# Supplementary material for: SUMO targets the APC/C to regulate transition from metaphase to anaphase
Source: Nat Commun. 2018 Mar 16;9:1119. doi: 10.1038/s41467-018-03486-4 (PMC5856775; doi:10.1038/s41467-018-03486-4)
Supplement: Supplementary file 4 — Supplementary Data 1(XLSX 215 kb) [file 41467_2018_3486_MOESM4_ESM.xlsx]

## Sheet: Eifler_TableS1
Protein and gene name				LFQ intensity values (log2, average of n=3 replicates)			Additional protein and MS identification information
Protein name	Gene name	APC4 / Control ratio (2log)	APC-2KR / APC-WT ratio (2log)	APC4-WT	APC4-2KR	Control	Protein IDs	Majority protein IDs	Fasta headers	PEP	Intensity	Peptides APC4 2KR	Peptides APC4 WT	Peptides Control	Razor + unique peptides APC4 2KR	Razor + unique peptides APC4 WT	Razor + unique peptides Control	Unique peptides APC4 2KR	Unique peptides APC4 WT	Unique peptides Control
Anaphase-promoting complex subunit 4	ANAPC4	13.4962	0	33.8135	34.8449	20.8331	Q9UJX5;E9PCR4;Q9UJX5-2;D6RAP6;D6RFM7	Q9UJX5;E9PCR4;Q9UJX5-2	>sp|Q9UJX5|APC4_HUMAN Anaphase-promoting complex subunit 4 OS=Homo sapiens GN=ANAPC4 PE=1 SV=2;>tr|E9PCR4|E9PCR4_HUMAN Anaphase-promoting complex subunit 4 OS=Homo sapiens GN=ANAPC4 PE=2 SV=1;>sp|Q9UJX5-2|APC4_HUMAN Isoform 2 of Anaphase-promoting complex	0	50742000000	28	19	0	28	19	0	28	19	0
Cell division cycle protein 27 homolog	CDC27	11.8645	-1.39114	33.5374	33.1776	21.493	G5EA36;P30260;P30260-2;B4DL80;F6QPS0;I3L328;I3L3H6;K7EMA6;E9PRZ6;I3L225;I3L394;I3L3G1;I3L2Z8	G5EA36;P30260;P30260-2;B4DL80	>tr|G5EA36|G5EA36_HUMAN Cell division cycle 27, isoform CRA_c OS=Homo sapiens GN=CDC27 PE=2 SV=1;>sp|P30260|CDC27_HUMAN Cell division cycle protein 27 homolog OS=Homo sapiens GN=CDC27 PE=1 SV=2;>sp|P30260-2|CDC27_HUMAN Isoform 2 of Cell division cycle prot	0	22774000000	16	8	0	16	8	0	16	8	0
Anaphase-promoting complex subunit 1	ANAPC1	10.5145	0.124923	32.1507	33.307	22.2144	Q9H1A4;H0Y564;F8WAS1	Q9H1A4;H0Y564	>sp|Q9H1A4|APC1_HUMAN Anaphase-promoting complex subunit 1 OS=Homo sapiens GN=ANAPC1 PE=1 SV=1;>tr|H0Y564|H0Y564_HUMAN Anaphase-promoting complex subunit 1 (Fragment) OS=Homo sapiens GN=ANAPC1 PE=4 SV=1	0	16240000000	43	19	0	43	19	0	43	19	0
Cell division cycle protein 16 homolog	CDC16	10.3966	-0.404927	31.8066	32.433	21.7232	Q13042-2;Q13042;Q13042-3;Q7Z651;Q5T8C6	Q13042-2;Q13042;Q13042-3;Q7Z651;Q5T8C6	>sp|Q13042-2|CDC16_HUMAN Isoform 2 of Cell division cycle protein 16 homolog OS=Homo sapiens GN=CDC16;>sp|Q13042|CDC16_HUMAN Cell division cycle protein 16 homolog OS=Homo sapiens GN=CDC16 PE=1 SV=2;>sp|Q13042-3|CDC16_HUMAN Isoform 3 of Cell division cycle	0	9197400000	13	6	0	13	6	0	13	6	0
Anaphase-promoting complex subunit 16	ANAPC16	9.73266	-0.30781	30.4928	31.2163	21.1219	Q96DE5	Q96DE5	>sp|Q96DE5|APC16_HUMAN Anaphase-promoting complex subunit 16 OS=Homo sapiens GN=ANAPC16 PE=1 SV=1	1.9605e-126	3923100000	3	2	0	3	2	0	3	2	0
Anaphase-promoting complex subunit CDC26	CDC26	9.26607	-0.664378	31.0819	31.4489	21.9993	Q8NHZ8	Q8NHZ8	>sp|Q8NHZ8|CDC26_HUMAN Anaphase-promoting complex subunit CDC26 OS=Homo sapiens GN=CDC26 PE=1 SV=1	2.3967e-189	3993500000	2	3	0	2	3	0	2	3	0
Anaphase-promoting complex subunit 5	ANAPC5	8.49857	0.290143	30.7478	32.0694	22.91	F5H0F9;Q9UJX4;Q9UJX4-3;H0YFB5;F5H0N1;F5GY68;Q9UJX4-2;F5H3S5;F5GZ05	F5H0F9;Q9UJX4;Q9UJX4-3;H0YFB5;F5H0N1	>tr|F5H0F9|F5H0F9_HUMAN Anaphase-promoting complex subunit 5 OS=Homo sapiens GN=ANAPC5 PE=2 SV=1;>sp|Q9UJX4|APC5_HUMAN Anaphase-promoting complex subunit 5 OS=Homo sapiens GN=ANAPC5 PE=1 SV=2;>sp|Q9UJX4-3|APC5_HUMAN Isoform 3 of Anaphase-promoting complex	0	6913100000	21	7	0	21	7	0	21	7	0
Anaphase-promoting complex subunit 7	ANAPC7	7.92903	1.01329	29.0115	31.0562	22.1048	Q9UJX3-2;Q9UJX3;H0YIX7;H0YIW2	Q9UJX3-2;Q9UJX3	>sp|Q9UJX3-2|APC7_HUMAN Isoform 2 of Anaphase-promoting complex subunit 7 OS=Homo sapiens GN=ANAPC7;>sp|Q9UJX3|APC7_HUMAN Anaphase-promoting complex subunit 7 OS=Homo sapiens GN=ANAPC7 PE=1 SV=4	5.1429e-283	3304500000	11	5	0	11	5	0	11	5	0
Anaphase-promoting complex subunit 2	ANAPC2	7.54271	-0.275221	30.047	30.8032	22.8824	Q9UJX6;Q9UJX6-2	Q9UJX6;Q9UJX6-2	>sp|Q9UJX6|ANC2_HUMAN Anaphase-promoting complex subunit 2 OS=Homo sapiens GN=ANAPC2 PE=1 SV=1;>sp|Q9UJX6-2|ANC2_HUMAN Isoform 2 of Anaphase-promoting complex subunit 2 OS=Homo sapiens GN=ANAPC2	0	3275000000	18	7	0	18	7	0	18	7	0
Anaphase-promoting complex subunit 10	ANAPC10	7.31712	2.57902	27.0064	30.6167	21.4944	Q9UM13;D6RA92;D6R9Q5;D6RD74	Q9UM13;D6RA92;D6R9Q5;D6RD74	>sp|Q9UM13|APC10_HUMAN Anaphase-promoting complex subunit 10 OS=Homo sapiens GN=ANAPC10 PE=1 SV=1;>tr|D6RA92|D6RA92_HUMAN Anaphase-promoting complex subunit 10 (Fragment) OS=Homo sapiens GN=ANAPC10 PE=2 SV=1;>tr|D6R9Q5|D6R9Q5_HUMAN Anaphase-promoting compl	4.8662e-155	2279800000	6	1	0	6	1	0	6	1	0
Cell division cycle protein 23 homolog	CDC23	6.63096	-0.295008	29.4528	30.1892	23.19	Q9UJX2;Q9UJX2-3;D6RBY8;D6RCF8;H0Y936;Q9UJX2-2	Q9UJX2;Q9UJX2-3	>sp|Q9UJX2|CDC23_HUMAN Cell division cycle protein 23 homolog OS=Homo sapiens GN=CDC23 PE=1 SV=3;>sp|Q9UJX2-3|CDC23_HUMAN Isoform 3 of Cell division cycle protein 23 homolog OS=Homo sapiens GN=CDC23	1.7946e-226	2121000000	14	5	0	14	5	0	14	5	0
Anaphase-promoting complex subunit 13	ANAPC13	6.23912	-2.093	29.7006	28.639	22.9307	Q9BS18	Q9BS18	>sp|Q9BS18|APC13_HUMAN Anaphase-promoting complex subunit 13 OS=Homo sapiens GN=ANAPC13 PE=1 SV=1	5.3088e-105	1200600000	5	3	0	5	3	0	5	3	0
AP-2 complex subunit mu	AP2M1	5.86925	1.07163	25.7886	27.8916	20.9708	Q96CW1-2;Q96CW1;E9PFW3;C9JJ47;H7C4C3;C9JTK4;C9JGT8	Q96CW1-2;Q96CW1;E9PFW3;C9JJ47	>sp|Q96CW1-2|AP2M1_HUMAN Isoform 2 of AP-2 complex subunit mu OS=Homo sapiens GN=AP2M1;>sp|Q96CW1|AP2M1_HUMAN AP-2 complex subunit mu OS=Homo sapiens GN=AP2M1 PE=1 SV=2;>tr|E9PFW3|E9PFW3_HUMAN AP-2 complex subunit mu OS=Homo sapiens GN=AP2M1 PE=2 SV=1;>tr|	5.9771e-09	359720000	2	1	1	2	1	1	2	1	1
Protein FAM107B	FAM107B	5.8294	-1.09364	27.9366	27.8744	22.0761	C9J3Q3;C9J6N5;C9JQ40;C9JW51;Q9H098;Q9H098-2	C9J3Q3;C9J6N5;C9JQ40;C9JW51;Q9H098;Q9H098-2	>tr|C9J3Q3|C9J3Q3_HUMAN Protein FAM107B (Fragment) OS=Homo sapiens GN=FAM107B PE=2 SV=1;>tr|C9J6N5|C9J6N5_HUMAN Protein FAM107B (Fragment) OS=Homo sapiens GN=FAM107B PE=2 SV=1;>tr|C9JQ40|C9JQ40_HUMAN Protein FAM107B (Fragment) OS=Homo sapiens GN=FAM107B PE	0.00438	506650000	1	1	0	1	1	0	1	1	0
Anaphase-promoting complex subunit 15	ANAPC15	5.71442	-2.03425	29.1457	28.1429	22.9299	F5H2T3;F8WDQ6;F5H3R3;P60006;F5H6E4;G5EA39	F5H2T3;F8WDQ6;F5H3R3;P60006;F5H6E4;G5EA39	>tr|F5H2T3|F5H2T3_HUMAN Anaphase-promoting complex subunit 15 (Fragment) OS=Homo sapiens GN=ANAPC15 PE=2 SV=1;>tr|F8WDQ6|F8WDQ6_HUMAN Anaphase-promoting complex subunit 15 (Fragment) OS=Homo sapiens GN=ANAPC15 PE=2 SV=1;>tr|F5H3R3|F5H3R3_HUMAN Anaphase-pro	0.0037498	613010000	1	1	0	1	1	0	1	1	0
2-oxoglutarate dehydrogenase-like, mitochondrial	OGDHL	5.53365	-1.24552	27.6137	27.3996	21.973	Q9ULD0-3;Q9ULD0-2;Q9ULD0	Q9ULD0-3;Q9ULD0-2;Q9ULD0	>sp|Q9ULD0-3|OGDHL_HUMAN Isoform 3 of 2-oxoglutarate dehydrogenase-like, mitochondrial OS=Homo sapiens GN=OGDHL;>sp|Q9ULD0-2|OGDHL_HUMAN Isoform 2 of 2-oxoglutarate dehydrogenase-like, mitochondrial OS=Homo sapiens GN=OGDHL;>sp|Q9ULD0|OGDHL_HUMAN 2-oxoglut	0.010207	379470000	1	1	0	1	1	0	1	1	0
Fizzy-related protein homolog	FZR1	5.48816	-0.888007	27.7049	27.8483	22.2884	Q9UM11-2;Q9UM11-3;Q9UM11;K7EQT1	Q9UM11-2;Q9UM11-3;Q9UM11;K7EQT1	>sp|Q9UM11-2|FZR_HUMAN Isoform 2 of Fizzy-related protein homolog OS=Homo sapiens GN=FZR1;>sp|Q9UM11-3|FZR_HUMAN Isoform 3 of Fizzy-related protein homolog OS=Homo sapiens GN=FZR1;>sp|Q9UM11|FZR_HUMAN Fizzy-related protein homolog OS=Homo sapiens GN=FZR1 P	1.8994e-92	463000000	6	3	0	6	3	0	6	3	0
Vesicle-associated membrane protein-associated protein A	VAPA	5.08114	-0.613614	25.9155	26.3333	21.0432	Q9P0L0;Q9P0L0-2;J3QKM9	Q9P0L0;Q9P0L0-2	>sp|Q9P0L0|VAPA_HUMAN Vesicle-associated membrane protein-associated protein A OS=Homo sapiens GN=VAPA PE=1 SV=3;>sp|Q9P0L0-2|VAPA_HUMAN Isoform 2 of Vesicle-associated membrane protein-associated protein A OS=Homo sapiens GN=VAPA	1.8415e-16	147200000	4	1	0	4	1	0	3	0	0
ATPase family AAA domain-containing protein 3A	ATAD3A	5.03434	1.51925	23.4605	26.0111	19.7015	Q9NVI7-3;H0Y2W2;Q9NVI7-2;Q9NVI7;Q5T9A4-2;Q5SV16;Q5T9A4-3;Q5T9A4	Q9NVI7-3;H0Y2W2;Q9NVI7-2;Q9NVI7	>sp|Q9NVI7-3|ATD3A_HUMAN Isoform 3 of ATPase family AAA domain-containing protein 3A OS=Homo sapiens GN=ATAD3A;>tr|H0Y2W2|H0Y2W2_HUMAN ATPase family AAA domain-containing protein 3A (Fragment) OS=Homo sapiens GN=ATAD3A PE=4 SV=1;>sp|Q9NVI7-2|ATD3A_HUMAN Is	5.3455e-10	85731000	4	0	1	4	0	1	4	0	1
RNA-binding protein 10	RBM10	4.564	-1.28095	25.7875	25.5379	21.0987	P98175-4;P98175-3;P98175-2;P98175	P98175-4;P98175-3;P98175-2;P98175	>sp|P98175-4|RBM10_HUMAN Isoform 4 of RNA-binding protein 10 OS=Homo sapiens GN=RBM10;>sp|P98175-3|RBM10_HUMAN Isoform 3 of RNA-binding protein 10 OS=Homo sapiens GN=RBM10;>sp|P98175-2|RBM10_HUMAN Isoform 2 of RNA-binding protein 10 OS=Homo sapiens GN=RBM1	3.5669e-10	93510000	4	1	0	4	1	0	4	1	0
Heat shock 70 kDa protein 4	HSPA4	4.49509	-0.730977	25.7204	26.0208	21.3755	P34932	P34932	>sp|P34932|HSP74_HUMAN Heat shock 70 kDa protein 4 OS=Homo sapiens GN=HSPA4 PE=1 SV=4	3.9553e-68	124910000	7	2	0	7	2	0	7	2	0
28S ribosomal protein S2, mitochondrial	MRPS2	4.39588	-2.23277	25.7374	24.536	20.7408	Q5T8A0;Q9Y399	Q5T8A0;Q9Y399	>tr|Q5T8A0|Q5T8A0_HUMAN 28S ribosomal protein S2, mitochondrial (Fragment) OS=Homo sapiens GN=MRPS2 PE=2 SV=1;>sp|Q9Y399|RT02_HUMAN 28S ribosomal protein S2, mitochondrial OS=Homo sapiens GN=MRPS2 PE=1 SV=1	0.00054348	63187000	1	1	0	1	1	0	1	1	0
DNA-directed RNA polymerases I and III subunit RPAC1	POLR1C	4.07394	-2.00543	26.6057	25.6317	22.0447	O15160-2;O15160;D6RDJ3;E7EQB9;H0Y723	O15160-2;O15160;D6RDJ3;E7EQB9	>sp|O15160-2|RPAC1_HUMAN Isoform 2 of DNA-directed RNA polymerases I and III subunit RPAC1 OS=Homo sapiens GN=POLR1C;>sp|O15160|RPAC1_HUMAN DNA-directed RNA polymerases I and III subunit RPAC1 OS=Homo sapiens GN=POLR1C PE=1 SV=1;>tr|D6RDJ3|D6RDJ3_HUMAN DNA	9.3741e-41	153280000	3	1	0	3	1	0	3	1	0
A-kinase anchor protein 8	AKAP8	3.90629	-2.50006	25.0991	23.6304	20.4585	O43823	O43823	>sp|O43823|AKAP8_HUMAN A-kinase anchor protein 8 OS=Homo sapiens GN=AKAP8 PE=1 SV=1	2.4516e-19	51350000	2	1	1	2	1	1	2	1	1
Stress-induced-phosphoprotein 1	STIP1	3.81352	-0.574936	26.3377	26.7941	22.7524	F5H0T1;P31948;G3XAD8;F5H783;F5GXD8	F5H0T1;P31948;G3XAD8;F5H783;F5GXD8	>tr|F5H0T1|F5H0T1_HUMAN Stress-induced-phosphoprotein 1 OS=Homo sapiens GN=STIP1 PE=2 SV=1;>sp|P31948|STIP1_HUMAN Stress-induced-phosphoprotein 1 OS=Homo sapiens GN=STIP1 PE=1 SV=1;>tr|G3XAD8|G3XAD8_HUMAN Stress-induced-phosphoprotein 1 OS=Homo sapiens GN=	2.711e-11	191370000	4	1	0	4	1	0	4	1	0
Scavenger receptor class A member 5	SCARA5	3.59025	0.012979	24.6724	25.7168	21.6044	Q6ZMJ2-3;Q6ZMJ2-2;Q6ZMJ2	Q6ZMJ2-3;Q6ZMJ2-2;Q6ZMJ2	>sp|Q6ZMJ2-3|SCAR5_HUMAN Isoform 3 of Scavenger receptor class A member 5 OS=Homo sapiens GN=SCARA5;>sp|Q6ZMJ2-2|SCAR5_HUMAN Isoform 2 of Scavenger receptor class A member 5 OS=Homo sapiens GN=SCARA5;>sp|Q6ZMJ2|SCAR5_HUMAN Scavenger receptor class A member	0.0031299	80120000	1	1	0	1	1	0	1	1	0
Eukaryotic translation initiation factor 3 subunit J	EIF3J	3.41223	-1.81023	25.2795	24.5006	21.4778	B4DUI3;F5H425;O75822	B4DUI3;F5H425;O75822	>tr|B4DUI3|B4DUI3_HUMAN Eukaryotic translation initiation factor 3 subunit J OS=Homo sapiens GN=EIF3J PE=2 SV=1;>tr|F5H425|F5H425_HUMAN Eukaryotic translation initiation factor 3 subunit J OS=Homo sapiens GN=EIF3J PE=2 SV=1;>sp|O75822|EIF3J_HUMAN Eukaryoti	5.1132e-07	132730000	1	2	1	1	2	1	1	2	1
Mitotic checkpoint serine/threonine-protein kinase BUB1 beta	BUB1B	3.35128	-1.19638	25.0653	24.9003	21.6315	O60566;O60566-3;O60566-2	O60566;O60566-3;O60566-2	>sp|O60566|BUB1B_HUMAN Mitotic checkpoint serine/threonine-protein kinase BUB1 beta OS=Homo sapiens GN=BUB1B PE=1 SV=3;>sp|O60566-3|BUB1B_HUMAN Isoform 3 of Mitotic checkpoint serine/threonine-protein kinase BUB1 beta OS=Homo sapiens GN=BUB1B;>sp|O60566-2|	2.1593e-156	62189000	2	2	0	2	2	0	2	2	0
Protein numb homolog	NUMB	3.27174	1.0143	23.971	26.0166	21.7221	G3V3Z8;P49757-4;P49757-2;P49757-3;P49757;P49757-8;P49757-7;P49757-6;P49757-5;G3V3M5;G3V3R1;P49757-9	G3V3Z8;P49757-4;P49757-2;P49757-3;P49757;P49757-8;P49757-7;P49757-6;P49757-5;G3V3M5;G3V3R1;P49757-9	>tr|G3V3Z8|G3V3Z8_HUMAN Protein numb homolog OS=Homo sapiens GN=NUMB PE=2 SV=1;>sp|P49757-4|NUMB_HUMAN Isoform 4 of Protein numb homolog OS=Homo sapiens GN=NUMB;>sp|P49757-2|NUMB_HUMAN Isoform 2 of Protein numb homolog OS=Homo sapiens GN=NUMB;>sp|P49757-3|	9.5432e-10	105390000	4	1	0	4	1	0	4	1	0
Isoleucine--tRNA ligase, cytoplasmic	IARS	2.98949	-1.62045	24.655	24.066	21.371	J3KR24;P41252;Q5TCC6	J3KR24;P41252;Q5TCC6	>tr|J3KR24|J3KR24_HUMAN Isoleucine--tRNA ligase, cytoplasmic OS=Homo sapiens GN=IARS PE=2 SV=1;>sp|P41252|SYIC_HUMAN Isoleucine--tRNA ligase, cytoplasmic OS=Homo sapiens GN=IARS PE=1 SV=2;>tr|Q5TCC6|Q5TCC6_HUMAN Isoleucine--tRNA ligase, cytoplasmic OS=Homo	1.5555e-07	38136000	2	1	0	2	1	0	2	1	0
Histone deacetylase 10	HDAC10	2.88066	0.339765	24.1454	25.5165	21.9503	C9J8B8;Q969S8-2;Q969S8;Q969S8-4;Q969S8-5	C9J8B8;Q969S8-2;Q969S8;Q969S8-4;Q969S8-5	>tr|C9J8B8|C9J8B8_HUMAN Histone deacetylase 10 OS=Homo sapiens GN=HDAC10 PE=2 SV=1;>sp|Q969S8-2|HDA10_HUMAN Isoform 2 of Histone deacetylase 10 OS=Homo sapiens GN=HDAC10;>sp|Q969S8|HDA10_HUMAN Histone deacetylase 10 OS=Homo sapiens GN=HDAC10 PE=1 SV=1;>sp|	5.2574e-50	101530000	3	1	1	3	1	1	3	1	1
Nuclear migration protein nudC	NUDC	2.75017	-2.28597	25.9481	24.6935	22.5707	Q9Y266	Q9Y266	>sp|Q9Y266|NUDC_HUMAN Nuclear migration protein nudC OS=Homo sapiens GN=NUDC PE=1 SV=1	2.353e-06	70189000	3	1	0	3	1	0	3	1	0
39S ribosomal protein L22, mitochondrial	MRPL22	2.51821	-1.89925	24.782	23.9141	21.8299	Q9NWU5-2;Q9NWU5-3;Q9NWU5;E7ESL0;J3KQY1	Q9NWU5-2;Q9NWU5-3;Q9NWU5;E7ESL0;J3KQY1	>sp|Q9NWU5-2|RM22_HUMAN Isoform 2 of 39S ribosomal protein L22, mitochondrial OS=Homo sapiens GN=MRPL22;>sp|Q9NWU5-3|RM22_HUMAN Isoform 3 of 39S ribosomal protein L22, mitochondrial OS=Homo sapiens GN=MRPL22;>sp|Q9NWU5|RM22_HUMAN 39S ribosomal protein L22,	0.0034204	32980000	1	1	1	1	1	1	1	1	1
Nuclear export mediator factor NEMF	NEMF	2.18889	-0.662514	24.5163	24.8852	22.5118	G3V5V3;O60524-4;O60524-5;O60524-3;O60524;O60524-2;G3V4D9	G3V5V3;O60524-4;O60524-5;O60524-3;O60524;O60524-2	>tr|G3V5V3|G3V5V3_HUMAN Nuclear export mediator factor NEMF (Fragment) OS=Homo sapiens GN=NEMF PE=2 SV=1;>sp|O60524-4|NEMF_HUMAN Isoform 4 of Nuclear export mediator factor NEMF OS=Homo sapiens GN=NEMF;>sp|O60524-5|NEMF_HUMAN Isoform 5 of Nuclear export me	3.8996e-19	55035000	4	1	1	4	1	1	4	1	1
BAG family molecular chaperone regulator 5	BAG5	2.07687	0.312755	23.3752	24.7193	21.9704	Q9UL15;Q9UL15-2;G3V274	Q9UL15;Q9UL15-2	>sp|Q9UL15|BAG5_HUMAN BAG family molecular chaperone regulator 5 OS=Homo sapiens GN=BAG5 PE=1 SV=1;>sp|Q9UL15-2|BAG5_HUMAN Isoform 2 of BAG family molecular chaperone regulator 5 OS=Homo sapiens GN=BAG5	1.2819e-13	43858000	4	2	1	4	2	1	4	2	1
PDZ domain-containing protein GIPC1	GIPC1	2.06615	-3.32549	25.0578	22.7636	21.8446	O14908;K7ELJ2;K7EM11;O14908-2	O14908;K7ELJ2;K7EM11;O14908-2	>sp|O14908|GIPC1_HUMAN PDZ domain-containing protein GIPC1 OS=Homo sapiens GN=GIPC1 PE=1 SV=2;>tr|K7ELJ2|K7ELJ2_HUMAN PDZ domain-containing protein GIPC1 (Fragment) OS=Homo sapiens GN=GIPC1 PE=2 SV=1;>tr|K7EM11|K7EM11_HUMAN PDZ domain-containing protein GI	1.2191e-06	33962000	1	1	1	1	1	1	1	1	1
60S ribosomal protein L8	RPL8	2.02836	7.23894	22.811	31.0813	24.9178	E9PKZ0;P62917;G3V1A1;E9PKU4;E9PP36	E9PKZ0;P62917;G3V1A1;E9PKU4	>tr|E9PKZ0|E9PKZ0_HUMAN 60S ribosomal protein L8 (Fragment) OS=Homo sapiens GN=RPL8 PE=2 SV=1;>sp|P62917|RL8_HUMAN 60S ribosomal protein L8 OS=Homo sapiens GN=RPL8 PE=1 SV=2;>tr|G3V1A1|G3V1A1_HUMAN 60S ribosomal protein L8 OS=Homo sapiens GN=RPL8 PE=2 SV=1	3.7749e-153	3070900000	4	0	1	4	0	1	4	0	1
Tubulin alpha-3C/D chain;Tubulin alpha-3E chain	TUBA3C;TUBA3E	2.00698	-1.53926	24.2611	23.7532	22.0001	Q13748;Q13748-2;Q6PEY2;F8VXZ7;F8W0F6	Q13748;Q13748-2;Q6PEY2	>sp|Q13748|TBA3C_HUMAN Tubulin alpha-3C/D chain OS=Homo sapiens GN=TUBA3C PE=1 SV=3;>sp|Q13748-2|TBA3C_HUMAN Isoform 2 of Tubulin alpha-3C/D chain OS=Homo sapiens GN=TUBA3C;>sp|Q6PEY2|TBA3E_HUMAN Tubulin alpha-3E chain OS=Homo sapiens GN=TUBA3E PE=1 SV=2	0	32439000	9	5	5	1	1	0	1	1	0
Myeloid-associated differentiation marker	MYADM	1.99435	-2.39664	24.7349	23.3696	22.0579	C9JJV6;C9JZL8;C9J5M0;C9JC07;Q96S97	C9JJV6;C9JZL8;C9J5M0;C9JC07;Q96S97	>tr|C9JJV6|C9JJV6_HUMAN Myeloid-associated differentiation marker (Fragment) OS=Homo sapiens GN=MYADM PE=2 SV=1;>tr|C9JZL8|C9JZL8_HUMAN Myeloid-associated differentiation marker (Fragment) OS=Homo sapiens GN=MYADM PE=2 SV=1;>tr|C9J5M0|C9J5M0_HUMAN Myeloid-	1.6588e-09	32654000	1	1	0	1	1	0	1	1	0
Protein kinase C iota type	PRKCI	1.97466	-2.15557	22.9616	21.8374	20.4248	P41743	P41743	>sp|P41743|KPCI_HUMAN Protein kinase C iota type OS=Homo sapiens GN=PRKCI PE=1 SV=2	0.00051641	9670200	1	1	0	1	1	0	1	1	0
Small nuclear ribonucleoprotein Sm D1	SNRPD1	1.92988	-0.316058	26.3383	27.0536	24.7661	J3QLI9;P62314	J3QLI9;P62314	>tr|J3QLI9|J3QLI9_HUMAN Small nuclear ribonucleoprotein Sm D1 OS=Homo sapiens GN=SNRPD1 PE=2 SV=1;>sp|P62314|SMD1_HUMAN Small nuclear ribonucleoprotein Sm D1 OS=Homo sapiens GN=SNRPD1 PE=1 SV=1	7.0761e-16	268190000	2	1	1	2	1	1	2	1	1
RNA-binding protein EWS	EWSR1	1.90747	-1.0324	24.7547	24.7537	22.8467	H7BY36;Q01844-2;C9JGE3;Q01844-6;B0QYK0;Q01844-3;Q01844;Q01844-5	H7BY36;Q01844-2;C9JGE3;Q01844-6;B0QYK0;Q01844-3;Q01844;Q01844-5	>tr|H7BY36|H7BY36_HUMAN RNA-binding protein EWS (Fragment) OS=Homo sapiens GN=EWSR1 PE=4 SV=1;>sp|Q01844-2|EWS_HUMAN Isoform EWS-B of RNA-binding protein EWS OS=Homo sapiens GN=EWSR1;>tr|C9JGE3|C9JGE3_HUMAN Ewing sarcoma breakpoint region 1, isoform CRA_e	0.0035538	52238000	1	1	0	1	1	0	1	1	0
Glutamine--tRNA ligase	QARS	1.88571	-0.97888	24.99	25.0425	23.1305	B4DWJ2;P47897;H7C0R3;F2Z2V6;C9JSG9;B7Z840;C9J165	B4DWJ2;P47897;H7C0R3	>tr|B4DWJ2|B4DWJ2_HUMAN Glutamine--tRNA ligase OS=Homo sapiens GN=QARS PE=2 SV=1;>sp|P47897|SYQ_HUMAN Glutamine--tRNA ligase OS=Homo sapiens GN=QARS PE=1 SV=1;>tr|H7C0R3|H7C0R3_HUMAN Glutamine--tRNA ligase (Fragment) OS=Homo sapiens GN=QARS PE=2 SV=1	7.5187e-11	57732000	2	2	0	2	2	0	2	2	0
Cell division cycle protein 20 homolog	CDC20	1.88242	-1.28748	24.9844	24.7283	22.9739	Q12834	Q12834	>sp|Q12834|CDC20_HUMAN Cell division cycle protein 20 homolog OS=Homo sapiens GN=CDC20 PE=1 SV=2	2.6273e-28	65260000	2	1	0	2	1	0	2	1	0
Ribosome biogenesis protein TSR3 homolog	TSR3	1.88005	-1.93261	23.673	22.7718	21.3424	Q9UJK0	Q9UJK0	>sp|Q9UJK0|TSR3_HUMAN Ribosome biogenesis protein TSR3 homolog OS=Homo sapiens GN=TSR3 PE=1 SV=1	0.00024903	30631000	1	1	1	1	1	1	1	1	1
Ribonucleoside-diphosphate reductase subunit M2	RRM2	1.84697	-1.47751	24.2215	23.7753	22.1514	P31350;P31350-2	P31350;P31350-2	>sp|P31350|RIR2_HUMAN Ribonucleoside-diphosphate reductase subunit M2 OS=Homo sapiens GN=RRM2 PE=1 SV=1;>sp|P31350-2|RIR2_HUMAN Isoform 2 of Ribonucleoside-diphosphate reductase subunit M2 OS=Homo sapiens GN=RRM2	3.6117e-08	35048000	1	1	0	1	1	0	1	1	0
BAG family molecular chaperone regulator 2	BAG2	1.79783	-1.6361	28.3644	27.7596	26.2642	O95816;B4DXE2;A2A296	O95816;B4DXE2;A2A296	>sp|O95816|BAG2_HUMAN BAG family molecular chaperone regulator 2 OS=Homo sapiens GN=BAG2 PE=1 SV=1;>tr|B4DXE2|B4DXE2_HUMAN BAG family molecular chaperone regulator 2 OS=Homo sapiens GN=BAG2 PE=2 SV=1;>tr|A2A296|A2A296_HUMAN BAG family molecular chaperone r	1.876e-32	612750000	6	2	2	6	2	2	6	2	2
Cold-inducible RNA-binding protein	CIRBP	1.58997	-0.770131	24.5905	24.8517	23.1311	Q14011;K7ELV6;K7ENX8;K7EJV5;K7ELT6;K7EMY9;K7EPM4;K7ER40;K7EQR7;B4E2X2;D6W5Y5;K7EQX4;K7ENN6;K7EIF7;K7EQL0	Q14011;K7ELV6;K7ENX8;K7EJV5;K7ELT6;K7EMY9;K7EPM4;K7ER40;K7EQR7;B4E2X2;D6W5Y5	>sp|Q14011|CIRBP_HUMAN Cold-inducible RNA-binding protein OS=Homo sapiens GN=CIRBP PE=1 SV=1;>tr|K7ELV6|K7ELV6_HUMAN Cold-inducible RNA-binding protein (Fragment) OS=Homo sapiens GN=CIRBP PE=2 SV=1;>tr|K7ENX8|K7ENX8_HUMAN Cold-inducible RNA-binding protein	3.733e-16	62225000	3	1	0	3	1	0	3	1	0
Probable ATP-dependent RNA helicase DDX10	DDX10	1.57557	-0.902381	23.2466	23.3756	21.7355	E9PIF2;Q13206	E9PIF2;Q13206	>tr|E9PIF2|E9PIF2_HUMAN Probable ATP-dependent RNA helicase DDX10 OS=Homo sapiens GN=DDX10 PE=2 SV=1;>sp|Q13206|DDX10_HUMAN Probable ATP-dependent RNA helicase DDX10 OS=Homo sapiens GN=DDX10 PE=1 SV=2	6.4796e-36	46005000	3	1	1	3	1	1	3	1	1
Heat shock protein HSP 90-alpha	HSP90AA1	1.56292	-1.35999	30.2633	29.9347	28.536	P07900;P07900-2;Q86U12;G3V2J8;Q58FG0;Q14568	P07900;P07900-2;Q86U12	>sp|P07900|HS90A_HUMAN Heat shock protein HSP 90-alpha OS=Homo sapiens GN=HSP90AA1 PE=1 SV=5;>sp|P07900-2|HS90A_HUMAN Isoform 2 of Heat shock protein HSP 90-alpha OS=Homo sapiens GN=HSP90AA1;>tr|Q86U12|Q86U12_HUMAN Full-length cDNA clone CS0CAP007YF18 of T	1.5971e-295	2667000000	15	6	7	15	6	7	8	4	3
F-actin-capping protein subunit beta	CAPZB	1.55512	1.8318	24.5395	27.4027	24.416	B1AK87;P47756-2;B1AK88;F6USW4;B1AK85;P47756;F6Q0E3	B1AK87;P47756-2;B1AK88;F6USW4;B1AK85;P47756;F6Q0E3	>tr|B1AK87|B1AK87_HUMAN Capping protein (Actin filament) muscle Z-line, beta, isoform CRA_a OS=Homo sapiens GN=CAPZB PE=2 SV=1;>sp|P47756-2|CAPZB_HUMAN Isoform 2 of F-actin-capping protein subunit beta OS=Homo sapiens GN=CAPZB;>tr|B1AK88|B1AK88_HUMAN Cappi	1.8444e-32	273350000	5	1	1	5	1	1	5	1	1
Ribosome production factor 2 homolog	RPF2	1.41941	3.90662	22.431	27.369	23.4806	Q9H7B2;Q5VXN0	Q9H7B2;Q5VXN0	>sp|Q9H7B2|RPF2_HUMAN Ribosome production factor 2 homolog OS=Homo sapiens GN=RPF2 PE=1 SV=2;>tr|Q5VXN0|Q5VXN0_HUMAN Ribosome production factor 2 homolog (Fragment) OS=Homo sapiens GN=RPF2 PE=2 SV=1	4.4127e-48	235970000	4	0	1	4	0	1	4	0	1
Centrosomal protein of 170 kDa	CEP170	1.34067	-0.21859	26.3435	27.1562	25.4092	Q5SW79;Q5SW79-3;H0Y2V6;Q5SW79-2;E7EWM2;E7EMW0;E5RG47;H0Y4T4;Q96L14;E5RIH6;E5RGW7;E5RJT5;E5RFU8	Q5SW79;Q5SW79-3;H0Y2V6;Q5SW79-2	>sp|Q5SW79|CE170_HUMAN Centrosomal protein of 170 kDa OS=Homo sapiens GN=CEP170 PE=1 SV=1;>sp|Q5SW79-3|CE170_HUMAN Isoform 3 of Centrosomal protein of 170 kDa OS=Homo sapiens GN=CEP170;>tr|H0Y2V6|H0Y2V6_HUMAN Centrosomal protein of 170 kDa (Fragment) OS=Ho	9.101e-46	283430000	10	3	4	10	3	4	10	3	4
Heat shock cognate 71 kDa protein	HSPA8	1.28488	-0.646912	33.0252	33.4097	31.9326	P11142;E9PKE3;P11142-2;E9PNE6;E9PLF4;E9PQQ4;E9PQK7;E9PPY6;P54652;E9PN25;E9PI65	P11142;E9PKE3;P11142-2;E9PNE6	>sp|P11142|HSP7C_HUMAN Heat shock cognate 71 kDa protein OS=Homo sapiens GN=HSPA8 PE=1 SV=1;>tr|E9PKE3|E9PKE3_HUMAN Heat shock cognate 71 kDa protein OS=Homo sapiens GN=HSPA8 PE=2 SV=1;>sp|P11142-2|HSP7C_HUMAN Isoform 2 of Heat shock cognate 71 kDa protein	0	24749000000	24	14	14	24	14	14	0	0	0
Methionine--tRNA ligase, cytoplasmic	MARS	1.21341	-0.326249	23.43	24.1351	22.5691	B3KVK7;P56192;H0YHV5;A6NC17	B3KVK7;P56192;H0YHV5;A6NC17	>tr|B3KVK7|B3KVK7_HUMAN Methionine--tRNA ligase, cytoplasmic OS=Homo sapiens GN=MARS PE=2 SV=1;>sp|P56192|SYMC_HUMAN Methionine--tRNA ligase, cytoplasmic OS=Homo sapiens GN=MARS PE=1 SV=2;>tr|H0YHV5|H0YHV5_HUMAN Methionine--tRNA ligase, cytoplasmic (Fragme	0.00042391	31666000	2	1	1	2	1	1	2	1	1
Brain acid soluble protein 1	BASP1	1.20441	-3.52617	25.9129	23.4182	23.4611	P80723-2;P80723;U3KQP0	P80723-2;P80723;U3KQP0	>sp|P80723-2|BASP1_HUMAN Isoform 2 of Brain acid soluble protein 1 OS=Homo sapiens GN=BASP1;>sp|P80723|BASP1_HUMAN Brain acid soluble protein 1 OS=Homo sapiens GN=BASP1 PE=1 SV=2;>tr|U3KQP0|U3KQP0_HUMAN Brain acid soluble protein 1 (Fragment) OS=Homo sapie	1.218e-05	49326000	1	2	2	1	2	2	1	2	2
DNA replication licensing factor MCM3	MCM3	1.16664	0.479595	23.2518	24.7627	22.8406	P25205;B4DWW4;J3KQ69;Q7Z6P5	P25205;B4DWW4;J3KQ69	>sp|P25205|MCM3_HUMAN DNA replication licensing factor MCM3 OS=Homo sapiens GN=MCM3 PE=1 SV=3;>tr|B4DWW4|B4DWW4_HUMAN DNA replication licensing factor MCM3 OS=Homo sapiens GN=MCM3 PE=2 SV=1;>tr|J3KQ69|J3KQ69_HUMAN DNA replication licensing factor MCM3 OS=H	8.4271e-11	42094000	3	0	1	3	0	1	3	0	1
Dolichyl-diphosphooligosaccharide--protein glycosyltransferase subunit DAD1	DAD1	1.12018	-0.86979	23.7983	23.9599	22.7589	F5H895;F5GXX5;P61803	F5H895;F5GXX5;P61803	>tr|F5H895|F5H895_HUMAN Dolichyl-diphosphooligosaccharide--protein glycosyltransferase subunit DAD1 OS=Homo sapiens GN=DAD1 PE=2 SV=1;>tr|F5GXX5|F5GXX5_HUMAN Dolichyl-diphosphooligosaccharide--protein glycosyltransferase subunit DAD1 OS=Homo sapiens GN=DAD	0.0013462	32108000	1	1	0	1	1	0	1	1	0
DnaJ homolog subfamily A member 2	DNAJA2	1.10597	-0.220826	25.7385	26.549	25.0378	O60884;I3L320	O60884;I3L320	>sp|O60884|DNJA2_HUMAN DnaJ homolog subfamily A member 2 OS=Homo sapiens GN=DNAJA2 PE=1 SV=1;>tr|I3L320|I3L320_HUMAN DnaJ homolog subfamily A member 2 OS=Homo sapiens GN=DNAJA2 PE=2 SV=1	3.6004e-33	203240000	5	3	1	5	3	1	5	3	1
tRNA-splicing ligase RtcB homolog	C22orf28	1.10189	-2.20547	28.7268	27.5527	27.0379	Q9Y3I0;E7EQS9	Q9Y3I0	>sp|Q9Y3I0|RTCB_HUMAN tRNA-splicing ligase RtcB homolog OS=Homo sapiens GN=RTCB PE=1 SV=1	1.1415e-42	646130000	8	4	4	8	4	4	8	4	4
Annexin A1	ANXA1	1.08941	-4.35832	27.7996	24.4727	25.0468	P04083;Q5T3N1;Q5T3N0	P04083;Q5T3N1	>sp|P04083|ANXA1_HUMAN Annexin A1 OS=Homo sapiens GN=ANXA1 PE=1 SV=2;>tr|Q5T3N1|Q5T3N1_HUMAN Annexin (Fragment) OS=Homo sapiens GN=ANXA1 PE=2 SV=1	5.4203e-14	169010000	2	3	1	2	3	1	2	3	1
Microtubule-actin cross-linking factor 1, isoforms 1/2/3/5	MACF1	1.06959	0.725523	26.6998	28.4567	26.5086	Q9UPN3-3;Q9UPN3-2;F8W8Q1;H3BPE1;H3BQK9;Q9UPN3-4;F5GZL7;Q9UPN3;H0Y390;Q9UPN3-5;E9PNZ4;E9PLY5;H0Y314;E9PLY0;H0YD69;E7ESK0;E7ERX3;B4E2T3;H0Y6T5;H0Y4F5;Q5T0V7;E7ETB9;F6QMI7	Q9UPN3-3;Q9UPN3-2;F8W8Q1;H3BPE1;H3BQK9;Q9UPN3-4;F5GZL7;Q9UPN3;H0Y390;Q9UPN3-5	>sp|Q9UPN3-3|MACF1_HUMAN Isoform 3 of Microtubule-actin cross-linking factor 1, isoforms 1/2/3/5 OS=Homo sapiens GN=MACF1;>sp|Q9UPN3-2|MACF1_HUMAN Isoform 2 of Microtubule-actin cross-linking factor 1, isoforms 1/2/3/5 OS=Homo sapiens GN=MACF1;>tr|F8W8Q1|F	8.958e-178	600190000	34	6	9	34	6	9	33	6	9
Signal recognition particle 19 kDa protein	SRP19	1.0579	-1.11017	26.8946	26.8158	25.7973	P09132	P09132	>sp|P09132|SRP19_HUMAN Signal recognition particle 19 kDa protein OS=Homo sapiens GN=SRP19 PE=1 SV=3	1.6236e-09	236230000	2	1	1	2	1	1	2	1	1
Bifunctional lysine-specific demethylase and histidyl-hydroxylase MINA	MINA	1.01132	0.095737	24.8333	25.9604	24.3855	Q8IUF8;Q8IUF8-4;Q8IUF8-3;D6RCB6;Q8IUF8-2	Q8IUF8;Q8IUF8-4;Q8IUF8-3	>sp|Q8IUF8|MINA_HUMAN Bifunctional lysine-specific demethylase and histidyl-hydroxylase MINA OS=Homo sapiens GN=MINA PE=1 SV=1;>sp|Q8IUF8-4|MINA_HUMAN Isoform 4 of Bifunctional lysine-specific demethylase and histidyl-hydroxylase MINA OS=Homo sapiens GN=MI	1.6678e-33	112700000	5	1	2	5	1	2	5	1	2
Alpha-actinin-1	ACTN1	1.00097	-1.76315	27.6289	26.8971	26.262	P12814-2;P12814;P12814-3;P12814-4;H9KV75;H0YJ11;H7C5W8;H0YJW3;G3V2N5;P35609;B2RCS5;G3V2W4;Q08043;G3V5M4;G3V380	P12814-2;P12814;P12814-3;P12814-4;H9KV75	>sp|P12814-2|ACTN1_HUMAN Isoform 2 of Alpha-actinin-1 OS=Homo sapiens GN=ACTN1;>sp|P12814|ACTN1_HUMAN Alpha-actinin-1 OS=Homo sapiens GN=ACTN1 PE=1 SV=2;>sp|P12814-3|ACTN1_HUMAN Isoform 3 of Alpha-actinin-1 OS=Homo sapiens GN=ACTN1;>sp|P12814-4|ACTN1_HUMAN	8.3909e-179	383640000	13	6	6	8	5	3	8	5	3
60S ribosomal protein L38	RPL38	0.996962	1.95095	24.0553	27.0376	24.5495	J3KT73;J3QL01;P63173;J3KSP2	J3KT73;J3QL01;P63173	>tr|J3KT73|J3KT73_HUMAN 60S ribosomal protein L38 OS=Homo sapiens GN=RPL38 PE=2 SV=1;>tr|J3QL01|J3QL01_HUMAN 60S ribosomal protein L38 OS=Homo sapiens GN=RPL38 PE=2 SV=1;>sp|P63173|RL38_HUMAN 60S ribosomal protein L38 OS=Homo sapiens GN=RPL38 PE=1 SV=2	3.2437e-08	193160000	3	0	1	3	0	1	3	0	1
Leucine-rich repeat-containing protein 47	LRRC47	0.992756	-2.11109	26.0526	24.9729	24.52	Q8N1G4	Q8N1G4	>sp|Q8N1G4|LRC47_HUMAN Leucine-rich repeat-containing protein 47 OS=Homo sapiens GN=LRRC47 PE=1 SV=1	6.682e-24	98296000	2	2	2	2	2	2	2	2	2
Squalene synthase	FDFT1	0.989164	-1.80636	24.3195	23.5445	22.9428	B3KQ95;B4DT56;B7Z1J3;B4DJE5;E9PNM1;P37268	B3KQ95;B4DT56;B7Z1J3;B4DJE5;E9PNM1;P37268	>tr|B3KQ95|B3KQ95_HUMAN Squalene synthase OS=Homo sapiens GN=FDFT1 PE=2 SV=1;>tr|B4DT56|B4DT56_HUMAN Squalene synthase OS=Homo sapiens GN=FDFT1 PE=2 SV=1;>tr|B7Z1J3|B7Z1J3_HUMAN Squalene synthase OS=Homo sapiens GN=FDFT1 PE=2 SV=1;>tr|B4DJE5|B4DJE5_HUMAN S	7.2117e-11	38337000	1	1	1	1	1	1	1	1	1
Developmentally-regulated GTP-binding protein 1	DRG1	0.982368	-1.10164	24.9259	24.8557	23.9084	Q9Y295;F8WEE0	Q9Y295	>sp|Q9Y295|DRG1_HUMAN Developmentally-regulated GTP-binding protein 1 OS=Homo sapiens GN=DRG1 PE=1 SV=1	9.991e-10	67007000	3	1	0	3	1	0	3	1	0
Complement component 1 Q subcomponent-binding protein, mitochondrial	C1QBP	0.980465	-0.6491	26.0361	26.4184	25.2468	I3L3Q7;I3L3B0;Q07021	I3L3Q7;I3L3B0;Q07021	>tr|I3L3Q7|I3L3Q7_HUMAN Complement component 1 Q subcomponent-binding protein, mitochondrial (Fragment) OS=Homo sapiens GN=C1QBP PE=2 SV=1;>tr|I3L3B0|I3L3B0_HUMAN Complement component 1 Q subcomponent-binding protein, mitochondrial OS=Homo sapiens GN=C1QBP	2.1258e-42	214150000	4	2	1	4	2	1	4	2	1
Importin-7	IPO7	0.950857	-1.06822	23.7145	23.6777	22.7452	O95373	O95373	>sp|O95373|IPO7_HUMAN Importin-7 OS=Homo sapiens GN=IPO7 PE=1 SV=1	0.0035887	22926000	1	1	1	1	1	1	1	1	1
Transcription activator BRG1	SMARCA4	0.938999	-3.34005	24.8565	22.5478	22.7631	P51532-5;P51532-2;P51532-3;P51532-4;P51532;Q9HBD4;K7EP28	P51532-5;P51532-2;P51532-3;P51532-4;P51532;Q9HBD4;K7EP28	>sp|P51532-5|SMCA4_HUMAN Isoform 5 of Transcription activator BRG1 OS=Homo sapiens GN=SMARCA4;>sp|P51532-2|SMCA4_HUMAN Isoform 2 of Transcription activator BRG1 OS=Homo sapiens GN=SMARCA4;>sp|P51532-3|SMCA4_HUMAN Isoform 3 of Transcription activator BRG1 O	0.00013765	13208000	1	0	2	1	0	2	1	0	2
60 kDa heat shock protein, mitochondrial	HSPD1	0.938515	-0.676646	26.8662	27.2209	26.1051	P10809;E7EXB4;E7ESH4;B7Z712;C9JL25;C9J0S9;C9JL19;C9JCQ4	P10809;E7EXB4;E7ESH4	>sp|P10809|CH60_HUMAN 60 kDa heat shock protein, mitochondrial OS=Homo sapiens GN=HSPD1 PE=1 SV=2;>tr|E7EXB4|E7EXB4_HUMAN 60 kDa heat shock protein, mitochondrial (Fragment) OS=Homo sapiens GN=HSPD1 PE=2 SV=1;>tr|E7ESH4|E7ESH4_HUMAN 60 kDa heat shock prote	9.5981e-85	338860000	6	2	1	6	2	1	6	2	1
Mitogen-activated protein kinase kinase kinase kinase 4	MAP4K4	0.927853	2.46313	23.1648	26.6593	23.9842	E7EN19;E7ESS2;E7EX83;C9J840;E7ENQ1;O95819-4;G3XAA2;H7C360;O95819-2;O95819;O95819-5;O95819-3;G5E948;H7C0P6;Q9UKE5-8;Q8N4C8-5;Q9UKE5-5;Q8N4C8-2;Q9UKE5-7;Q8N4C8-3;Q9UKE5-3;Q8N4C8-4;F5H5M9;Q9UKE5-6;Q9UKE5-2;Q8N4C8;F5H865;Q9UKE5-4;Q9UKE5;I3L1U1;C9J338;I3L2I2	E7EN19;E7ESS2;E7EX83;C9J840;E7ENQ1;O95819-4;G3XAA2;H7C360;O95819-2;O95819;O95819-5;O95819-3;G5E948;H7C0P6	>tr|E7EN19|E7EN19_HUMAN Mitogen-activated protein kinase kinase kinase kinase 4 OS=Homo sapiens GN=MAP4K4 PE=2 SV=1;>tr|E7ESS2|E7ESS2_HUMAN Mitogen-activated protein kinase kinase kinase kinase 4 OS=Homo sapiens GN=MAP4K4 PE=2 SV=2;>tr|E7EX83|E7EX83_HUMAN	9.6094e-23	154390000	7	1	1	7	1	1	7	1	1
Ribonuclease inhibitor	RNH1	0.887108	-1.35369	23.4415	23.1192	22.3933	P13489;E9PMJ3;E9PLZ3;E9PIM9;H0YCR7	P13489;E9PMJ3;E9PLZ3;E9PIM9;H0YCR7	>sp|P13489|RINI_HUMAN Ribonuclease inhibitor OS=Homo sapiens GN=RNH1 PE=1 SV=2;>tr|E9PMJ3|E9PMJ3_HUMAN Ribonuclease inhibitor (Fragment) OS=Homo sapiens GN=RNH1 PE=2 SV=1;>tr|E9PLZ3|E9PLZ3_HUMAN Ribonuclease inhibitor (Fragment) OS=Homo sapiens GN=RNH1 PE=	2.4241e-06	22982000	1	1	1	1	1	1	1	1	1
Histone H3;Histone H3.2;Histone H3.1t;Histone H3.3;Histone H3.1	H3F3B;H3F3A;HIST2H3A;HIST3H3;HIST1H3A	0.867983	-2.36187	32.5587	31.2283	31.0255	K7EMV3;B4DEB1;K7EK07;Q71DI3;Q16695;P84243;P68431;K7ES00;K7EP01;Q6NXT2	K7EMV3;B4DEB1;K7EK07;Q71DI3;Q16695;P84243;P68431;K7ES00	>tr|K7EMV3|K7EMV3_HUMAN Histone H3 OS=Homo sapiens GN=H3F3B PE=2 SV=1;>tr|B4DEB1|B4DEB1_HUMAN Histone H3 OS=Homo sapiens GN=H3F3A PE=2 SV=1;>tr|K7EK07|K7EK07_HUMAN Histone H3 (Fragment) OS=Homo sapiens GN=H3F3B PE=2 SV=1;>sp|Q71DI3|H32_HUMAN Histone H3.2 O	7.8438e-20	9525300000	2	1	2	2	1	2	1	1	1
Drebrin	DBN1	0.858219	-2.39053	30.7034	29.3442	29.1656	Q16643;Q16643-3;Q16643-2;D6R9W4;D6RFI1;F8W9Z3;D6R9Q9;D6RCR4	Q16643;Q16643-3;Q16643-2;D6R9W4	>sp|Q16643|DREB_HUMAN Drebrin OS=Homo sapiens GN=DBN1 PE=1 SV=4;>sp|Q16643-3|DREB_HUMAN Isoform 3 of Drebrin OS=Homo sapiens GN=DBN1;>sp|Q16643-2|DREB_HUMAN Isoform 2 of Drebrin OS=Homo sapiens GN=DBN1;>tr|D6R9W4|D6R9W4_HUMAN Drebrin (Fragment) OS=Homo sap	0	2730000000	14	11	10	14	11	10	14	11	10
Ankycorbin	RAI14	0.841127	0.717321	27.4256	29.1743	27.4588	Q9P0K7-4;Q9P0K7-3;E7EMX7;Q9P0K7;Q9P0K7-2;D6RB25;D6RBW6;D6RB27;D6R9G4;D6RBY4;D6REL2;D6R9G6;D6RF74;D6RE17	Q9P0K7-4;Q9P0K7-3;E7EMX7;Q9P0K7;Q9P0K7-2	>sp|Q9P0K7-4|RAI14_HUMAN Isoform 4 of Ankycorbin OS=Homo sapiens GN=RAI14;>sp|Q9P0K7-3|RAI14_HUMAN Isoform 3 of Ankycorbin OS=Homo sapiens GN=RAI14;>tr|E7EMX7|E7EMX7_HUMAN Ankycorbin OS=Homo sapiens GN=RAI14 PE=2 SV=1;>sp|Q9P0K7|RAI14_HUMAN Ankycorbin OS=H	3.9293e-100	973770000	19	5	6	19	5	6	19	5	6
Kinesin-like protein KIFC1	KIFC1	0.824968	-1.96639	23.4571	22.5221	22.1647	Q9BW19	Q9BW19	>sp|Q9BW19|KIFC1_HUMAN Kinesin-like protein KIFC1 OS=Homo sapiens GN=KIFC1 PE=1 SV=2	0.0010893	11128000	1	0	1	1	0	1	1	0	1
High mobility group protein HMGI-C	HMGA2	0.814503	-1.35991	26.2435	25.915	25.2648	P52926;F5H2U8;F5H2A4;P52926-3;P52926-6;P52926-4;P52926-5;P52926-2;F5H6H0	P52926;F5H2U8;F5H2A4;P52926-3;P52926-6;P52926-4;P52926-5;P52926-2;F5H6H0	>sp|P52926|HMGA2_HUMAN High mobility group protein HMGI-C OS=Homo sapiens GN=HMGA2 PE=1 SV=1;>tr|F5H2U8|F5H2U8_HUMAN High mobility group protein HMGI-C OS=Homo sapiens GN=HMGA2 PE=2 SV=1;>tr|F5H2A4|F5H2A4_HUMAN High mobility group protein HMGI-C OS=Homo sa	4.8839e-24	148670000	5	2	1	5	2	1	5	2	1
14-3-3 protein beta/alpha;14-3-3 protein beta/alpha, N-terminally processed	YWHAB	0.778704	-0.609129	25.2491	25.6713	24.6815	P31946-2;P31946;Q4VY20;Q4VY19	P31946-2;P31946	>sp|P31946-2|1433B_HUMAN Isoform Short of 14-3-3 protein beta/alpha OS=Homo sapiens GN=YWHAB;>sp|P31946|1433B_HUMAN 14-3-3 protein beta/alpha OS=Homo sapiens GN=YWHAB PE=1 SV=3	4.4199e-50	132490000	6	1	2	6	1	2	4	1	2
Translation initiation factor eIF-2B subunit delta	EIF2B4	0.775154	-1.57707	23.2293	22.6836	22.1813	H7C2L8;F8W8L6;Q9UI10-3;Q9UI10;Q9UI10-2;E7ERK9	H7C2L8;F8W8L6;Q9UI10-3;Q9UI10;Q9UI10-2;E7ERK9	>tr|H7C2L8|H7C2L8_HUMAN Translation initiation factor eIF-2B subunit delta (Fragment) OS=Homo sapiens GN=EIF2B4 PE=3 SV=1;>tr|F8W8L6|F8W8L6_HUMAN Eukaryotic translation initiation factor 2B subunit 4 delta transcript variant 4 OS=Homo sapiens GN=EIF2B4 PE=	0.0048441	10878000	0	1	1	0	1	1	0	1	1
Alpha-actinin-4	ACTN4	0.769991	-0.772055	29.8173	30.0766	29.177	O43707;O43707-2;O43707-3;F5GXS2;H7C144;K7EP19;K7EJH8;G3V2E8;G3V2X9;D6RH00;B7Z4P8	O43707;O43707-2;O43707-3;F5GXS2	>sp|O43707|ACTN4_HUMAN Alpha-actinin-4 OS=Homo sapiens GN=ACTN4 PE=1 SV=2;>sp|O43707-2|ACTN4_HUMAN Isoform ACTN4ISO of Alpha-actinin-4 OS=Homo sapiens GN=ACTN4;>sp|O43707-3|ACTN4_HUMAN Isoform 3 of Alpha-actinin-4 OS=Homo sapiens GN=ACTN4;>tr|F5GXS2|F5GXS2	0	2550600000	23	7	12	23	7	12	18	6	9
Eukaryotic translation initiation factor 2 subunit 3;Putative eukaryotic translation initiation factor 2 subunit 3-like protein	EIF2S3;EIF2S3L	0.758389	-2.48159	29.496	28.0458	28.0125	P41091;Q2VIR3;Q2VIR3-2;F8W810;H7BZU1	P41091;Q2VIR3;Q2VIR3-2;F8W810	>sp|P41091|IF2G_HUMAN Eukaryotic translation initiation factor 2 subunit 3 OS=Homo sapiens GN=EIF2S3 PE=1 SV=3;>sp|Q2VIR3|IF2GL_HUMAN Putative eukaryotic translation initiation factor 2 subunit 3-like protein OS=Homo sapiens GN=EIF2S3L PE=5 SV=2;>sp|Q2VIR3	6.7012e-67	1192300000	5	3	3	5	3	3	5	3	3
Aminoacyl tRNA synthase complex-interacting multifunctional protein 1;Endothelial monocyte-activating polypeptide 2	AIMP1	0.751545	-1.15896	22.4782	22.3506	21.6628	Q12904;Q12904-2;D6R937	Q12904;Q12904-2;D6R937	>sp|Q12904|AIMP1_HUMAN Aminoacyl tRNA synthase complex-interacting multifunctional protein 1 OS=Homo sapiens GN=AIMP1 PE=1 SV=2;>sp|Q12904-2|AIMP1_HUMAN Isoform 2 of Aminoacyl tRNA synthase complex-interacting multifunctional protein 1 OS=Homo sapiens GN=A	0.00037734	16990000	1	1	1	1	1	1	1	1	1
Galectin-1	LGALS1	0.743145	-4.07096	33.5098	30.4702	31.2469	P09382	P09382	>sp|P09382|LEG1_HUMAN Galectin-1 OS=Homo sapiens GN=LGALS1 PE=1 SV=2	5.5878e-33	9779600000	3	3	3	3	3	3	3	3	3
Casein kinase I isoform alpha	CSNK1A1	0.720648	0.2047	24.0078	25.2439	23.9052	P48729;P48729-2;U3KQ83;U3KPX3;H0Y9X2;U3KQK7;Q71TU5;E5RG27;D6RGE5;D6REM4;E7ETM0;Q8N752	P48729;P48729-2;U3KQ83;U3KPX3;H0Y9X2;U3KQK7;Q71TU5	>sp|P48729|KC1A_HUMAN Casein kinase I isoform alpha OS=Homo sapiens GN=CSNK1A1 PE=1 SV=2;>sp|P48729-2|KC1A_HUMAN Isoform 2 of Casein kinase I isoform alpha OS=Homo sapiens GN=CSNK1A1;>tr|U3KQ83|U3KQ83_HUMAN Casein kinase I isoform alpha OS=Homo sapiens GN=	1.0571e-14	86796000	3	1	2	3	1	2	3	1	2
Glyceraldehyde-3-phosphate dehydrogenase	GAPDH	0.720221	0.261085	25.2121	26.5045	25.1381	E7EUT5;P04406-2;P04406	E7EUT5;P04406-2;P04406	>tr|E7EUT5|E7EUT5_HUMAN Glyceraldehyde-3-phosphate dehydrogenase OS=Homo sapiens GN=GAPDH PE=2 SV=1;>sp|P04406-2|G3P_HUMAN Isoform 2 of Glyceraldehyde-3-phosphate dehydrogenase OS=Homo sapiens GN=GAPDH;>sp|P04406|G3P_HUMAN Glyceraldehyde-3-phosphate dehydr	6.8077e-18	183040000	4	1	1	4	1	1	4	1	1
SAFB-like transcription modulator	SLTM	0.720032	-1.55936	23.8565	23.3285	22.8725	Q9NWH9;H0YL55;H7BXE3;H0YKU6;A8K5V8	Q9NWH9;H0YL55;H7BXE3	>sp|Q9NWH9|SLTM_HUMAN SAFB-like transcription modulator OS=Homo sapiens GN=SLTM PE=1 SV=2;>tr|H0YL55|H0YL55_HUMAN SAFB-like transcription modulator (Fragment) OS=Homo sapiens GN=SLTM PE=2 SV=1;>tr|H7BXE3|H7BXE3_HUMAN SAFB-like transcription modulator (Frag	2.7102e-07	36110000	3	1	1	3	1	1	3	1	1
Active regulator of SIRT1	RPS19BP1	0.701597	-0.515763	24.8724	25.388	24.4286	Q86WX3;F8WFE7	Q86WX3	>sp|Q86WX3|AROS_HUMAN Active regulator of SIRT1 OS=Homo sapiens GN=RPS19BP1 PE=1 SV=1	4.8819e-30	90834000	1	2	2	1	2	2	1	2	2
Spectrin beta chain, non-erythrocytic 1	SPTBN1	0.695482	-1.316	31.8983	31.6136	31.0605	Q01082;Q01082-2;Q01082-3;F8W6C1;P11277-3;P11277;P11277-2	Q01082;Q01082-2;Q01082-3	>sp|Q01082|SPTB2_HUMAN Spectrin beta chain, non-erythrocytic 1 OS=Homo sapiens GN=SPTBN1 PE=1 SV=2;>sp|Q01082-2|SPTB2_HUMAN Isoform Short of Spectrin beta chain, non-erythrocytic 1 OS=Homo sapiens GN=SPTBN1;>sp|Q01082-3|SPTB2_HUMAN Isoform 2 of Spectrin be	0	8832000000	58	26	34	58	26	34	54	24	32
Ribosome biogenesis protein WDR12	WDR12	0.691122	-1.68182	26.8389	26.1885	25.8226	Q9GZL7	Q9GZL7	>sp|Q9GZL7|WDR12_HUMAN Ribosome biogenesis protein WDR12 OS=Homo sapiens GN=WDR12 PE=1 SV=2	6.3413e-35	209490000	4	2	2	4	2	2	4	2	2
Eukaryotic translation initiation factor 5B	EIF5B	0.685413	-0.907927	29.111	29.2344	28.4873	O60841	O60841	>sp|O60841|IF2P_HUMAN Eukaryotic translation initiation factor 5B OS=Homo sapiens GN=EIF5B PE=1 SV=4	1.7676e-118	1473800000	18	5	12	18	5	12	18	5	12
Cirhin	CIRH1A	0.684309	-0.960009	22.876	22.9473	22.2273	Q969X6-2;Q969X6;H3BSH7	Q969X6-2;Q969X6;H3BSH7	>sp|Q969X6-2|CIR1A_HUMAN Isoform 2 of Cirhin OS=Homo sapiens GN=CIRH1A;>sp|Q969X6|CIR1A_HUMAN Cirhin OS=Homo sapiens GN=CIRH1A PE=1 SV=1;>tr|H3BSH7|H3BSH7_HUMAN Cirhin (Fragment) OS=Homo sapiens GN=CIRH1A PE=2 SV=1	5.3297e-09	16189000	1	1	0	1	1	0	1	1	0
Serine/threonine-protein kinase RIO1	RIOK1	0.67955	-2.02033	24.5509	23.562	23.3769	Q9BRS2;E9PFQ8	Q9BRS2;E9PFQ8	>sp|Q9BRS2|RIOK1_HUMAN Serine/threonine-protein kinase RIO1 OS=Homo sapiens GN=RIOK1 PE=1 SV=2;>tr|E9PFQ8|E9PFQ8_HUMAN Serine/threonine-protein kinase RIO1 OS=Homo sapiens GN=RIOK1 PE=2 SV=1	3.5771e-05	38667000	2	1	1	2	1	1	2	1	1
WD repeat-containing protein 18	WDR18	0.656233	2.20911	23.464	26.7045	24.428	U3KQC1;Q9BV38;K7EIR0;K7EML4;U3KQQ3	U3KQC1;Q9BV38;K7EIR0	>tr|U3KQC1|U3KQC1_HUMAN WD repeat-containing protein 18 (Fragment) OS=Homo sapiens GN=WDR18 PE=4 SV=1;>sp|Q9BV38|WDR18_HUMAN WD repeat-containing protein 18 OS=Homo sapiens GN=WDR18 PE=1 SV=2;>tr|K7EIR0|K7EIR0_HUMAN WD repeat-containing protein 18 OS=Homo	1.3658e-15	158820000	5	0	1	5	0	1	5	0	1
Insulin-like growth factor 2 mRNA-binding protein 3	IGF2BP3	0.651119	-1.40789	25.1651	24.7886	24.3257	O00425;O00425-2;F8WD15	O00425;O00425-2	>sp|O00425|IF2B3_HUMAN Insulin-like growth factor 2 mRNA-binding protein 3 OS=Homo sapiens GN=IGF2BP3 PE=1 SV=2;>sp|O00425-2|IF2B3_HUMAN Isoform 2 of Insulin-like growth factor 2 mRNA-binding protein 3 OS=Homo sapiens GN=IGF2BP3	2.0671e-24	85965000	4	1	3	3	1	2	3	1	2
6-phosphofructokinase type C	PFKP	0.641701	-0.623396	25.642	26.05	25.2043	Q01813;Q01813-2;B1APP8;H0Y757;H0Y3Y3;P17858	Q01813;Q01813-2;B1APP8;H0Y757	>sp|Q01813|K6PP_HUMAN 6-phosphofructokinase type C OS=Homo sapiens GN=PFKP PE=1 SV=2;>sp|Q01813-2|K6PP_HUMAN Isoform 2 of 6-phosphofructokinase type C OS=Homo sapiens GN=PFKP;>tr|B1APP8|B1APP8_HUMAN 6-phosphofructokinase type C OS=Homo sapiens GN=PFKP PE=2	9.2673e-43	163570000	6	1	2	6	1	2	6	1	2
Peroxisomal multifunctional enzyme type 2;(3R)-hydroxyacyl-CoA dehydrogenase;Enoyl-CoA hydratase 2	HSD17B4	0.625114	1.27527	25.15	27.4566	25.6782	E7EWE5;P51659-3;P51659;P51659-2;E7ER27;G5E9S2;E7ET17;E7EPL9	E7EWE5;P51659-3;P51659;P51659-2;E7ER27;G5E9S2;E7ET17;E7EPL9	>tr|E7EWE5|E7EWE5_HUMAN Peroxisomal multifunctional enzyme type 2 OS=Homo sapiens GN=HSD17B4 PE=2 SV=1;>sp|P51659-3|DHB4_HUMAN Isoform 3 of Peroxisomal multifunctional enzyme type 2 OS=Homo sapiens GN=HSD17B4;>sp|P51659|DHB4_HUMAN Peroxisomal multifunction	2.8185e-18	297960000	5	2	5	5	2	5	5	2	5
Spectrin alpha chain, non-erythrocytic 1	SPTAN1	0.623318	-1.29784	32.3175	32.0511	31.561	Q13813;Q13813-2;A6NG51	Q13813;Q13813-2;A6NG51	>sp|Q13813|SPTN1_HUMAN Spectrin alpha chain, non-erythrocytic 1 OS=Homo sapiens GN=SPTAN1 PE=1 SV=3;>sp|Q13813-2|SPTN1_HUMAN Isoform 2 of Spectrin alpha chain, non-erythrocytic 1 OS=Homo sapiens GN=SPTAN1;>tr|A6NG51|A6NG51_HUMAN Spectrin alpha chain, non-e	0	11861000000	69	40	40	69	40	40	1	1	0
FERM domain-containing protein 5	FRMD5	0.621008	-1.72474	23.4725	22.7791	22.5048	H0YNI9;H0YKW6;H0Y5N1;B5MC67;Q7Z6J6-2;Q7Z6J6	H0YNI9;H0YKW6;H0Y5N1;B5MC67;Q7Z6J6-2;Q7Z6J6	>tr|H0YNI9|H0YNI9_HUMAN FERM domain-containing protein 5 (Fragment) OS=Homo sapiens GN=FRMD5 PE=2 SV=2;>tr|H0YKW6|H0YKW6_HUMAN FERM domain containing 5, isoform CRA_b OS=Homo sapiens GN=FRMD5 PE=2 SV=1;>tr|H0Y5N1|H0Y5N1_HUMAN FERM domain-containing protein	0.00041331	14759000	1	0	1	1	0	1	1	0	1
Eukaryotic translation initiation factor 3 subunit A	EIF3A	0.619236	-1.24684	26.931	26.7156	26.204	Q14152;F5H335	Q14152;F5H335	>sp|Q14152|EIF3A_HUMAN Eukaryotic translation initiation factor 3 subunit A OS=Homo sapiens GN=EIF3A PE=1 SV=1;>tr|F5H335|F5H335_HUMAN Eukaryotic translation initiation factor 3 subunit A OS=Homo sapiens GN=EIF3A PE=2 SV=1	2.6524e-31	255230000	8	3	5	8	3	5	8	3	5
RNA-binding protein 34	RBM34	0.617971	-1.85338	28.8665	28.0445	27.8376	P42696;A2A2V2;P42696-2;Q5TCT4;H7C5M1	P42696;A2A2V2;P42696-2	>sp|P42696|RBM34_HUMAN RNA-binding protein 34 OS=Homo sapiens GN=RBM34 PE=1 SV=2;>tr|A2A2V2|A2A2V2_HUMAN RNA-binding protein 34 (Fragment) OS=Homo sapiens GN=RBM34 PE=2 SV=1;>sp|P42696-2|RBM34_HUMAN Isoform 2 of RNA-binding protein 34 OS=Homo sapiens GN=RB	9.092e-128	881400000	5	3	4	5	3	4	5	3	4
	TPM1	0.609583	0.294624	27.1985	28.5246	27.252	H7BYY1;P09493-2;F5H7S3;B7Z596	H7BYY1;P09493-2;F5H7S3;B7Z596	>tr|H7BYY1|H7BYY1_HUMAN Tropomyosin 1 (Alpha), isoform CRA_m OS=Homo sapiens GN=TPM1 PE=2 SV=1;>sp|P09493-2|TPM1_HUMAN Isoform 2 of Tropomyosin alpha-1 chain OS=Homo sapiens GN=TPM1;>tr|F5H7S3|F5H7S3_HUMAN Tropomyosin alpha-1 chain OS=Homo sapiens GN=TPM1	3.8081e-46	727780000	6	1	6	2	1	2	0	0	0
Phostensin	PPP1R18	0.587505	-2.83136	29.3334	27.5334	27.8459	Q6NYC8;Q6NYC8-2	Q6NYC8;Q6NYC8-2	>sp|Q6NYC8|PPR18_HUMAN Phostensin OS=Homo sapiens GN=PPP1R18 PE=1 SV=1;>sp|Q6NYC8-2|PPR18_HUMAN Isoform 2 of Phostensin OS=Homo sapiens GN=PPP1R18	2.8336e-110	775000000	6	3	4	6	3	4	6	3	4
Exosome complex exonuclease RRP44	DIS3	0.585655	-2.55077	22.917	21.3976	21.5716	Q9Y2L1;F2Z2C0;G3V1J5;Q9Y2L1-2	Q9Y2L1;F2Z2C0;G3V1J5;Q9Y2L1-2	>sp|Q9Y2L1|RRP44_HUMAN Exosome complex exonuclease RRP44 OS=Homo sapiens GN=DIS3 PE=1 SV=2;>tr|F2Z2C0|F2Z2C0_HUMAN Exosome complex exonuclease RRP44 OS=Homo sapiens GN=DIS3 PE=2 SV=1;>tr|G3V1J5|G3V1J5_HUMAN Exosome complex exonuclease RRP44 OS=Homo sapiens	7.0221e-05	6708700	2	0	1	2	0	1	2	0	1
Fatty acid synthase;[Acyl-carrier-protein] S-acetyltransferase;[Acyl-carrier-protein] S-malonyltransferase;3-oxoacyl-[acyl-carrier-protein] synthase;3-oxoacyl-[acyl-carrier-protein] reductase;3-hydroxyacyl-[acyl-carrier-protein] dehydratase;Enoyl-[acyl-carrier-protein] reductase;Oleoyl-[acyl-carrier-protein] hydrolase	FASN	0.582907	-1.44667	26.5641	26.1489	25.7736	P49327	P49327	>sp|P49327|FAS_HUMAN Fatty acid synthase OS=Homo sapiens GN=FASN PE=1 SV=3	2.3556e-61	214820000	5	2	4	5	2	4	5	2	4
60S ribosomal protein L22	RPL22	0.572973	-3.18823	30.3022	28.1453	28.6507	K7ERI7;P35268;K7EJT5;K7EP65;K7EKS7;K7ELC4;K7EMH1	K7ERI7;P35268;K7EJT5;K7EP65;K7EKS7;K7ELC4;K7EMH1	>tr|K7ERI7|K7ERI7_HUMAN 60S ribosomal protein L22 OS=Homo sapiens GN=RPL22 PE=2 SV=1;>sp|P35268|RL22_HUMAN 60S ribosomal protein L22 OS=Homo sapiens GN=RPL22 PE=1 SV=2;>tr|K7EJT5|K7EJT5_HUMAN 60S ribosomal protein L22 (Fragment) OS=Homo sapiens GN=RPL22 PE	8.4517e-42	1591900000	2	1	3	2	1	3	2	1	3
Protein KRI1 homolog	KRI1	0.565569	-1.17503	27.3165	27.1728	26.6791	Q8N9T8;D3YTE0;H0YFD2;H0YH26;H0YG91	Q8N9T8;D3YTE0;H0YFD2	>sp|Q8N9T8|KRI1_HUMAN Protein KRI1 homolog OS=Homo sapiens GN=KRI1 PE=1 SV=3;>tr|D3YTE0|D3YTE0_HUMAN Protein KRI1 homolog OS=Homo sapiens GN=KRI1 PE=2 SV=1;>tr|H0YFD2|H0YFD2_HUMAN Protein KRI1 homolog (Fragment) OS=Homo sapiens GN=KRI1 PE=4 SV=1	2.1704e-54	424850000	6	2	6	6	2	6	6	2	6
Histone H2B type 1-L;Histone H2B type 1-M;Histone H2B type 1-N;Histone H2B type 1-H;Histone H2B type 2-F;Histone H2B type 1-C/E/F/G/I;Histone H2B type 1-D;Histone H2B type F-S;Histone H2B type 1-K;Histone H2B;Histone H2B type 2-E;Histone H2B type 1-B;Histone H2B type 1-O;Histone H2B type 1-J;Histone H2B type 3-B;Histone H2B type 1-A	HIST1H2BL;HIST1H2BM;HIST1H2BN;HIST1H2BH;HIST2H2BF;HIST1H2BC;HIST1H2BD;H2BFS;HIST1H2BK;HIST2H2BE;HIST1H2BB;HIST1H2BO;HIST1H2BJ;HIST3H2BB;HIST1H2BA	0.56456	1.24434	29.486	31.7617	30.0593	Q99880;Q99879;Q99877;Q93079;Q5QNW6;P62807;P58876;P57053;O60814;Q5QNW6-2;U3KQK0;B4DR52;Q16778;P33778;P23527;P06899;Q8N257;Q96A08	Q99880;Q99879;Q99877;Q93079;Q5QNW6;P62807;P58876;P57053;O60814;Q5QNW6-2;U3KQK0;B4DR52;Q16778;P33778;P23527;P06899;Q8N257;Q96A08	>sp|Q99880|H2B1L_HUMAN Histone H2B type 1-L OS=Homo sapiens GN=HIST1H2BL PE=1 SV=3;>sp|Q99879|H2B1M_HUMAN Histone H2B type 1-M OS=Homo sapiens GN=HIST1H2BM PE=1 SV=3;>sp|Q99877|H2B1N_HUMAN Histone H2B type 1-N OS=Homo sapiens GN=HIST1H2BN PE=1 SV=3;>sp|Q93	3.2131e-227	5098000000	4	2	4	4	2	4	4	2	4
Protein-methionine sulfoxide oxidase MICAL2	MICAL2	0.563902	-0.807736	26.5716	26.7953	26.1195	O94851-5;O94851-6;O94851-4;O94851-3;O94851;O94851-2;E9PJB0;E9PRE0;E9PL42;E9PNC3;E9PKI3	O94851-5;O94851-6;O94851-4;O94851-3;O94851;O94851-2	>sp|O94851-5|MICA2_HUMAN Isoform 5 of Protein-methionine sulfoxide oxidase MICAL2 OS=Homo sapiens GN=MICAL2;>sp|O94851-6|MICA2_HUMAN Isoform 6 of Protein-methionine sulfoxide oxidase MICAL2 OS=Homo sapiens GN=MICAL2;>sp|O94851-4|MICA2_HUMAN Isoform 4 of Pr	8.6961e-85	300440000	7	2	3	7	2	3	7	2	3
Nucleolar transcription factor 1	UBTF	0.560097	-0.881424	25.5609	25.7109	25.0758	P17480-2;E9PKP7;P17480;E9PLT2	P17480-2;E9PKP7;P17480;E9PLT2	>sp|P17480-2|UBF1_HUMAN Isoform UBF2 of Nucleolar transcription factor 1 OS=Homo sapiens GN=UBTF;>tr|E9PKP7|E9PKP7_HUMAN Nucleolar transcription factor 1 OS=Homo sapiens GN=UBTF PE=2 SV=1;>sp|P17480|UBF1_HUMAN Nucleolar transcription factor 1 OS=Homo sapie	5.0585e-06	119450000	2	1	1	2	1	1	2	1	1
DBIRD complex subunit ZNF326	ZNF326	0.558479	-0.448334	24.66	25.243	24.393	Q5BKZ1;Q5BKZ1-2;Q5BKZ1-3	Q5BKZ1	>sp|Q5BKZ1|ZN326_HUMAN DBIRD complex subunit ZNF326 OS=Homo sapiens GN=ZNF326 PE=1 SV=2	9.785e-09	68994000	3	0	1	3	0	1	3	0	1
Cyclin-T1	CCNT1	0.558077	1.1985	24.6789	26.9087	25.2357	O60563;A9XU13	O60563	>sp|O60563|CCNT1_HUMAN Cyclin-T1 OS=Homo sapiens GN=CCNT1 PE=1 SV=1	2.2158e-44	212620000	7	1	1	7	1	1	7	1	1
Filamin-B	FLNB	0.551975	1.00336	23.7006	25.7353	24.166	O75369-6;O75369-3;O75369-2;O75369-9;O75369;O75369-8;E7EN95;O75369-7;O75369-5;O75369-4;Q14315-2;Q14315	O75369-6;O75369-3;O75369-2;O75369-9;O75369;O75369-8;E7EN95;O75369-7;O75369-5;O75369-4	>sp|O75369-6|FLNB_HUMAN Isoform 6 of Filamin-B OS=Homo sapiens GN=FLNB;>sp|O75369-3|FLNB_HUMAN Isoform 3 of Filamin-B OS=Homo sapiens GN=FLNB;>sp|O75369-2|FLNB_HUMAN Isoform 2 of Filamin-B OS=Homo sapiens GN=FLNB;>sp|O75369-9|FLNB_HUMAN Isoform 9 of Filami	1.6628e-22	86129000	8	0	2	8	0	2	8	0	2
Probable ATP-dependent RNA helicase DHX36	DHX36	0.549379	-2.61047	23.1864	21.6073	21.8475	Q9H2U1-3;Q9H2U1-2;F5GZS0;Q9H2U1;E7EWK3	Q9H2U1-3;Q9H2U1-2;F5GZS0;Q9H2U1;E7EWK3	>sp|Q9H2U1-3|DHX36_HUMAN Isoform 3 of Probable ATP-dependent RNA helicase DHX36 OS=Homo sapiens GN=DHX36;>sp|Q9H2U1-2|DHX36_HUMAN Isoform 2 of Probable ATP-dependent RNA helicase DHX36 OS=Homo sapiens GN=DHX36;>tr|F5GZS0|F5GZS0_HUMAN Probable ATP-dependent	1.259e-13	34078000	4	1	1	4	1	1	4	1	1
Kinesin-like protein KIF23	KIF23	0.547352	-1.01195	24.4737	24.4931	23.9361	B4E1K0;Q02241-2;H7BYN4;Q02241;H0YKQ5	B4E1K0;Q02241-2;H7BYN4;Q02241	>tr|B4E1K0|B4E1K0_HUMAN Kinesin-like protein KIF23 OS=Homo sapiens GN=KIF23 PE=2 SV=1;>sp|Q02241-2|KIF23_HUMAN Isoform 2 of Kinesin-like protein KIF23 OS=Homo sapiens GN=KIF23;>tr|H7BYN4|H7BYN4_HUMAN Kinesin-like protein KIF23 OS=Homo sapiens GN=KIF23 PE=2	3.1268e-46	63618000	3	1	2	3	1	2	3	1	2
		0.543806	-2.2777	30.9193	29.673	29.7524	Q9UHB6-4	Q9UHB6-4	>sp|Q9UHB6-4|LIMA1_HUMAN Isoform 4 of LIM domain and actin-binding protein 1 OS=Homo sapiens GN=LIMA1	3.6566e-192	2840400000	12	10	9	12	10	9	1	1	1
Heterogeneous nuclear ribonucleoprotein A1;Heterogeneous nuclear ribonucleoprotein A1-like 2	HNRNPA1;HNRNPA1L2	0.540178	0.450811	29.9851	31.4673	30.186	P09651-3;F8W6I7;P09651-2;P09651;F8VZ49;F8VTQ5;Q32P51;F8W646;F8VYN5;H0YH80	P09651-3;F8W6I7;P09651-2;P09651;F8VZ49;F8VTQ5;Q32P51;F8W646	>sp|P09651-3|ROA1_HUMAN Isoform 2 of Heterogeneous nuclear ribonucleoprotein A1 OS=Homo sapiens GN=HNRNPA1;>tr|F8W6I7|F8W6I7_HUMAN Heterogeneous nuclear ribonucleoprotein A1 OS=Homo sapiens GN=HNRNPA1 PE=4 SV=2;>sp|P09651-2|ROA1_HUMAN Isoform A1-A of Heter	1.6443e-204	5098400000	10	3	8	10	3	8	10	3	8
Clathrin heavy chain 1	CLTC	0.535118	-1.27782	26.4708	26.2244	25.8124	Q00610-2;Q00610;J3KS13;J3KR87;P53675-2;P53675;K7EJJ5;J3KSQ2;J3KRF5;F5H5N6	Q00610-2;Q00610	>sp|Q00610-2|CLH1_HUMAN Isoform 2 of Clathrin heavy chain 1 OS=Homo sapiens GN=CLTC;>sp|Q00610|CLH1_HUMAN Clathrin heavy chain 1 OS=Homo sapiens GN=CLTC PE=1 SV=5	7.6407e-32	188240000	7	2	2	7	2	2	7	2	2
40S ribosomal protein S15	RPS15	0.531298	0.217704	28.4686	29.7176	28.5618	K7EM56;K7EQJ5;P62841;K7ELC2;S4R456;K7EJ78	K7EM56;K7EQJ5;P62841;K7ELC2;S4R456;K7EJ78	>tr|K7EM56|K7EM56_HUMAN 40S ribosomal protein S15 OS=Homo sapiens GN=RPS15 PE=3 SV=2;>tr|K7EQJ5|K7EQJ5_HUMAN 40S ribosomal protein S15 OS=Homo sapiens GN=RPS15 PE=2 SV=2;>sp|P62841|RS15_HUMAN 40S ribosomal protein S15 OS=Homo sapiens GN=RPS15 PE=1 SV=2;>tr	2.366e-10	1881200000	2	1	3	2	1	3	2	1	3
Sp110 nuclear body protein	SP110	0.520346	-1.3744	23.1913	22.8483	22.4994	Q9HB58-4;E7ER70;Q9HB58-2;Q9HB58-5;G5E9C0;Q9HB58-3;Q9HB58-7;Q9HB58;Q9HB58-6	Q9HB58-4;E7ER70;Q9HB58-2;Q9HB58-5;G5E9C0;Q9HB58-3;Q9HB58-7;Q9HB58;Q9HB58-6	>sp|Q9HB58-4|SP110_HUMAN Isoform 4 of Sp110 nuclear body protein OS=Homo sapiens GN=SP110;>tr|E7ER70|E7ER70_HUMAN Sp110 nuclear body protein OS=Homo sapiens GN=SP110 PE=2 SV=1;>sp|Q9HB58-2|SP110_HUMAN Isoform 2 of Sp110 nuclear body protein OS=Homo sapiens	9.5049e-09	11892000	0	1	1	0	1	1	0	1	1
Calmodulin	CALM1;CALM2;CALM3	0.517666	-2.74637	32.1532	30.4382	30.778	P62158;E7ETZ0;H0Y7A7;E7EMB3;Q96HY3;G3V361;G3V226;M0QZ52;F8WBR5;G3V479;C9J7T9;P27482;P02585	P62158;E7ETZ0;H0Y7A7;E7EMB3;Q96HY3;G3V361	>sp|P62158|CALM_HUMAN Calmodulin OS=Homo sapiens GN=CALM1 PE=1 SV=2;>tr|E7ETZ0|E7ETZ0_HUMAN Calmodulin OS=Homo sapiens GN=CALM1 PE=2 SV=1;>tr|H0Y7A7|H0Y7A7_HUMAN Calmodulin (Fragment) OS=Homo sapiens GN=CALM2 PE=2 SV=1;>tr|E7EMB3|E7EMB3_HUMAN Calmodulin OS	0	6545500000	7	6	6	7	6	6	7	6	6
CD44 antigen	CD44	0.513628	-2.33821	27.2572	25.9504	26.0902	H0YE40;H0YD13;H0Y2P0;P16070-18;P16070-12;P16070-14;P16070-13;P16070-11;P16070-10;P16070-16;P16070-8;P16070-17;P16070-6;P16070-4;P16070-3;P16070-7;E7EPC6;P16070-5;P16070	H0YE40;H0YD13;H0Y2P0;P16070-18;P16070-12;P16070-14;P16070-13;P16070-11;P16070-10;P16070-16;P16070-8;P16070-17;P16070-6;P16070-4;P16070-3;P16070-7;E7EPC6;P16070-5;P16070	>tr|H0YE40|H0YE40_HUMAN CD44 antigen (Fragment) OS=Homo sapiens GN=CD44 PE=2 SV=1;>tr|H0YD13|H0YD13_HUMAN CD44 antigen OS=Homo sapiens GN=CD44 PE=2 SV=2;>tr|H0Y2P0|H0Y2P0_HUMAN CD44 antigen (Fragment) OS=Homo sapiens GN=CD44 PE=2 SV=1;>sp|P16070-18|CD44_HU	4.3607e-15	236960000	1	1	1	1	1	1	1	1	1
WD repeat-containing protein 3	WDR3	0.511383	-0.345223	25.6348	26.321	25.4665	Q9UNX4	Q9UNX4	>sp|Q9UNX4|WDR3_HUMAN WD repeat-containing protein 3 OS=Homo sapiens GN=WDR3 PE=1 SV=1	3.2789e-49	198650000	8	2	3	8	2	3	8	2	3
60S ribosomal protein L30	RPL30	0.508944	-1.50374	31.0617	30.5893	30.3166	P62888;E5RI99;E5RJH3	P62888;E5RI99	>sp|P62888|RL30_HUMAN 60S ribosomal protein L30 OS=Homo sapiens GN=RPL30 PE=1 SV=2;>tr|E5RI99|E5RI99_HUMAN 60S ribosomal protein L30 (Fragment) OS=Homo sapiens GN=RPL30 PE=2 SV=1	2.8772e-07	3979000000	3	1	3	3	1	3	3	1	3
Guanine nucleotide-binding protein G(I)/G(S)/G(O) subunit gamma-12	GNG12	0.506226	-2.03729	28.471	27.4651	27.4618	Q9UBI6	Q9UBI6	>sp|Q9UBI6|GBG12_HUMAN Guanine nucleotide-binding protein G(I)/G(S)/G(O) subunit gamma-12 OS=Homo sapiens GN=GNG12 PE=1 SV=3	3.0952e-10	591850000	2	2	2	2	2	2	2	2	2
Centromere protein Q	CENPQ	0.489719	-1.82454	23.4277	22.6345	22.5414	Q7L2Z9	Q7L2Z9	>sp|Q7L2Z9|CENPQ_HUMAN Centromere protein Q OS=Homo sapiens GN=CENPQ PE=1 SV=1	9.5259e-07	14244000	2	0	2	2	0	2	2	0	2
F-box only protein 3	FBXO3	0.482813	-1.983	24.3884	23.4368	23.4298	G3V1E0;Q9UK99-3;Q9UK99-2;E9PJM3;Q9UK99	G3V1E0;Q9UK99-3;Q9UK99-2;E9PJM3;Q9UK99	>tr|G3V1E0|G3V1E0_HUMAN F-box only protein 3 OS=Homo sapiens GN=FBXO3 PE=2 SV=1;>sp|Q9UK99-3|FBX3_HUMAN Isoform 3 of F-box only protein 3 OS=Homo sapiens GN=FBXO3;>sp|Q9UK99-2|FBX3_HUMAN Isoform 2 of F-box only protein 3 OS=Homo sapiens GN=FBXO3;>tr|E9PJM3	0.0005145	33307000	1	1	1	1	1	1	1	1	1
Small nuclear ribonucleoprotein E	SNRPE	0.481262	-1.3979	21.988	21.6214	21.3235	P62304	P62304	>sp|P62304|RUXE_HUMAN Small nuclear ribonucleoprotein E OS=Homo sapiens GN=SNRPE PE=1 SV=1	0.0096587	7170400	1	0	1	1	0	1	1	0	1
Laminin subunit beta-3	LAMB3	0.4807	-0.667237	24.2405	24.6047	23.9419	Q13751	Q13751	>sp|Q13751|LAMB3_HUMAN Laminin subunit beta-3 OS=Homo sapiens GN=LAMB3 PE=1 SV=1	2.8633e-34	63928000	4	1	2	4	1	2	4	1	2
Bcl-2-associated transcription factor 1	BCLAF1	0.469938	-1.37771	25.0072	24.6609	24.3641	Q9NYF8-2;Q9NYF8;E9PK09;E9PQN2;E9PKI6;Q9NYF8-3;E9PK91	Q9NYF8-2;Q9NYF8;E9PK09;E9PQN2;E9PKI6;Q9NYF8-3;E9PK91	>sp|Q9NYF8-2|BCLF1_HUMAN Isoform 2 of Bcl-2-associated transcription factor 1 OS=Homo sapiens GN=BCLAF1;>sp|Q9NYF8|BCLF1_HUMAN Bcl-2-associated transcription factor 1 OS=Homo sapiens GN=BCLAF1 PE=1 SV=2;>tr|E9PK09|E9PK09_HUMAN Bcl-2-associated transcriptio	9.4927e-17	65657000	2	2	2	1	1	1	1	1	1
N-acylneuraminate cytidylyltransferase	CMAS	0.46685	-2.34037	26.4603	25.1513	25.3389	F5GYM0;Q8NFW8-2;Q8NFW8	F5GYM0;Q8NFW8-2;Q8NFW8	>tr|F5GYM0|F5GYM0_HUMAN N-acylneuraminate cytidylyltransferase (Fragment) OS=Homo sapiens GN=CMAS PE=2 SV=1;>sp|Q8NFW8-2|NEUA_HUMAN Isoform 2 of N-acylneuraminate cytidylyltransferase OS=Homo sapiens GN=CMAS;>sp|Q8NFW8|NEUA_HUMAN N-acylneuraminate cytidyly	0.0002395	127580000	1	1	1	1	1	1	1	1	1
40S ribosomal protein S27	RPS27	0.462687	-1.22113	29.1222	28.9324	28.5646	Q5T4L4;P42677	Q5T4L4;P42677	>tr|Q5T4L4|Q5T4L4_HUMAN 40S ribosomal protein S27 OS=Homo sapiens GN=RPS27 PE=2 SV=1;>sp|P42677|RS27_HUMAN 40S ribosomal protein S27 OS=Homo sapiens GN=RPS27 PE=1 SV=3	6.2414e-44	1232800000	2	1	2	2	1	2	2	1	1
PHD finger protein 6	PHF6	0.461025	-0.172665	23.2449	24.1036	23.2132	B4E0G4;Q8IWS0-3;Q8IWS0;Q8IWS0-4;Q8IWS0-2;Q5JRC6	B4E0G4;Q8IWS0-3;Q8IWS0;Q8IWS0-4;Q8IWS0-2;Q5JRC6	>tr|B4E0G4|B4E0G4_HUMAN PHD finger protein 6 OS=Homo sapiens GN=PHF6 PE=2 SV=1;>sp|Q8IWS0-3|PHF6_HUMAN Isoform 3 of PHD finger protein 6 OS=Homo sapiens GN=PHF6;>sp|Q8IWS0|PHF6_HUMAN PHD finger protein 6 OS=Homo sapiens GN=PHF6 PE=1 SV=1;>sp|Q8IWS0-4|PHF6_	4.2093e-09	38237000	2	0	1	2	0	1	2	0	1
14-3-3 protein zeta/delta	YWHAZ	0.459026	-1.03738	25.8208	25.8148	25.3588	P63104;B0AZS6;P63104-2;E7EX29;B7Z2E6;H0YB80;E7ESK7;E5RGE1;E5RIR4;E9PD24;E7EVZ2;P31947-2;P31947	P63104;B0AZS6;P63104-2;E7EX29;B7Z2E6;H0YB80	>sp|P63104|1433Z_HUMAN 14-3-3 protein zeta/delta OS=Homo sapiens GN=YWHAZ PE=1 SV=1;>tr|B0AZS6|B0AZS6_HUMAN 14-3-3 protein zeta/delta OS=Homo sapiens GN=YWHAZ PE=2 SV=1;>sp|P63104-2|1433Z_HUMAN Isoform 2 of 14-3-3 protein zeta/delta OS=Homo sapiens GN=YWHA	1.706e-24	145880000	5	1	3	3	1	3	3	1	3
40S ribosomal protein S4, X isoform;40S ribosomal protein S4, Y isoform 2;40S ribosomal protein S4, Y isoform 1	RPS4X;RPS4Y1;RPS4Y2	0.458332	0.893573	28.6561	30.581	29.1602	P62701;C9JEH7;Q8TD47;P22090;A6NH36	P62701;C9JEH7;Q8TD47;P22090	>sp|P62701|RS4X_HUMAN 40S ribosomal protein S4, X isoform OS=Homo sapiens GN=RPS4X PE=1 SV=2;>tr|C9JEH7|C9JEH7_HUMAN 40S ribosomal protein S4, Y isoform 1 (Fragment) OS=Homo sapiens GN=RPS4Y1 PE=2 SV=1;>sp|Q8TD47|RS4Y2_HUMAN 40S ribosomal protein S4, Y iso	2.1274e-159	2469000000	5	1	5	5	1	5	5	1	5
Spectrin beta chain, non-erythrocytic 2	SPTBN2	0.454641	-1.96027	29.6518	28.7229	28.7327	O15020;O15020-2;E9PJZ2	O15020;O15020-2	>sp|O15020|SPTN2_HUMAN Spectrin beta chain, non-erythrocytic 2 OS=Homo sapiens GN=SPTBN2 PE=1 SV=3;>sp|O15020-2|SPTN2_HUMAN Isoform 2 of Spectrin beta chain, non-erythrocytic 2 OS=Homo sapiens GN=SPTBN2	5.9159e-187	1336200000	25	12	14	21	10	12	21	10	12
Serpin H1	SERPINH1	0.453669	-0.437466	24.5441	25.138	24.3874	P50454;H0YEP8;E9PLA6;E9PJH8;E9PIG2;E9PRS3;E9PKH2;E9PNX1;E9PK86;E9PMI5;E9PR70;E9PPV6	P50454;H0YEP8;E9PLA6;E9PJH8;E9PIG2;E9PRS3;E9PKH2;E9PNX1;E9PK86;E9PMI5;E9PR70;E9PPV6	>sp|P50454|SERPH_HUMAN Serpin H1 OS=Homo sapiens GN=SERPINH1 PE=1 SV=2;>tr|H0YEP8|H0YEP8_HUMAN Serpin H1 (Fragment) OS=Homo sapiens GN=SERPINH1 PE=3 SV=1;>tr|E9PLA6|E9PLA6_HUMAN Serpin H1 (Fragment) OS=Homo sapiens GN=SERPINH1 PE=2 SV=1;>tr|E9PJH8|E9PJH8_H	5.0555e-24	83114000	2	1	1	2	1	1	2	1	1
Pre-mRNA 3-end-processing factor FIP1	FIP1L1	0.451634	-0.907179	22.6719	22.7961	22.2824	Q6UN15-4;Q6UN15-3;Q6UN15-5;Q6UN15	Q6UN15-4;Q6UN15-3;Q6UN15-5;Q6UN15	>sp|Q6UN15-4|FIP1_HUMAN Isoform 4 of Pre-mRNA 3-end-processing factor FIP1 OS=Homo sapiens GN=FIP1L1;>sp|Q6UN15-3|FIP1_HUMAN Isoform 3 of Pre-mRNA 3-end-processing factor FIP1 OS=Homo sapiens GN=FIP1L1;>sp|Q6UN15-5|FIP1_HUMAN Isoform 5 of Pre-mRNA 3-end	4.3886e-05	14340000	1	0	1	1	0	1	1	0	1
Nucleolar protein 8	NOL8	0.446577	-1.18307	24.7142	24.5626	24.1918	Q76FK4-2;Q76FK4-4;Q76FK4;F8WE42;F5H101;F5GWN9	Q76FK4-2;Q76FK4-4;Q76FK4;F8WE42;F5H101	>sp|Q76FK4-2|NOL8_HUMAN Isoform 2 of Nucleolar protein 8 OS=Homo sapiens GN=NOL8;>sp|Q76FK4-4|NOL8_HUMAN Isoform 4 of Nucleolar protein 8 OS=Homo sapiens GN=NOL8;>sp|Q76FK4|NOL8_HUMAN Nucleolar protein 8 OS=Homo sapiens GN=NOL8 PE=1 SV=1;>tr|F8WE42|F8WE42_	3.5551e-15	74780000	3	1	4	3	1	4	3	1	4
Stress-70 protein, mitochondrial	HSPA9	0.438231	-1.48352	30.0245	29.5723	29.3602	P38646;D6RJI2;H0Y8S0;D6RA73;H0YBG6	P38646	>sp|P38646|GRP75_HUMAN Stress-70 protein, mitochondrial OS=Homo sapiens GN=HSPA9 PE=1 SV=2	3.0141e-151	2348700000	16	9	11	16	9	11	16	9	11
Clathrin light chain A	CLTA	0.436205	-2.57384	25.7852	24.2427	24.5777	P09496-5;P09496-2;C9J8P9;P09496-4;P09496-3;P09496;F8WF69	P09496-5;P09496-2;C9J8P9;P09496-4;P09496-3;P09496;F8WF69	>sp|P09496-5|CLCA_HUMAN Isoform 5 of Clathrin light chain A OS=Homo sapiens GN=CLTA;>sp|P09496-2|CLCA_HUMAN Isoform Non-brain of Clathrin light chain A OS=Homo sapiens GN=CLTA;>tr|C9J8P9|C9J8P9_HUMAN Clathrin light chain A OS=Homo sapiens GN=CLTA PE=2 SV=1	9.9478e-44	110900000	2	1	1	2	1	1	2	1	1
60S ribosomal protein L15;Ribosomal protein L15	RPL15	0.434025	2.58077	27.3443	30.9565	28.7164	P61313;E7EQV9;E7ENU7;E7EX53;P61313-2	P61313;E7EQV9;E7ENU7;E7EX53	>sp|P61313|RL15_HUMAN 60S ribosomal protein L15 OS=Homo sapiens GN=RPL15 PE=1 SV=2;>tr|E7EQV9|E7EQV9_HUMAN Ribosomal protein L15 (Fragment) OS=Homo sapiens GN=RPL15 PE=2 SV=1;>tr|E7ENU7|E7ENU7_HUMAN Ribosomal protein L15 (Fragment) OS=Homo sapiens GN=RPL15	1.5969e-156	3107200000	6	2	3	6	2	3	6	2	3
T-complex protein 1 subunit alpha	TCP1	0.433504	-1.3119	24.5762	24.2957	24.0025	P17987;F5H136;E7ERF2;F5H7Y1;F5H726;F5GZI8;F5H676;F5H282;E7EQR6	P17987;F5H136;E7ERF2	>sp|P17987|TCPA_HUMAN T-complex protein 1 subunit alpha OS=Homo sapiens GN=TCP1 PE=1 SV=1;>tr|F5H136|F5H136_HUMAN T-complex protein 1 subunit alpha (Fragment) OS=Homo sapiens GN=TCP1 PE=2 SV=1;>tr|E7ERF2|E7ERF2_HUMAN T-complex protein 1 subunit alpha OS=Ho	1.391e-23	64344000	3	1	1	3	1	1	3	1	1
28S ribosomal protein S27, mitochondrial	MRPS27	0.43285	-0.671605	24.9506	25.3104	24.6977	G5EA06;Q92552;B4DRT2;D6RH20;D6RJC7;E5RJ73	G5EA06;Q92552;B4DRT2;D6RH20	>tr|G5EA06|G5EA06_HUMAN 28S ribosomal protein S27, mitochondrial OS=Homo sapiens GN=MRPS27 PE=2 SV=1;>sp|Q92552|RT27_HUMAN 28S ribosomal protein S27, mitochondrial OS=Homo sapiens GN=MRPS27 PE=1 SV=3;>tr|B4DRT2|B4DRT2_HUMAN 28S ribosomal protein S27, mitoc	2.8614e-20	95618000	5	1	3	5	1	3	5	1	3
PHD finger protein 10	PHF10	0.430349	-2.29764	23.5733	22.3071	22.5098	Q8WUB8-3;Q8WUB8-2;Q8WUB8	Q8WUB8-3;Q8WUB8-2;Q8WUB8	>sp|Q8WUB8-3|PHF10_HUMAN Isoform 3 of PHD finger protein 10 OS=Homo sapiens GN=PHF10;>sp|Q8WUB8-2|PHF10_HUMAN Isoform 2 of PHD finger protein 10 OS=Homo sapiens GN=PHF10;>sp|Q8WUB8|PHF10_HUMAN PHD finger protein 10 OS=Homo sapiens GN=PHF10 PE=1 SV=3	2.6212e-06	13284000	1	0	1	1	0	1	1	0	1
Eukaryotic translation initiation factor 3 subunit G	EIF3G	0.429874	-2.62298	27.6489	26.0573	26.4232	O75821;K7ER90;K7EL20;K7EP16;K7ENA8	O75821;K7ER90;K7EL20;K7EP16;K7ENA8	>sp|O75821|EIF3G_HUMAN Eukaryotic translation initiation factor 3 subunit G OS=Homo sapiens GN=EIF3G PE=1 SV=2;>tr|K7ER90|K7ER90_HUMAN Eukaryotic translation initiation factor 3 subunit G (Fragment) OS=Homo sapiens GN=EIF3G PE=2 SV=1;>tr|K7EL20|K7EL20_HUMA	2.2974e-56	265580000	2	2	2	2	2	2	2	2	2
	ACTG1;ACTB	0.428606	-4.41787	29.0781	25.6916	26.9563	I3L3R2;E7EVS6	I3L3R2;E7EVS6	>tr|I3L3R2|I3L3R2_HUMAN Actin, cytoplasmic 2, N-terminally processed (Fragment) OS=Homo sapiens GN=ACTG1 PE=2 SV=1;>tr|E7EVS6|E7EVS6_HUMAN Actin, cytoplasmic 1 (Fragment) OS=Homo sapiens GN=ACTB PE=2 SV=1	0	585300000	9	5	5	1	1	1	1	1	1
Box C/D snoRNA protein 1	ZNHIT6	0.428593	-0.633977	22.9178	23.3152	22.6879	Q9NWK9-2;Q9NWK9	Q9NWK9-2;Q9NWK9	>sp|Q9NWK9-2|BCD1_HUMAN Isoform 2 of Box C/D snoRNA protein 1 OS=Homo sapiens GN=ZNHIT6;>sp|Q9NWK9|BCD1_HUMAN Box C/D snoRNA protein 1 OS=Homo sapiens GN=ZNHIT6 PE=1 SV=1	1.8003e-08	19528000	1	0	1	1	0	1	1	0	1
Tight junction protein ZO-2	TJP2	0.422312	-0.934132	30.8081	30.9053	30.4344	Q9UDY2-3;Q9UDY2;Q9UDY2-7;Q9UDY2-6;Q9UDY2-4;Q9UDY2-2;Q9UDY2-5;B1AN86;U3KQJ2;B1AN85	Q9UDY2-3;Q9UDY2;Q9UDY2-7;Q9UDY2-6;Q9UDY2-4;Q9UDY2-2;Q9UDY2-5	>sp|Q9UDY2-3|ZO2_HUMAN Isoform C1 of Tight junction protein ZO-2 OS=Homo sapiens GN=TJP2;>sp|Q9UDY2|ZO2_HUMAN Tight junction protein ZO-2 OS=Homo sapiens GN=TJP2 PE=1 SV=2;>sp|Q9UDY2-7|ZO2_HUMAN Isoform 7 of Tight junction protein ZO-2 OS=Homo sapiens GN=T	0	5149200000	29	13	23	29	13	23	29	13	23
SRSF protein kinase 1	SRPK1	0.415388	-1.22851	27.3262	27.1291	26.8122	Q5R363;B4DS61;Q96SB4;H3BLV9;Q96SB4-3;D6RBF8;D6RBM8	Q5R363;B4DS61;Q96SB4;H3BLV9;Q96SB4-3	>tr|Q5R363|Q5R363_HUMAN SRSF protein kinase 1 OS=Homo sapiens GN=SRPK1 PE=2 SV=1;>tr|B4DS61|B4DS61_HUMAN SFRS protein kinase 1, isoform CRA_f OS=Homo sapiens GN=SRPK1 PE=2 SV=1;>sp|Q96SB4|SRPK1_HUMAN SRSF protein kinase 1 OS=Homo sapiens GN=SRPK1 PE=1 SV=2	8.629e-65	430890000	7	2	3	7	2	3	6	2	3
LanC-like protein 1	LANCL1	0.412512	-2.69897	27.4522	25.7846	26.2059	E9PHS0;O43813;F8WDS9	E9PHS0;O43813;F8WDS9	>tr|E9PHS0|E9PHS0_HUMAN LanC-like protein 1 (Fragment) OS=Homo sapiens GN=LANCL1 PE=2 SV=1;>sp|O43813|LANC1_HUMAN LanC-like protein 1 OS=Homo sapiens GN=LANCL1 PE=1 SV=1;>tr|F8WDS9|F8WDS9_HUMAN LanC-like protein 1 OS=Homo sapiens GN=LANCL1 PE=2 SV=1	1.4185e-07	275760000	3	1	1	3	1	1	3	1	1
Crossover junction endonuclease MUS81	MUS81	0.407722	1.07287	22.5066	24.6109	23.151	E9PL60;E9PII7;H0YDK3;H0YDE3;H0YDU2;E9PRI1;Q96NY9	E9PL60;E9PII7;H0YDK3;H0YDE3;H0YDU2;E9PRI1;Q96NY9	>tr|E9PL60|E9PL60_HUMAN Crossover junction endonuclease MUS81 (Fragment) OS=Homo sapiens GN=MUS81 PE=2 SV=1;>tr|E9PII7|E9PII7_HUMAN Crossover junction endonuclease MUS81 (Fragment) OS=Homo sapiens GN=MUS81 PE=2 SV=1;>tr|H0YDK3|H0YDK3_HUMAN Crossover juncti	0.00020376	43547000	1	0	1	1	0	1	1	0	1
Eukaryotic translation initiation factor 2D	EIF2D	0.406023	-2.22763	23.7422	22.546	22.7381	Q5SY38;P41214	Q5SY38;P41214	>tr|Q5SY38|Q5SY38_HUMAN Eukaryotic translation initiation factor 2D (Fragment) OS=Homo sapiens GN=EIF2D PE=2 SV=1;>sp|P41214|EIF2D_HUMAN Eukaryotic translation initiation factor 2D OS=Homo sapiens GN=EIF2D PE=1 SV=3	1.8753e-06	19826000	2	1	1	2	1	1	2	1	1
Probable global transcription activator SNF2L1	SMARCA1	0.403662	-2.46205	23.4582	22.0275	22.3392	P28370-2;P28370	P28370-2;P28370	>sp|P28370-2|SMCA1_HUMAN Isoform 2 of Probable global transcription activator SNF2L1 OS=Homo sapiens GN=SMARCA1;>sp|P28370|SMCA1_HUMAN Probable global transcription activator SNF2L1 OS=Homo sapiens GN=SMARCA1 PE=1 SV=2	0.00010114	9471500	2	0	2	1	0	1	1	0	1
Ribonuclease P protein subunit p29	POP4	0.401295	-0.758748	25.5615	25.8342	25.2966	K7EQV2;K7ESH8;K7ERD7;O95707	K7EQV2;K7ESH8;K7ERD7;O95707	>tr|K7EQV2|K7EQV2_HUMAN Ribonuclease P protein subunit p29 (Fragment) OS=Homo sapiens GN=POP4 PE=2 SV=1;>tr|K7ESH8|K7ESH8_HUMAN Ribonuclease P protein subunit p29 OS=Homo sapiens GN=POP4 PE=2 SV=1;>tr|K7ERD7|K7ERD7_HUMAN Ribonuclease P protein subunit p29	1.1028e-49	165090000	2	1	1	2	1	1	2	1	1
60S ribosomal protein L5	RPL5	0.400486	-1.20112	32.6242	32.4544	32.1388	P46777;Q5T7N0	P46777	>sp|P46777|RL5_HUMAN 60S ribosomal protein L5 OS=Homo sapiens GN=RPL5 PE=1 SV=3	1.2836e-103	16751000000	9	4	7	9	4	7	9	4	7
5-3 exoribonuclease 1	XRN1	0.3657	-1.24315	23.2904	23.0786	22.8188	B4E2K3;Q8IZH2-3;Q8IZH2-2;Q8IZH2	B4E2K3;Q8IZH2-3;Q8IZH2-2;Q8IZH2	>tr|B4E2K3|B4E2K3_HUMAN 5-3 exoribonuclease 1 OS=Homo sapiens GN=XRN1 PE=2 SV=1;>sp|Q8IZH2-3|XRN1_HUMAN Isoform 3 of 5-3 exoribonuclease 1 OS=Homo sapiens GN=XRN1;>sp|Q8IZH2-2|XRN1_HUMAN Isoform 2 of 5-3 exoribonuclease 1 OS=Homo sapiens GN=XRN1;>sp|	0.0091732	10762000	0	1	1	0	1	1	0	1	1
Protein FAM98B	FAM98B	0.358036	-0.755477	22.8846	23.1605	22.6645	Q52LJ0;Q52LJ0-2	Q52LJ0;Q52LJ0-2	>sp|Q52LJ0|FA98B_HUMAN Protein FAM98B OS=Homo sapiens GN=FAM98B PE=1 SV=1;>sp|Q52LJ0-2|FA98B_HUMAN Isoform 2 of Protein FAM98B OS=Homo sapiens GN=FAM98B	1.2419e-18	24680000	1	1	1	1	1	1	1	1	1
Leucine zipper protein 1	LUZP1	0.357021	-1.21995	28.5227	28.3341	28.0714	Q86V48-2;Q86V48-3;Q86V48;E5RFK8;E5RHU7	Q86V48-2;Q86V48-3;Q86V48	>sp|Q86V48-2|LUZP1_HUMAN Isoform 2 of Leucine zipper protein 1 OS=Homo sapiens GN=LUZP1;>sp|Q86V48-3|LUZP1_HUMAN Isoform 3 of Leucine zipper protein 1 OS=Homo sapiens GN=LUZP1;>sp|Q86V48|LUZP1_HUMAN Leucine zipper protein 1 OS=Homo sapiens GN=LUZP1 PE=1 SV	6.6876e-72	843840000	13	6	9	13	6	9	13	6	9
tRNA (cytosine(34)-C(5))-methyltransferase	NSUN2	0.356884	-1.53767	28.3856	27.8793	27.7755	Q08J23;Q08J23-2;Q08J23-3	Q08J23;Q08J23-2;Q08J23-3	>sp|Q08J23|NSUN2_HUMAN tRNA (cytosine(34)-C(5))-methyltransferase OS=Homo sapiens GN=NSUN2 PE=1 SV=2;>sp|Q08J23-2|NSUN2_HUMAN Isoform 2 of tRNA (cytosine(34)-C(5))-methyltransferase OS=Homo sapiens GN=NSUN2;>sp|Q08J23-3|NSUN2_HUMAN Isoform 3 of tRNA (cytos	4.3845e-56	734570000	9	5	5	9	5	5	9	5	5
14-3-3 protein theta	YWHAQ	0.352058	-1.09439	24.834	24.771	24.4504	P27348;E9PG15	P27348	>sp|P27348|1433T_HUMAN 14-3-3 protein theta OS=Homo sapiens GN=YWHAQ PE=1 SV=1	7.3507e-33	81652000	3	2	2	1	2	2	1	2	2
Myosin regulatory light chain 12A;Myosin regulatory light chain 12B	MYL12A;MYL12B	0.347109	0.858583	30.0317	31.9217	30.6296	P19105;O14950;J3QRS3	P19105;O14950;J3QRS3	>sp|P19105|ML12A_HUMAN Myosin regulatory light chain 12A OS=Homo sapiens GN=MYL12A PE=1 SV=2;>sp|O14950|ML12B_HUMAN Myosin regulatory light chain 12B OS=Homo sapiens GN=MYL12B PE=1 SV=2;>tr|J3QRS3|J3QRS3_HUMAN Myosin regulatory light chain 12A OS=Homo sapi	3.8536e-250	7621500000	6	1	5	6	1	5	2	1	2
Nucleolar protein 6	NOL6	0.346544	-1.33485	29.5341	29.2306	29.0358	Q9H6R4-4;Q9H6R4;Q9H6R4-2;G8JLK7;Q9H6R4-3	Q9H6R4-4;Q9H6R4;Q9H6R4-2;G8JLK7;Q9H6R4-3	>sp|Q9H6R4-4|NOL6_HUMAN Isoform 4 of Nucleolar protein 6 OS=Homo sapiens GN=NOL6;>sp|Q9H6R4|NOL6_HUMAN Nucleolar protein 6 OS=Homo sapiens GN=NOL6 PE=1 SV=2;>sp|Q9H6R4-2|NOL6_HUMAN Isoform 2 of Nucleolar protein 6 OS=Homo sapiens GN=NOL6;>tr|G8JLK7|G8JLK7_	4.0997e-141	1835700000	10	6	8	10	6	8	10	6	8
TRMT1-like protein	TRMT1L	0.331018	-0.476849	26.2263	26.7808	26.1725	Q7Z2T5	Q7Z2T5	>sp|Q7Z2T5|TRM1L_HUMAN TRMT1-like protein OS=Homo sapiens GN=TRMT1L PE=1 SV=2	5.4584e-81	279100000	3	1	3	3	1	3	3	1	3
Heterogeneous nuclear ribonucleoproteins A2/B1	HNRNPA2B1	0.330795	0.473686	29.2302	30.7353	29.652	P22626;P22626-2	P22626;P22626-2	>sp|P22626|ROA2_HUMAN Heterogeneous nuclear ribonucleoproteins A2/B1 OS=Homo sapiens GN=HNRNPA2B1 PE=1 SV=2;>sp|P22626-2|ROA2_HUMAN Isoform A2 of Heterogeneous nuclear ribonucleoproteins A2/B1 OS=Homo sapiens GN=HNRNPA2B1	3.0234e-103	3565900000	12	4	6	12	4	6	12	4	6
Dolichyl-diphosphooligosaccharide--protein glycosyltransferase subunit 2	RPN2	0.324301	1.04274	23.7905	25.8647	24.5033	P04844-2;P04844;Q5JYR4;Q5JYR7;Q5JYR3;H0Y5M1;F2Z3K5	P04844-2;P04844	>sp|P04844-2|RPN2_HUMAN Isoform 2 of Dolichyl-diphosphooligosaccharide--protein glycosyltransferase subunit 2 OS=Homo sapiens GN=RPN2;>sp|P04844|RPN2_HUMAN Dolichyl-diphosphooligosaccharide--protein glycosyltransferase subunit 2 OS=Homo sapiens GN=RPN2 PE=	1.6462e-44	114180000	5	1	3	5	1	3	5	1	3
Zinc finger protein 622	ZNF622	0.319956	-1.7824	27.6105	26.8595	26.915	Q969S3	Q969S3	>sp|Q969S3|ZN622_HUMAN Zinc finger protein 622 OS=Homo sapiens GN=ZNF622 PE=1 SV=1	6.652e-28	444990000	4	1	3	4	1	3	4	1	3
G patch domain-containing protein 4	GPATCH4	0.318853	-0.471367	27.4409	28.0009	27.402	Q5T3I0;Q5T3I0-3;E9PAV9;F8W895;E9PPY4;F2Z3C6;Q5T3I0-2	Q5T3I0;Q5T3I0-3;E9PAV9;F8W895	>sp|Q5T3I0|GPTC4_HUMAN G patch domain-containing protein 4 OS=Homo sapiens GN=GPATCH4 PE=1 SV=2;>sp|Q5T3I0-3|GPTC4_HUMAN Isoform 3 of G patch domain-containing protein 4 OS=Homo sapiens GN=GPATCH4;>tr|E9PAV9|E9PAV9_HUMAN G patch domain-containing protein 4	4.8806e-75	616770000	9	3	5	9	3	5	9	3	5
KH domain-containing, RNA-binding, signal transduction-associated protein 1	KHDRBS1	0.314657	1.34546	22.9618	25.3387	23.8356	Q07666-2;Q07666;Q07666-3	Q07666-2;Q07666;Q07666-3	>sp|Q07666-2|KHDR1_HUMAN Isoform 2 of KH domain-containing, RNA-binding, signal transduction-associated protein 1 OS=Homo sapiens GN=KHDRBS1;>sp|Q07666|KHDR1_HUMAN KH domain-containing, RNA-binding, signal transduction-associated protein 1 OS=Homo sapiens	1.896e-58	88543000	3	1	1	3	1	1	3	1	1
Myosin phosphatase Rho-interacting protein	MPRIP	0.308767	-0.415927	29.7046	30.32	29.7035	Q6WCQ1;Q6WCQ1-2;Q6WCQ1-3;J3KSW8;H0Y7E2;H7C3G6;J3QRL2;K7EL39;J3KSK7	Q6WCQ1;Q6WCQ1-2;Q6WCQ1-3;J3KSW8	>sp|Q6WCQ1|MPRIP_HUMAN Myosin phosphatase Rho-interacting protein OS=Homo sapiens GN=MPRIP PE=1 SV=3;>sp|Q6WCQ1-2|MPRIP_HUMAN Isoform 2 of Myosin phosphatase Rho-interacting protein OS=Homo sapiens GN=MPRIP;>sp|Q6WCQ1-3|MPRIP_HUMAN Isoform 3 of Myosin phos	0	3037300000	28	7	12	28	7	12	12	4	3
Neuroblast differentiation-associated protein AHNAK	AHNAK	0.307228	-2.59693	30.6522	29.0867	29.5622	Q09666;E9PQE3;E9PJZ0;E9PKR9;E9PJC6;E9PLK4;Q09666-2	Q09666	>sp|Q09666|AHNK_HUMAN Neuroblast differentiation-associated protein AHNAK OS=Homo sapiens GN=AHNAK PE=1 SV=2	2.5305e-192	2269100000	26	23	24	26	23	24	26	23	24
General transcription factor IIF subunit 1	GTF2F1	0.306564	-1.90168	26.0464	25.1761	25.3047	P35269;M0R0R9;E7EUG6;M0QXD6;M0R0Z3	P35269;M0R0R9;E7EUG6;M0QXD6	>sp|P35269|T2FA_HUMAN General transcription factor IIF subunit 1 OS=Homo sapiens GN=GTF2F1 PE=1 SV=2;>tr|M0R0R9|M0R0R9_HUMAN General transcription factor IIF subunit 1 (Fragment) OS=Homo sapiens GN=GTF2F1 PE=2 SV=1;>tr|E7EUG6|E7EUG6_HUMAN General transcrip	2.7018e-19	136060000	3	2	2	3	2	2	3	2	2
Ragulator complex protein LAMTOR1	LAMTOR1	0.303711	-1.54661	23.7279	23.2127	23.1666	H0YFI1;F5H479;F5GX19;F5H3Y3;Q6IAA8	H0YFI1;F5H479;F5GX19;F5H3Y3;Q6IAA8	>tr|H0YFI1|H0YFI1_HUMAN Ragulator complex protein LAMTOR1 (Fragment) OS=Homo sapiens GN=LAMTOR1 PE=4 SV=1;>tr|F5H479|F5H479_HUMAN Ragulator complex protein LAMTOR1 OS=Homo sapiens GN=LAMTOR1 PE=2 SV=1;>tr|F5GX19|F5GX19_HUMAN Ragulator complex protein LAMTO	0.001793	19420000	1	0	1	1	0	1	1	0	1
Proliferation-associated protein 2G4	PA2G4	0.302877	-2.69992	30.3027	28.6342	29.1655	Q9UQ80;F8VR77;H0YIN7;F8W0A3;F8VZ69	Q9UQ80	>sp|Q9UQ80|PA2G4_HUMAN Proliferation-associated protein 2G4 OS=Homo sapiens GN=PA2G4 PE=1 SV=3	4.1587e-70	1768900000	8	5	5	8	5	5	8	5	5
tRNA methyltransferase 112 homolog	TRMT112	0.301718	-1.31191	26.5551	26.2746	26.1132	F5GYQ2;F5GX77;J3KNG5;Q9UI30;M0R242	F5GYQ2;F5GX77;J3KNG5;Q9UI30;M0R242	>tr|F5GYQ2|F5GYQ2_HUMAN tRNA methyltransferase 112 homolog OS=Homo sapiens GN=TRMT112 PE=2 SV=1;>tr|F5GX77|F5GX77_HUMAN tRNA methyltransferase 112 homolog OS=Homo sapiens GN=TRMT112 PE=2 SV=1;>tr|J3KNG5|J3KNG5_HUMAN tRNA methyltransferase 112 homolog OS=Ho	3.1434e-19	215210000	1	1	1	1	1	1	1	1	1
ATP-binding cassette sub-family F member 1	ABCF1	0.299431	-0.859728	28.0445	28.2162	27.8309	Q8NE71-2;Q8NE71;H0YGW7;Q5STZ8;Q5STZ7;F5GYK6	Q8NE71-2;Q8NE71;H0YGW7	>sp|Q8NE71-2|ABCF1_HUMAN Isoform 2 of ATP-binding cassette sub-family F member 1 OS=Homo sapiens GN=ABCF1;>sp|Q8NE71|ABCF1_HUMAN ATP-binding cassette sub-family F member 1 OS=Homo sapiens GN=ABCF1 PE=1 SV=2;>tr|H0YGW7|H0YGW7_HUMAN ATP-binding cassette sub-	3.2758e-202	866610000	12	4	5	12	4	5	12	4	5
Tudor domain-containing protein 3	TDRD3	0.297506	-2.39242	23.2659	21.9048	22.2878	Q9H7E2-3;Q9H7E2-2;Q9H7E2	Q9H7E2-3;Q9H7E2-2;Q9H7E2	>sp|Q9H7E2-3|TDRD3_HUMAN Isoform 3 of Tudor domain-containing protein 3 OS=Homo sapiens GN=TDRD3;>sp|Q9H7E2-2|TDRD3_HUMAN Isoform 2 of Tudor domain-containing protein 3 OS=Homo sapiens GN=TDRD3;>sp|Q9H7E2|TDRD3_HUMAN Tudor domain-containing protein 3 OS=Ho	0.00019087	14375000	2	1	1	2	1	1	2	1	1
Nucleolar RNA helicase 2	DDX21	0.294418	-0.276177	32.3366	33.0918	32.4198	Q9NR30;Q9NR30-2	Q9NR30;Q9NR30-2	>sp|Q9NR30|DDX21_HUMAN Nucleolar RNA helicase 2 OS=Homo sapiens GN=DDX21 PE=1 SV=5;>sp|Q9NR30-2|DDX21_HUMAN Isoform 2 of Nucleolar RNA helicase 2 OS=Homo sapiens GN=DDX21	0	20269000000	27	13	22	27	13	22	26	12	21
Cadherin-13	CDH13	0.290087	-2.5122	24.4216	22.9408	23.3911	P55290-3;P55290-2;P55290;P55290-4	P55290-3;P55290-2;P55290;P55290-4	>sp|P55290-3|CAD13_HUMAN Isoform 3 of Cadherin-13 OS=Homo sapiens GN=CDH13;>sp|P55290-2|CAD13_HUMAN Isoform 2 of Cadherin-13 OS=Homo sapiens GN=CDH13;>sp|P55290|CAD13_HUMAN Cadherin-13 OS=Homo sapiens GN=CDH13 PE=1 SV=1;>sp|P55290-4|CAD13_HUMAN Isoform 4 o	0.003609	29267000	1	1	1	1	1	1	1	1	1
Ubiquitin-associated protein 2-like	UBAP2L	0.286102	-2.06667	28.3259	27.2906	27.5222	Q14157-4;Q14157-1;Q14157-3;F8W726;Q14157;Q14157-5;Q5VU77;Q5VU79;Q5VU78;Q5VU81;Q5VU80;H0Y5H6;H7C2T8	Q14157-4;Q14157-1;Q14157-3;F8W726;Q14157;Q14157-5;Q5VU77	>sp|Q14157-4|UBP2L_HUMAN Isoform 4 of Ubiquitin-associated protein 2-like OS=Homo sapiens GN=UBAP2L;>sp|Q14157-1|UBP2L_HUMAN Isoform 2 of Ubiquitin-associated protein 2-like OS=Homo sapiens GN=UBAP2L;>sp|Q14157-3|UBP2L_HUMAN Isoform 3 of Ubiquitin-associat	9.0026e-178	700620000	10	6	10	10	6	10	10	6	10
60S ribosomal protein L21	RPL21	0.284672	-0.143204	29.2522	30.1404	29.4117	P46778;G3V1B3;M0R181	P46778;G3V1B3;M0R181	>sp|P46778|RL21_HUMAN 60S ribosomal protein L21 OS=Homo sapiens GN=RPL21 PE=1 SV=2;>tr|G3V1B3|G3V1B3_HUMAN 60S ribosomal protein L21 OS=Homo sapiens GN=RPL21 PE=4 SV=1;>tr|M0R181|M0R181_HUMAN 60S ribosomal protein L21 (Fragment) OS=Homo sapiens GN=RPL21 PE	1.1934e-112	2936800000	3	1	4	3	1	4	3	1	4
rRNA methyltransferase 1, mitochondrial	MRM1	0.282671	-0.160052	23.4351	24.3064	23.5881	Q6IN84-2;K7EJT9;Q6IN84	Q6IN84-2;K7EJT9;Q6IN84	>sp|Q6IN84-2|MRM1_HUMAN Isoform 2 of rRNA methyltransferase 1, mitochondrial OS=Homo sapiens GN=MRM1;>tr|K7EJT9|K7EJT9_HUMAN Mitochondrial rRNA methyltransferase 1 homolog (S. cerevisiae), isoform CRA_b OS=Homo sapiens GN=MRM1 PE=2 SV=1;>sp|Q6IN84|MRM1_HUM	4.1476e-08	39197000	2	0	1	2	0	1	2	0	1
Elongation factor Tu, mitochondrial	TUFM	0.28104	0.421577	26.9919	28.4449	27.4374	P49411	P49411	>sp|P49411|EFTU_HUMAN Elongation factor Tu, mitochondrial OS=Homo sapiens GN=TUFM PE=1 SV=2	1.3592e-89	745110000	8	3	4	8	3	4	8	3	4
Afadin	MLLT4	0.279243	-3.02016	24.5375	22.5487	23.2639	P55196-2;P55196-6;Q5TIG5;P55196-3;C9JX92;P55196-1;P55196;A8MQ02;J3KN01;P55196-5;H0Y7R8	P55196-2;P55196-6;Q5TIG5;P55196-3;C9JX92;P55196-1;P55196;A8MQ02;J3KN01;P55196-5;H0Y7R8	>sp|P55196-2|AFAD_HUMAN Isoform 1 of Afadin OS=Homo sapiens GN=MLLT4;>sp|P55196-6|AFAD_HUMAN Isoform 6 of Afadin OS=Homo sapiens GN=MLLT4;>tr|Q5TIG5|Q5TIG5_HUMAN Afadin OS=Homo sapiens GN=MLLT4 PE=2 SV=1;>sp|P55196-3|AFAD_HUMAN Isoform 3 of Afadin OS=Homo	2.6989e-14	37486000	3	1	1	3	1	1	3	1	1
Peptidyl-prolyl cis-trans isomerase FKBP3	FKBP3	0.272936	-2.24843	26.5244	25.3073	25.6429	Q00688	Q00688	>sp|Q00688|FKBP3_HUMAN Peptidyl-prolyl cis-trans isomerase FKBP3 OS=Homo sapiens GN=FKBP3 PE=1 SV=1	1.4508e-19	168660000	2	1	2	2	1	2	2	1	2
Bifunctional glutamate/proline--tRNA ligase;Glutamate--tRNA ligase;Proline--tRNA ligase	EPRS	0.270426	-0.953022	26.7974	26.8757	26.5661	P07814;V9GYZ6	P07814;V9GYZ6	>sp|P07814|SYEP_HUMAN Bifunctional glutamate/proline--tRNA ligase OS=Homo sapiens GN=EPRS PE=1 SV=5;>tr|V9GYZ6|V9GYZ6_HUMAN Bifunctional glutamate/proline--tRNA ligase (Fragment) OS=Homo sapiens GN=EPRS PE=3 SV=1	6.7361e-60	332070000	11	3	4	11	3	4	11	3	4
78 kDa glucose-regulated protein	HSPA5	0.266518	-0.514451	28.4777	28.9946	28.4696	P11021	P11021	>sp|P11021|GRP78_HUMAN 78 kDa glucose-regulated protein OS=Homo sapiens GN=HSPA5 PE=1 SV=2	6.5956e-172	1282500000	13	8	13	12	7	12	12	7	12
Thioredoxin	TXN	0.26457	-1.45448	28.4311	28.008	27.9549	P10599-2;P10599	P10599-2;P10599	>sp|P10599-2|THIO_HUMAN Isoform 2 of Thioredoxin OS=Homo sapiens GN=TXN;>sp|P10599|THIO_HUMAN Thioredoxin OS=Homo sapiens GN=TXN PE=1 SV=3	6.5372e-08	796580000	2	1	1	2	1	1	2	1	1
Myosin light chain kinase, smooth muscle;Myosin light chain kinase, smooth muscle, deglutamylated form	MYLK	0.258629	-1.16108	29.5858	29.4561	29.2624	Q15746-5;Q15746-3;Q15746-6;Q15746;Q15746-4;Q15746-2;Q15746-11;Q15746-7;Q15746-9;Q15746-10;Q15746-8;D6R9C2;F8WBL7	Q15746-5;Q15746-3;Q15746-6;Q15746;Q15746-4;Q15746-2	>sp|Q15746-5|MYLK_HUMAN Isoform 4 of Myosin light chain kinase, smooth muscle OS=Homo sapiens GN=MYLK;>sp|Q15746-3|MYLK_HUMAN Isoform 3A of Myosin light chain kinase, smooth muscle OS=Homo sapiens GN=MYLK;>sp|Q15746-6|MYLK_HUMAN Isoform Del-1790 of Myosin	3.5092e-162	2014600000	22	9	13	22	9	13	22	9	13
Eukaryotic translation initiation factor 3 subunit H	EIF3H	0.258226	-2.30227	28.0752	26.8043	27.1815	O15372;B3KS98;E5RHC7;E5RH59;E5RFW7;E5RFH0;E5RGU4;E5RJT0	O15372;B3KS98	>sp|O15372|EIF3H_HUMAN Eukaryotic translation initiation factor 3 subunit H OS=Homo sapiens GN=EIF3H PE=1 SV=1;>tr|B3KS98|B3KS98_HUMAN Eukaryotic translation initiation factor 3 subunit H OS=Homo sapiens GN=EIF3S3 PE=2 SV=1	1.7874e-30	470410000	4	3	2	4	3	2	4	3	2
Ribosome biogenesis protein BOP1	KM-PA-2;BOP1	0.254551	-0.552247	26.5512	27.0303	26.5362	Q96Q25;Q14137;E9PIF8;E9PRN9	Q96Q25;Q14137	>tr|Q96Q25|Q96Q25_HUMAN Ribosome biogenesis protein BOP1 OS=Homo sapiens GN=KM-PA-2 PE=2 SV=1;>sp|Q14137|BOP1_HUMAN Ribosome biogenesis protein BOP1 OS=Homo sapiens GN=BOP1 PE=1 SV=2	8.0097e-93	318690000	5	4	7	5	4	7	5	4	7
Eukaryotic translation initiation factor 2 subunit 1	EIF2S1	0.252918	-1.16795	29.6943	29.5577	29.3731	P05198;H0YJS4;G3V4T5	P05198;H0YJS4;G3V4T5	>sp|P05198|IF2A_HUMAN Eukaryotic translation initiation factor 2 subunit 1 OS=Homo sapiens GN=EIF2S1 PE=1 SV=3;>tr|H0YJS4|H0YJS4_HUMAN Eukaryotic translation initiation factor 2 subunit 1 (Fragment) OS=Homo sapiens GN=EIF2S1 PE=4 SV=1;>tr|G3V4T5|G3V4T5_HUM	8.7417e-79	1860900000	8	5	6	8	5	6	8	5	6
Heterogeneous nuclear ribonucleoprotein A3	HNRNPA3	0.251856	-0.49284	28.1106	28.6492	28.1281	P51991;P51991-2;H7C1J8	P51991;P51991-2	>sp|P51991|ROA3_HUMAN Heterogeneous nuclear ribonucleoprotein A3 OS=Homo sapiens GN=HNRNPA3 PE=1 SV=2;>sp|P51991-2|ROA3_HUMAN Isoform 2 of Heterogeneous nuclear ribonucleoprotein A3 OS=Homo sapiens GN=HNRNPA3	3.3645e-53	1018300000	6	2	4	6	2	4	6	2	4
DNA-directed RNA polymerase I subunit RPA34	CD3EAP	0.251827	-1.01595	26.5381	26.5536	26.294	O15446;O15446-2	O15446;O15446-2	>sp|O15446|RPA34_HUMAN DNA-directed RNA polymerase I subunit RPA34 OS=Homo sapiens GN=CD3EAP PE=1 SV=1;>sp|O15446-2|RPA34_HUMAN Isoform 2 of DNA-directed RNA polymerase I subunit RPA34 OS=Homo sapiens GN=CD3EAP	2.1865e-44	256320000	3	4	4	3	4	4	3	4	4
Filamin-A	FLNA	0.250963	-0.252007	26.9046	27.684	27.0433	Q5HY54;P21333-2;P21333;E9PHF0;H0Y5C6;F8WE98	Q5HY54;P21333-2;P21333	>tr|Q5HY54|Q5HY54_HUMAN Filamin-A OS=Homo sapiens GN=FLNA PE=2 SV=1;>sp|P21333-2|FLNA_HUMAN Isoform 2 of Filamin-A OS=Homo sapiens GN=FLNA;>sp|P21333|FLNA_HUMAN Filamin-A OS=Homo sapiens GN=FLNA PE=1 SV=4	1.2555e-63	513030000	15	4	6	15	4	6	15	4	6
WD40 repeat-containing protein SMU1	SMU1	0.248726	0.225957	24.7365	25.9938	25.1164	B4E3L0;Q2TAY7	B4E3L0;Q2TAY7	>tr|B4E3L0|B4E3L0_HUMAN WD40 repeat-containing protein SMU1 OS=Homo sapiens GN=SMU1 PE=2 SV=1;>sp|Q2TAY7|SMU1_HUMAN WD40 repeat-containing protein SMU1 OS=Homo sapiens GN=SMU1 PE=1 SV=2	1.8083e-37	138930000	4	1	1	4	1	1	4	1	1
Nck-associated protein 1	NCKAP1	0.246899	-2.93083	23.414	21.5146	22.2174	Q9Y2A7;Q9Y2A7-2	Q9Y2A7;Q9Y2A7-2	>sp|Q9Y2A7|NCKP1_HUMAN Nck-associated protein 1 OS=Homo sapiens GN=NCKAP1 PE=1 SV=1;>sp|Q9Y2A7-2|NCKP1_HUMAN Isoform 2 of Nck-associated protein 1 OS=Homo sapiens GN=NCKAP1	0.0029211	8118700	1	0	1	1	0	1	1	0	1
Protein disulfide-isomerase A6	PDIA6	0.239408	-0.906888	26.9944	27.1189	26.8173	B7Z254;Q15084;F8WA83;B5MCQ5;Q15084-2	B7Z254;Q15084;F8WA83;B5MCQ5;Q15084-2	>tr|B7Z254|B7Z254_HUMAN Protein disulfide-isomerase A6 OS=Homo sapiens GN=PDIA6 PE=2 SV=1;>sp|Q15084|PDIA6_HUMAN Protein disulfide-isomerase A6 OS=Homo sapiens GN=PDIA6 PE=1 SV=1;>tr|F8WA83|F8WA83_HUMAN Protein disulfide-isomerase A6 OS=Homo sapiens GN=PDI	2.647e-30	376330000	5	4	2	5	4	2	5	4	2
Ribosome-binding protein 1	RRBP1	0.233591	-1.18193	30.1567	30.0061	29.8478	Q9P2E9;Q9P2E9-2;Q9P2E9-3;F8W7S5;A2A2S5;V9GY78	Q9P2E9;Q9P2E9-2;Q9P2E9-3;F8W7S5	>sp|Q9P2E9|RRBP1_HUMAN Ribosome-binding protein 1 OS=Homo sapiens GN=RRBP1 PE=1 SV=4;>sp|Q9P2E9-2|RRBP1_HUMAN Isoform 1 of Ribosome-binding protein 1 OS=Homo sapiens GN=RRBP1;>sp|Q9P2E9-3|RRBP1_HUMAN Isoform 2 of Ribosome-binding protein 1 OS=Homo sapiens	0	2969400000	25	12	19	25	12	19	25	12	19
60S ribosomal protein L17	RPL17	0.232302	0.240499	30.013	31.2849	30.4167	J3QQT2;J3KRX5;P18621;P18621-3;J3QS96;P18621-2;J3QLC8;J3KRB3;J3KSJ0	J3QQT2;J3KRX5;P18621;P18621-3;J3QS96;P18621-2;J3QLC8;J3KRB3	>tr|J3QQT2|J3QQT2_HUMAN 60S ribosomal protein L17 (Fragment) OS=Homo sapiens GN=RPL17 PE=2 SV=1;>tr|J3KRX5|J3KRX5_HUMAN 60S ribosomal protein L17 (Fragment) OS=Homo sapiens GN=RPL17 PE=2 SV=1;>sp|P18621|RL17_HUMAN 60S ribosomal protein L17 OS=Homo sapiens	2.9105e-181	5393800000	4	2	4	4	2	4	4	2	4
Very long-chain specific acyl-CoA dehydrogenase, mitochondrial	ACADVL	0.229126	-1.14156	22.8892	22.779	22.605	P49748-2;P49748;P49748-3	P49748-2;P49748;P49748-3	>sp|P49748-2|ACADV_HUMAN Isoform 2 of Very long-chain specific acyl-CoA dehydrogenase, mitochondrial OS=Homo sapiens GN=ACADVL;>sp|P49748|ACADV_HUMAN Very long-chain specific acyl-CoA dehydrogenase, mitochondrial OS=Homo sapiens GN=ACADVL PE=1 SV=1;>sp|P49	0.0053945	13905000	1	0	1	1	0	1	1	0	1
F-actin-capping protein subunit alpha-1	CAPZA1	0.222053	-0.917374	28.0995	28.2135	27.9344	P52907	P52907	>sp|P52907|CAZA1_HUMAN F-actin-capping protein subunit alpha-1 OS=Homo sapiens GN=CAPZA1 PE=1 SV=3	2.1653e-36	768130000	7	3	3	7	3	3	7	3	3
Cofilin-1	CFL1	0.219406	-1.38599	27.2378	26.8832	26.8411	G3V1A4;P23528;E9PK25	G3V1A4;P23528;E9PK25	>tr|G3V1A4|G3V1A4_HUMAN Cofilin 1 (Non-muscle), isoform CRA_a OS=Homo sapiens GN=CFL1 PE=2 SV=1;>sp|P23528|COF1_HUMAN Cofilin-1 OS=Homo sapiens GN=CFL1 PE=1 SV=3;>tr|E9PK25|E9PK25_HUMAN Cofilin-1 OS=Homo sapiens GN=CFL1 PE=2 SV=1	3.7686e-123	403590000	3	1	1	3	1	1	1	0	0
Coronin-1C;Coronin	CORO1C	0.214775	-0.374272	29.7739	30.431	29.8877	Q9ULV4;Q9ULV4-2;Q9ULV4-3;B4E3S0;H0YHL7;F8VV53;F8W1H8;F8VUX3;F8VSA4;F8VRE9;F8VTT6;F8VVB7	Q9ULV4;Q9ULV4-2;Q9ULV4-3;B4E3S0;H0YHL7	>sp|Q9ULV4|COR1C_HUMAN Coronin-1C OS=Homo sapiens GN=CORO1C PE=1 SV=1;>sp|Q9ULV4-2|COR1C_HUMAN Isoform 2 of Coronin-1C OS=Homo sapiens GN=CORO1C;>sp|Q9ULV4-3|COR1C_HUMAN Isoform 3 of Coronin-1C OS=Homo sapiens GN=CORO1C;>tr|B4E3S0|B4E3S0_HUMAN Coronin OS=H	0	3665600000	12	5	9	12	5	9	12	5	9
Myb-binding protein 1A	MYBBP1A	0.214378	-0.902375	29.909	30.038	29.7591	Q9BQG0;Q9BQG0-2;I3L1L3;I3L2H8;I3L311	Q9BQG0;Q9BQG0-2;I3L1L3	>sp|Q9BQG0|MBB1A_HUMAN Myb-binding protein 1A OS=Homo sapiens GN=MYBBP1A PE=1 SV=2;>sp|Q9BQG0-2|MBB1A_HUMAN Isoform 2 of Myb-binding protein 1A OS=Homo sapiens GN=MYBBP1A;>tr|I3L1L3|I3L1L3_HUMAN Myb-binding protein 1A (Fragment) OS=Homo sapiens GN=MYBBP1A	4.5229e-301	2713600000	20	8	16	20	8	16	20	8	16
Cell growth-regulating nucleolar protein	LYAR	0.210833	-0.590632	29.2747	29.7154	29.2842	Q9NX58	Q9NX58	>sp|Q9NX58|LYAR_HUMAN Cell growth-regulating nucleolar protein OS=Homo sapiens GN=LYAR PE=1 SV=2	0	2057700000	15	5	6	15	5	6	15	5	6
Nucleolar protein 56	NOP56	0.210524	-1.43271	29.5125	29.1112	29.1013	O00567;Q5JXT2;H0YDU4;H0Y653	O00567	>sp|O00567|NOP56_HUMAN Nucleolar protein 56 OS=Homo sapiens GN=NOP56 PE=1 SV=4	2.6223e-184	1834000000	10	6	6	10	6	6	10	6	6
Annexin A2;Annexin;Putative annexin A2-like protein	ANXA2;ANXA2P2	0.209934	-1.45722	29.185	28.7591	28.7621	P07355;P07355-2;H0YMD0;H0YMU9;H0YN42;H0YKS4;H0YM50;A6NMY6;H0YNP5;H0YNA0;H0YN28;H0YL33;H0YMM1;H0YKZ7;H0YLV6;H0YMT9;H0YKX9;H0YMW4;H0YN52;H0YKV8;H0YKL9;H0YMD9;H0YNB8;H0YKN4;H0YLE2	P07355;P07355-2;H0YMD0;H0YMU9;H0YN42;H0YKS4;H0YM50;A6NMY6;H0YNP5;H0YNA0;H0YN28;H0YL33;H0YMM1	>sp|P07355|ANXA2_HUMAN Annexin A2 OS=Homo sapiens GN=ANXA2 PE=1 SV=2;>sp|P07355-2|ANXA2_HUMAN Isoform 2 of Annexin A2 OS=Homo sapiens GN=ANXA2;>tr|H0YMD0|H0YMD0_HUMAN Annexin (Fragment) OS=Homo sapiens GN=ANXA2 PE=2 SV=1;>tr|H0YMU9|H0YMU9_HUMAN Annexin OS=	6.5475e-189	1332600000	8	3	7	8	3	7	8	3	7
40S ribosomal protein S10;Putative 40S ribosomal protein S10-like	RPS10;RPS10P5	0.20812	-0.308196	28.3782	29.1013	28.5316	P46783;F6U211;S4R435;Q9NQ39	P46783;F6U211;S4R435;Q9NQ39	>sp|P46783|RS10_HUMAN 40S ribosomal protein S10 OS=Homo sapiens GN=RPS10 PE=1 SV=1;>tr|F6U211|F6U211_HUMAN 40S ribosomal protein S10 OS=Homo sapiens GN=RPS10 PE=2 SV=1;>tr|S4R435|S4R435_HUMAN Protein RPS10-NUDT3 (Fragment) OS=Homo sapiens GN=RPS10-NUDT3 PE	1.0744e-31	1429000000	6	2	3	6	2	3	6	2	3
tRNA (uracil-5-)-methyltransferase homolog A	TRMT2A	0.203787	-2.21701	23.8377	22.6521	23.0411	Q8IZ69-2;Q8IZ69;F2Z2W7	Q8IZ69-2;Q8IZ69;F2Z2W7	>sp|Q8IZ69-2|TRM2A_HUMAN Isoform 2 of tRNA (uracil-5-)-methyltransferase homolog A OS=Homo sapiens GN=TRMT2A;>sp|Q8IZ69|TRM2A_HUMAN tRNA (uracil-5-)-methyltransferase homolog A OS=Homo sapiens GN=TRMT2A PE=1 SV=2;>tr|F2Z2W7|F2Z2W7_HUMAN tRNA (uracil-5-)-me	1.0682e-05	17919000	1	0	1	1	0	1	1	0	1
Ribosomal RNA processing protein 1 homolog A	RRP1	0.202871	-1.38301	27.1774	26.8258	26.7987	P56182	P56182	>sp|P56182|RRP1_HUMAN Ribosomal RNA processing protein 1 homolog A OS=Homo sapiens GN=RRP1 PE=1 SV=1	2.449e-114	305420000	2	2	2	2	2	2	2	2	2
Ras GTPase-activating protein-binding protein 2	G3BP2	0.196676	1.3028	26.6718	29.006	27.6422	Q9UN86-2;Q9UN86	Q9UN86-2;Q9UN86	>sp|Q9UN86-2|G3BP2_HUMAN Isoform B of Ras GTPase-activating protein-binding protein 2 OS=Homo sapiens GN=G3BP2;>sp|Q9UN86|G3BP2_HUMAN Ras GTPase-activating protein-binding protein 2 OS=Homo sapiens GN=G3BP2 PE=1 SV=2	5.3779e-51	1017500000	8	2	4	8	2	4	8	2	4
Polymerase delta-interacting protein 3	POLDIP3	0.194305	-0.844958	23.7275	23.914	23.6264	Q9BY77;B4DMM2;F8WCX5;Q9BY77-2	Q9BY77;B4DMM2;F8WCX5;Q9BY77-2	>sp|Q9BY77|PDIP3_HUMAN Polymerase delta-interacting protein 3 OS=Homo sapiens GN=POLDIP3 PE=1 SV=2;>tr|B4DMM2|B4DMM2_HUMAN Polymerase delta-interacting protein 3 OS=Homo sapiens GN=POLDIP3 PE=2 SV=1;>tr|F8WCX5|F8WCX5_HUMAN Polymerase delta-interacting prot	3.7151e-11	46607000	3	1	1	3	1	1	3	1	1
Plectin	PLEC	0.190664	-1.36627	30.2971	29.9622	29.939	Q15149;Q15149-7;Q15149-8;Q15149-9;Q15149-5;Q15149-6;Q15149-2;Q15149-3;E9PMV1;E9PIA2;E9PKG0;H0YDN1;E9PQ28;E9PPU0;P58107	Q15149;Q15149-7;Q15149-8;Q15149-9;Q15149-5;Q15149-6;Q15149-2;Q15149-3	>sp|Q15149|PLEC_HUMAN Plectin OS=Homo sapiens GN=PLEC PE=1 SV=3;>sp|Q15149-7|PLEC_HUMAN Isoform 7 of Plectin OS=Homo sapiens GN=PLEC;>sp|Q15149-8|PLEC_HUMAN Isoform 8 of Plectin OS=Homo sapiens GN=PLEC;>sp|Q15149-9|PLEC_HUMAN Isoform 9 of Plectin OS=Homo s	0	3040800000	54	23	34	54	23	34	1	2	3
Tubulin beta-4B chain;Tubulin beta-4A chain	TUBB4B;TUBB4A	0.189386	2.29855	23.7699	27.0998	25.2454	P68371;P04350;M0R2D3;Q3ZCM7;M0R0X0;M0QY85;M0QY37;M0QX14;M0QZL7;M0R278;M0QYM7	P68371;P04350	>sp|P68371|TBB4B_HUMAN Tubulin beta-4B chain OS=Homo sapiens GN=TUBB4B PE=1 SV=1;>sp|P04350|TBB4A_HUMAN Tubulin beta-4A chain OS=Homo sapiens GN=TUBB4A PE=1 SV=2	7.9207e-123	234660000	8	2	4	3	0	1	2	0	1
60S ribosomal protein L32	RPL32	0.18799	0.97014	26.7587	28.7603	27.5715	D3YTB1;P62910;F8W727	D3YTB1;P62910;F8W727	>tr|D3YTB1|D3YTB1_HUMAN 60S ribosomal protein L32 (Fragment) OS=Homo sapiens GN=RPL32 PE=2 SV=1;>sp|P62910|RL32_HUMAN 60S ribosomal protein L32 OS=Homo sapiens GN=RPL32 PE=1 SV=2;>tr|F8W727|F8W727_HUMAN 60S ribosomal protein L32 OS=Homo sapiens GN=RPL32 PE	2.8609e-10	885500000	3	1	2	3	1	2	3	1	2
Nucleophosmin	NPM1	0.187401	-0.352837	33.5069	34.1854	33.6587	P06748-2;P06748;P06748-3;E5RGW4	P06748-2;P06748;P06748-3	>sp|P06748-2|NPM_HUMAN Isoform 2 of Nucleophosmin OS=Homo sapiens GN=NPM1;>sp|P06748|NPM_HUMAN Nucleophosmin OS=Homo sapiens GN=NPM1 PE=1 SV=2;>sp|P06748-3|NPM_HUMAN Isoform 3 of Nucleophosmin OS=Homo sapiens GN=NPM1	0	42160000000	9	6	8	9	6	8	8	5	7
60S ribosomal protein L7	RPL7	0.185848	0.348037	32.2894	33.6688	32.7933	P18124;A8MUD9;C9JZ88;C9JIJ5	P18124;A8MUD9	>sp|P18124|RL7_HUMAN 60S ribosomal protein L7 OS=Homo sapiens GN=RPL7 PE=1 SV=1;>tr|A8MUD9|A8MUD9_HUMAN 60S ribosomal protein L7 OS=Homo sapiens GN=RPL7 PE=2 SV=1	1.9362e-155	22580000000	11	8	9	11	8	9	11	8	9
Heat shock 70 kDa protein 1A/1B	HSPA1A	0.181257	0.403751	28.3791	29.8142	28.9154	P08107;P08107-2;E7EP94;V9GZ37	P08107;P08107-2;E7EP94;V9GZ37	>sp|P08107|HSP71_HUMAN Heat shock 70 kDa protein 1A/1B OS=Homo sapiens GN=HSPA1A PE=1 SV=5;>sp|P08107-2|HSP71_HUMAN Isoform 2 of Heat shock 70 kDa protein 1A/1B OS=Homo sapiens GN=HSPA1A;>tr|E7EP94|E7EP94_HUMAN Heat shock 70 kDa protein 1A/1B OS=Homo sapie	3.4318e-120	1978200000	16	5	8	14	4	7	7	3	5
Transducin beta-like protein 3	TBL3	0.181166	-1.76784	28.6195	27.8831	28.0702	Q12788;J3KNP2	Q12788;J3KNP2	>sp|Q12788|TBL3_HUMAN Transducin beta-like protein 3 OS=Homo sapiens GN=TBL3 PE=1 SV=2;>tr|J3KNP2|J3KNP2_HUMAN Transducin beta-like protein 3 (Fragment) OS=Homo sapiens GN=TBL3 PE=4 SV=1	3.5975e-130	857510000	9	4	6	9	4	6	9	4	6
F-box-like/WD repeat-containing protein TBL1XR1	TBL1XR1	0.172369	-0.72683	23.5847	23.8893	23.5647	C9JLJ1;C9JCK0;C9JBN1;C9IYU9;Q9BZK7	C9JLJ1;C9JCK0;C9JBN1;C9IYU9;Q9BZK7	>tr|C9JLJ1|C9JLJ1_HUMAN F-box-like/WD repeat-containing protein TBL1XR1 (Fragment) OS=Homo sapiens GN=TBL1XR1 PE=2 SV=1;>tr|C9JCK0|C9JCK0_HUMAN F-box-like/WD repeat-containing protein TBL1XR1 (Fragment) OS=Homo sapiens GN=TBL1XR1 PE=2 SV=1;>tr|C9JBN1|C9JBN	1.1333e-05	34875000	1	1	1	1	1	1	1	1	1
Aspartate--tRNA ligase, cytoplasmic	DARS;DKFZp781B11202	0.172131	-1.26256	26.1085	25.8773	25.8208	P14868;Q68CR9;C9J7S3;H7C278;C9JLC1;H7BZ35	P14868;Q68CR9	>sp|P14868|SYDC_HUMAN Aspartate--tRNA ligase, cytoplasmic OS=Homo sapiens GN=DARS PE=1 SV=2;>tr|Q68CR9|Q68CR9_HUMAN Aspartate--tRNA ligase, cytoplasmic OS=Homo sapiens GN=DKFZp781B11202 PE=2 SV=1	2.8909e-22	163440000	2	2	1	2	2	1	2	2	1
Eukaryotic translation initiation factor 2A	EIF2A	0.170683	-0.999877	26.126	26.1575	25.9711	B4DQ14;F8WAE5;Q9BY44;C9IZE1;B4DF96;H7C5Q3;H7C5R5;Q9BY44-2	B4DQ14;F8WAE5;Q9BY44;C9IZE1;B4DF96	>tr|B4DQ14|B4DQ14_HUMAN Eukaryotic translation initiation factor 2A OS=Homo sapiens GN=EIF2A PE=2 SV=1;>tr|F8WAE5|F8WAE5_HUMAN Eukaryotic translation initiation factor 2A OS=Homo sapiens GN=EIF2A PE=2 SV=1;>sp|Q9BY44|EIF2A_HUMAN Eukaryotic translation init	3.8723e-76	217170000	4	2	2	4	2	2	4	2	2
Nucleosome assembly protein 1-like 1	NAP1L1	0.167553	-1.39912	28.3899	28.0222	28.0385	F8W020;F8VXI6;F8VUX1;F8VY35;P55209-2;F8W0J6;F5H4R6;H0YIV4;P55209;H0YHC3;F8W118;B3KV44;F8VV59;B7Z9C2;F8VRJ2;F8VVB5;H0YH88;F8W543;E9PNW0;E9PJJ2;E9PS34;E9PNJ7;A8MXH2;E9PKT8;C9J6D1;C9JZI7;Q99733;Q99733-2	F8W020;F8VXI6;F8VUX1;F8VY35;P55209-2;F8W0J6;F5H4R6;H0YIV4;P55209;H0YHC3;F8W118;B3KV44;F8VV59;B7Z9C2;F8VRJ2;F8VVB5;H0YH88;F8W543	>tr|F8W020|F8W020_HUMAN Nucleosome assembly protein 1-like 1 (Fragment) OS=Homo sapiens GN=NAP1L1 PE=2 SV=1;>tr|F8VXI6|F8VXI6_HUMAN Nucleosome assembly protein 1-like 1 (Fragment) OS=Homo sapiens GN=NAP1L1 PE=2 SV=1;>tr|F8VUX1|F8VUX1_HUMAN Nucleosome assem	6.4353e-220	823340000	4	2	3	4	2	3	4	2	3
Histone H1.4;Histone H1.3	HIST1H1E;HIST1H1D	0.165846	-1.26263	26.7489	26.5177	26.4675	P10412;P16402;P22492;Q02539;P16401	P10412;P16402	>sp|P10412|H14_HUMAN Histone H1.4 OS=Homo sapiens GN=HIST1H1E PE=1 SV=2;>sp|P16402|H13_HUMAN Histone H1.3 OS=Homo sapiens GN=HIST1H1D PE=1 SV=2	5.1889e-17	263660000	6	2	2	1	1	1	1	1	1
Actin-like protein 8	ACTL8	0.159077	1.55359	25.2376	27.8226	26.3711	Q9H568	Q9H568	>sp|Q9H568|ACTL8_HUMAN Actin-like protein 8 OS=Homo sapiens GN=ACTL8 PE=2 SV=1	1.2086e-114	406790000	6	2	5	6	2	5	6	2	5
E3 ubiquitin-protein ligase TRIP12	TRIP12	0.154255	-1.11234	24.9526	24.8717	24.7579	Q14669;Q14669-2;Q14669-3;Q14669-4;F8W9P3;C9JLJ5;C9JSX9;C9JLD7;B4DYJ6;G5E9G6	Q14669;Q14669-2;Q14669-3;Q14669-4	>sp|Q14669|TRIPC_HUMAN E3 ubiquitin-protein ligase TRIP12 OS=Homo sapiens GN=TRIP12 PE=1 SV=1;>sp|Q14669-2|TRIPC_HUMAN Isoform 2 of E3 ubiquitin-protein ligase TRIP12 OS=Homo sapiens GN=TRIP12;>sp|Q14669-3|TRIPC_HUMAN Isoform 3 of E3 ubiquitin-protein liga	5.1356e-30	78488000	4	1	2	4	1	2	4	1	2
40S ribosomal protein S7	RPS7	0.153658	-0.003838	31.209	32.2366	31.5692	P62081;B5MCP9	P62081;B5MCP9	>sp|P62081|RS7_HUMAN 40S ribosomal protein S7 OS=Homo sapiens GN=RPS7 PE=1 SV=1;>tr|B5MCP9|B5MCP9_HUMAN 40S ribosomal protein S7 OS=Homo sapiens GN=RPS7 PE=2 SV=1	0	7972300000	4	6	6	4	6	6	4	6	6
Probable RNA-binding protein 19	RBM19	0.152672	-2.12288	27.5667	26.4752	26.8683	Q9Y4C8	Q9Y4C8	>sp|Q9Y4C8|RBM19_HUMAN Probable RNA-binding protein 19 OS=Homo sapiens GN=RBM19 PE=1 SV=3	7.9711e-79	356920000	5	2	3	5	2	3	5	2	3
Stomatin-like protein 2, mitochondrial	STOML2	0.148247	-3.36556	25.8575	23.5234	24.5422	B4E1K7;Q9UJZ1;F2Z2I8	B4E1K7;Q9UJZ1	>tr|B4E1K7|B4E1K7_HUMAN Stomatin-like protein 2, mitochondrial OS=Homo sapiens GN=STOML2 PE=2 SV=1;>sp|Q9UJZ1|STML2_HUMAN Stomatin-like protein 2, mitochondrial OS=Homo sapiens GN=STOML2 PE=1 SV=1	3.6639e-10	66911000	2	2	1	2	2	1	2	2	1
Target of EGR1 protein 1	TOE1	0.143436	-0.122414	23.7567	24.6657	24.0678	B4DEM6;Q96GM8	B4DEM6;Q96GM8	>tr|B4DEM6|B4DEM6_HUMAN Target of EGR1 protein 1 OS=Homo sapiens GN=TOE1 PE=2 SV=1;>sp|Q96GM8|TOE1_HUMAN Target of EGR1 protein 1 OS=Homo sapiens GN=TOE1 PE=1 SV=1	5.2864e-05	50838000	2	0	1	2	0	1	2	0	1
Insulin-like growth factor 2 mRNA-binding protein 2	IGF2BP2	0.142187	-1.70058	27.6257	26.9565	27.1489	Q9Y6M1-5;Q9Y6M1-6;Q9Y6M1-3;Q9Y6M1-4;Q9Y6M1-1;Q9Y6M1;F8W930	Q9Y6M1-5;Q9Y6M1-6;Q9Y6M1-3;Q9Y6M1-4;Q9Y6M1-1;Q9Y6M1;F8W930	>sp|Q9Y6M1-5|IF2B2_HUMAN Isoform 5 of Insulin-like growth factor 2 mRNA-binding protein 2 OS=Homo sapiens GN=IGF2BP2;>sp|Q9Y6M1-6|IF2B2_HUMAN Isoform 6 of Insulin-like growth factor 2 mRNA-binding protein 2 OS=Homo sapiens GN=IGF2BP2;>sp|Q9Y6M1-3|IF2B2_HUM	3.4268e-42	411810000	5	4	3	4	4	2	4	4	2
Nexilin	NEXN	0.140634	-1.48003	27.7763	27.3277	27.4113	H7BXY5;Q0ZGT2-4;Q0ZGT2-2;Q0ZGT2;E7EUA0;Q0ZGT2-3;E7ETM8;E7EQF0	H7BXY5;Q0ZGT2-4;Q0ZGT2-2;Q0ZGT2;E7EUA0;Q0ZGT2-3;E7ETM8	>tr|H7BXY5|H7BXY5_HUMAN Nexilin (Fragment) OS=Homo sapiens GN=NEXN PE=4 SV=1;>sp|Q0ZGT2-4|NEXN_HUMAN Isoform 4 of Nexilin OS=Homo sapiens GN=NEXN;>sp|Q0ZGT2-2|NEXN_HUMAN Isoform 2 of Nexilin OS=Homo sapiens GN=NEXN;>sp|Q0ZGT2|NEXN_HUMAN Nexilin OS=Homo sap	4.7629e-28	453650000	4	7	4	4	7	4	4	7	4
DnaJ homolog subfamily B member 6	DNAJB6	0.130629	-1.11083	24.8336	24.7541	24.6632	O75190;O75190-4;O75190-3;E9PH18;C9J2C4;O75190-2;C9JB42;C9JDR7;C9JDX6;F8WCZ4;Q8WWF6;C9J2P2;C9JRD2;Q8NHS0;C9JXB9;P25686-2;P25686	O75190;O75190-4;O75190-3;E9PH18;C9J2C4;O75190-2	>sp|O75190|DNJB6_HUMAN DnaJ homolog subfamily B member 6 OS=Homo sapiens GN=DNAJB6 PE=1 SV=2;>sp|O75190-4|DNJB6_HUMAN Isoform D of DnaJ homolog subfamily B member 6 OS=Homo sapiens GN=DNAJB6;>sp|O75190-3|DNJB6_HUMAN Isoform C of DnaJ homolog subfamily B me	7.1516e-10	84309000	3	1	2	3	1	2	3	1	2
DNA topoisomerase 2-alpha	TOP2A	0.129742	-1.26516	27.2332	26.9994	26.9865	P11388;P11388-2;P11388-3;P11388-4;E9PCY5;Q02880-2;Q02880;J3QR57;J3KTB7	P11388;P11388-2;P11388-3;P11388-4	>sp|P11388|TOP2A_HUMAN DNA topoisomerase 2-alpha OS=Homo sapiens GN=TOP2A PE=1 SV=3;>sp|P11388-2|TOP2A_HUMAN Isoform 2 of DNA topoisomerase 2-alpha OS=Homo sapiens GN=TOP2A;>sp|P11388-3|TOP2A_HUMAN Isoform 3 of DNA topoisomerase 2-alpha OS=Homo sapiens GN=	8.3515e-30	360490000	6	3	6	6	3	6	6	3	6
Supervillin	SVIL	0.127207	-1.32181	26.1638	25.8734	25.8914	O95425-2;O95425-4;O95425-3;O95425;F5H2Q5;F5GXV0	O95425-2;O95425-4;O95425-3;O95425	>sp|O95425-2|SVIL_HUMAN Isoform 2 of Supervillin OS=Homo sapiens GN=SVIL;>sp|O95425-4|SVIL_HUMAN Isoform SV4 of Supervillin OS=Homo sapiens GN=SVIL;>sp|O95425-3|SVIL_HUMAN Isoform SV3 of Supervillin OS=Homo sapiens GN=SVIL;>sp|O95425|SVIL_HUMAN Supervillin	2.7414e-37	177730000	7	4	4	7	4	4	7	4	4
RRP15-like protein	RRP15	0.126451	0.956703	25.5085	27.4966	26.3761	Q9Y3B9	Q9Y3B9	>sp|Q9Y3B9|RRP15_HUMAN RRP15-like protein OS=Homo sapiens GN=RRP15 PE=1 SV=2	1.9467e-39	377970000	5	1	4	5	1	4	5	1	4
Putative methyltransferase NSUN5	NSUN5	0.124687	-1.35624	25.3437	25.0188	25.0566	Q96P11-2;Q96P11-5;Q96P11;Q96P11-4;Q63ZY6-4;Q63ZY6-5;Q63ZY6	Q96P11-2;Q96P11-5;Q96P11;Q96P11-4	>sp|Q96P11-2|NSUN5_HUMAN Isoform 2 of Putative methyltransferase NSUN5 OS=Homo sapiens GN=NSUN5;>sp|Q96P11-5|NSUN5_HUMAN Isoform 5 of Putative methyltransferase NSUN5 OS=Homo sapiens GN=NSUN5;>sp|Q96P11|NSUN5_HUMAN Putative methyltransferase NSUN5 OS=Homo	1.8158e-07	81123000	1	1	3	1	1	3	1	1	3
Nucleolar GTP-binding protein 2	GNL2	0.124203	-2.18596	29.0376	27.883	28.3361	Q13823;H0YG10	Q13823	>sp|Q13823|NOG2_HUMAN Nucleolar GTP-binding protein 2 OS=Homo sapiens GN=GNL2 PE=1 SV=1	1.5871e-39	884380000	10	5	5	10	5	5	10	5	5
Uncharacterized protein C9orf114	C9orf114	0.12381	-1.76608	25.9545	25.2198	25.4634	Q5T280;R4GNG4	Q5T280	>sp|Q5T280|CI114_HUMAN Uncharacterized protein C9orf114 OS=Homo sapiens GN=C9orf114 PE=1 SV=3	7.9048e-08	139200000	4	1	1	4	1	1	4	1	1
Cytoskeleton-associated protein 5	CKAP5	0.122475	-2.04243	24.2155	23.2044	23.5875	Q14008-2;Q14008;Q14008-3;H0YCF6;H0YEK7	Q14008-2;Q14008;Q14008-3	>sp|Q14008-2|CKAP5_HUMAN Isoform 2 of Cytoskeleton-associated protein 5 OS=Homo sapiens GN=CKAP5;>sp|Q14008|CKAP5_HUMAN Cytoskeleton-associated protein 5 OS=Homo sapiens GN=CKAP5 PE=1 SV=3;>sp|Q14008-3|CKAP5_HUMAN Isoform 3 of Cytoskeleton-associated prote	2.8012e-08	35884000	2	1	2	2	1	2	2	1	2
Nuclease-sensitive element-binding protein 1	YBX1	0.121828	-1.80492	29.7255	28.952	29.2169	P67809;H0Y449;C9J5V9;Q9Y2T7	P67809;H0Y449	>sp|P67809|YBOX1_HUMAN Nuclease-sensitive element-binding protein 1 OS=Homo sapiens GN=YBX1 PE=1 SV=3;>tr|H0Y449|H0Y449_HUMAN Nuclease-sensitive element-binding protein 1 (Fragment) OS=Homo sapiens GN=YBX1 PE=4 SV=1	4.595e-240	1911200000	11	5	5	11	5	5	7	4	5
14-3-3 protein gamma;14-3-3 protein gamma, N-terminally processed	YWHAG	0.120031	-2.50903	25.4919	24.0143	24.6331	P61981	P61981	>sp|P61981|1433G_HUMAN 14-3-3 protein gamma OS=Homo sapiens GN=YWHAG PE=1 SV=2	1.4113e-52	75725000	2	1	2	1	1	2	1	1	2
Protein PRRC2A	PRRC2A	0.117577	-1.13133	26.5093	26.4093	26.3417	P48634;P48634-3;P48634-2;P48634-4	P48634;P48634-3;P48634-2;P48634-4	>sp|P48634|PRC2A_HUMAN Protein PRRC2A OS=Homo sapiens GN=PRRC2A PE=1 SV=3;>sp|P48634-3|PRC2A_HUMAN Isoform 3 of Protein PRRC2A OS=Homo sapiens GN=PRRC2A;>sp|P48634-2|PRC2A_HUMAN Isoform 2 of Protein PRRC2A OS=Homo sapiens GN=PRRC2A;>sp|P48634-4|PRC2A_HUMAN	3.6609e-16	229940000	4	4	7	4	4	6	4	4	6
Protein LSM12 homolog	LSM12	0.11754	-2.76143	26.3637	24.6336	25.3811	Q3MHD2;Q3MHD2-2;K7ELG9	Q3MHD2;Q3MHD2-2;K7ELG9	>sp|Q3MHD2|LSM12_HUMAN Protein LSM12 homolog OS=Homo sapiens GN=LSM12 PE=1 SV=2;>sp|Q3MHD2-2|LSM12_HUMAN Isoform 2 of Protein LSM12 homolog OS=Homo sapiens GN=LSM12;>tr|K7ELG9|K7ELG9_HUMAN Protein LSM12 homolog OS=Homo sapiens GN=LSM12 PE=2 SV=1	1.2584e-05	119190000	2	1	1	2	1	1	2	1	1
Polypyrimidine tract-binding protein 1	PTBP1	0.111572	-1.14796	26.431	26.3144	26.2611	P26599;P26599-2;P26599-3;A6NLN1;K7EK45;O95758-7;O95758-1;O95758-6;O95758-2;O95758;O95758-5;O95758-4	P26599;P26599-2;P26599-3;A6NLN1	>sp|P26599|PTBP1_HUMAN Polypyrimidine tract-binding protein 1 OS=Homo sapiens GN=PTBP1 PE=1 SV=1;>sp|P26599-2|PTBP1_HUMAN Isoform 2 of Polypyrimidine tract-binding protein 1 OS=Homo sapiens GN=PTBP1;>sp|P26599-3|PTBP1_HUMAN Isoform 3 of Polypyrimidine trac	8.1214e-13	223710000	4	2	2	4	2	2	4	2	2
LIM domain only protein 7	LMO7	0.106199	-1.12772	29.3953	29.2989	29.2409	E9PMS6;Q8WWI1-3;Q8WWI1-4;F8WD26;Q8WWI1-2;J3KP06;Q8WWI1;E9PLH4;E9PMT2;E9PMP7;H0Y424;E9PJ10;E9PK58;H0YE95;E9PLU6	E9PMS6;Q8WWI1-3;Q8WWI1-4;F8WD26;Q8WWI1-2;J3KP06;Q8WWI1;E9PLH4;E9PMT2;E9PMP7;H0Y424	>tr|E9PMS6|E9PMS6_HUMAN LIM domain only protein 7 OS=Homo sapiens GN=LMO7 PE=2 SV=1;>sp|Q8WWI1-3|LMO7_HUMAN Isoform 3 of LIM domain only protein 7 OS=Homo sapiens GN=LMO7;>sp|Q8WWI1-4|LMO7_HUMAN Isoform 4 of LIM domain only protein 7 OS=Homo sapiens GN=LMO	9.7865e-219	1876100000	20	11	11	20	11	11	13	8	9
THO complex subunit 4	ALYREF	0.105459	0.486274	27.4419	28.9596	28.0953	E9PB61;Q86V81	E9PB61;Q86V81	>tr|E9PB61|E9PB61_HUMAN THO complex subunit 4 OS=Homo sapiens GN=ALYREF PE=2 SV=1;>sp|Q86V81|THOC4_HUMAN THO complex subunit 4 OS=Homo sapiens GN=ALYREF PE=1 SV=3	0	1098700000	6	1	3	6	1	3	6	1	3
Death-inducer obliterator 1	DIDO1	0.104219	-0.729739	26.1101	26.4118	26.1567	Q9BTC0;Q9BTC0-1;Q9BTC0-2;Q9BTC0-3	Q9BTC0;Q9BTC0-1	>sp|Q9BTC0|DIDO1_HUMAN Death-inducer obliterator 1 OS=Homo sapiens GN=DIDO1 PE=1 SV=5;>sp|Q9BTC0-1|DIDO1_HUMAN Isoform 1 of Death-inducer obliterator 1 OS=Homo sapiens GN=DIDO1	2.2733e-25	229230000	5	2	5	5	2	5	5	2	5
Vimentin	VIM	0.101284	0.081027	32.5108	33.6232	32.9657	P08670;B0YJC4;B0YJC5;Q5JVS8;H7C5W5;P41219;P41219-2;K7EKH6;F8W835;P14136-3;P14136;P14136-2;CON__Q9DCV7;Q16352;P07197-2;P07196;Q9NSB2;CON__Q9NSB2;CON__Q6ISB0;E7EMV2;E7ESP9;P07197;P12036-2;P12036	P08670;B0YJC4;B0YJC5	>sp|P08670|VIME_HUMAN Vimentin OS=Homo sapiens GN=VIM PE=1 SV=4;>tr|B0YJC4|B0YJC4_HUMAN Vimentin OS=Homo sapiens GN=VIM PE=2 SV=1;>tr|B0YJC5|B0YJC5_HUMAN Vimentin OS=Homo sapiens GN=VIM PE=3 SV=1	0	28006000000	29	14	21	29	14	21	27	12	19
Coatomer subunit alpha;Xenin;Proxenin	COPA	0.100378	-1.2356	25.3328	25.1286	25.1303	P53621;P53621-2	P53621;P53621-2	>sp|P53621|COPA_HUMAN Coatomer subunit alpha OS=Homo sapiens GN=COPA PE=1 SV=2;>sp|P53621-2|COPA_HUMAN Isoform 2 of Coatomer subunit alpha OS=Homo sapiens GN=COPA	1.4611e-85	116310000	5	1	3	5	1	3	5	1	3
Protein Red	IK	0.0998211	-0.7359	23.2148	23.5103	23.2627	Q13123;D6REL4;E7EQZ7;D6RCQ4;D6RAY9	Q13123;D6REL4;E7EQZ7	>sp|Q13123|RED_HUMAN Protein Red OS=Homo sapiens GN=IK PE=1 SV=3;>tr|D6REL4|D6REL4_HUMAN Protein Red (Fragment) OS=Homo sapiens GN=IK PE=2 SV=1;>tr|E7EQZ7|E7EQZ7_HUMAN Protein Red (Fragment) OS=Homo sapiens GN=IK PE=2 SV=1	3.3536e-06	26678000	3	0	1	3	0	1	3	0	1
40S ribosomal protein S5;40S ribosomal protein S5, N-terminally processed	RPS5	0.0996513	-1.03592	27.5356	27.5311	27.4337	M0R0F0;P46782;M0R0R2;M0QZN2	M0R0F0;P46782;M0R0R2	>tr|M0R0F0|M0R0F0_HUMAN 40S ribosomal protein S5 (Fragment) OS=Homo sapiens GN=RPS5 PE=2 SV=1;>sp|P46782|RS5_HUMAN 40S ribosomal protein S5 OS=Homo sapiens GN=RPS5 PE=1 SV=4;>tr|M0R0R2|M0R0R2_HUMAN 40S ribosomal protein S5 OS=Homo sapiens GN=RPS5 PE=2 SV=1	2.2456e-195	578200000	3	1	1	3	1	1	3	1	1
60S ribosomal export protein NMD3	NMD3	0.0975895	-2.25716	25.0956	23.8698	24.3851	Q96D46;C9JA08	Q96D46;C9JA08	>sp|Q96D46|NMD3_HUMAN 60S ribosomal export protein NMD3 OS=Homo sapiens GN=NMD3 PE=1 SV=1;>tr|C9JA08|C9JA08_HUMAN 60S ribosomal export protein NMD3 OS=Homo sapiens GN=NMD3 PE=2 SV=1	3.3284e-11	59711000	2	2	4	2	2	4	2	2	4
YTH domain family protein 2	YTHDF2	0.0953484	-2.41341	24.2014	22.8194	23.4151	Q9Y5A9;Q9Y5A9-2;S4R3J8;S4R3V3	Q9Y5A9;Q9Y5A9-2	>sp|Q9Y5A9|YTHD2_HUMAN YTH domain-containing family protein 2 OS=Homo sapiens GN=YTHDF2 PE=1 SV=2;>sp|Q9Y5A9-2|YTHD2_HUMAN Isoform 2 of YTH domain-containing family protein 2 OS=Homo sapiens GN=YTHDF2	1.1713e-12	66043000	2	1	1	2	1	1	2	1	1
Pre-mRNA-processing factor 19	PRPF19	0.0943241	-1.95049	29.0747	28.1556	28.5208	Q9UMS4;F5GY56;H0YGF3;F5H2I0;H0YGZ5	Q9UMS4	>sp|Q9UMS4|PRP19_HUMAN Pre-mRNA-processing factor 19 OS=Homo sapiens GN=PRPF19 PE=1 SV=1	1.8976e-90	1202500000	9	4	5	9	4	5	9	4	5
Prohibitin	PHB	0.0905247	-1.55457	26.0575	25.5344	25.7054	P35232;C9JZ20;E7ESE2;E9PCW0;C9JW96;D6RBK0;B4DY47	P35232;C9JZ20;E7ESE2;E9PCW0;C9JW96	>sp|P35232|PHB_HUMAN Prohibitin OS=Homo sapiens GN=PHB PE=1 SV=1;>tr|C9JZ20|C9JZ20_HUMAN Prohibitin (Fragment) OS=Homo sapiens GN=PHB PE=2 SV=1;>tr|E7ESE2|E7ESE2_HUMAN Prohibitin (Fragment) OS=Homo sapiens GN=PHB PE=2 SV=2;>tr|E9PCW0|E9PCW0_HUMAN Prohibiti	6.7743e-13	149140000	2	3	5	2	3	5	2	3	5
Mitotic checkpoint protein BUB3	BUB3	0.0886021	0.25333	24.7843	26.069	25.3381	J3QT28;O43684-2;O43684;J3QSX4;B4DDM6	J3QT28;O43684-2;O43684;J3QSX4;B4DDM6	>tr|J3QT28|J3QT28_HUMAN Mitotic checkpoint protein BUB3 (Fragment) OS=Homo sapiens GN=BUB3 PE=2 SV=1;>sp|O43684-2|BUB3_HUMAN Isoform 2 of Mitotic checkpoint protein BUB3 OS=Homo sapiens GN=BUB3;>sp|O43684|BUB3_HUMAN Mitotic checkpoint protein BUB3 OS=Homo	4.6794e-08	151400000	3	1	1	3	1	1	3	1	1
U4/U6 small nuclear ribonucleoprotein Prp3	PRPF3	0.0796242	-1.13855	26.1246	26.0175	25.9914	O43395;E7EVD1;B4DSY9	O43395;E7EVD1	>sp|O43395|PRPF3_HUMAN U4/U6 small nuclear ribonucleoprotein Prp3 OS=Homo sapiens GN=PRPF3 PE=1 SV=2;>tr|E7EVD1|E7EVD1_HUMAN U4/U6 small nuclear ribonucleoprotein Prp3 OS=Homo sapiens GN=PRPF3 PE=2 SV=1	1.1189e-12	170450000	3	3	4	3	3	4	3	3	4
Translocon-associated protein subunit gamma	SSR3	0.0778389	2.45626	21.663	25.1506	23.329	C9JA28;Q9UNL2;B4E2P2	C9JA28;Q9UNL2;B4E2P2	>tr|C9JA28|C9JA28_HUMAN Translocon-associated protein subunit gamma OS=Homo sapiens GN=SSR3 PE=2 SV=1;>sp|Q9UNL2|SSRG_HUMAN Translocon-associated protein subunit gamma OS=Homo sapiens GN=SSR3 PE=1 SV=1;>tr|B4E2P2|B4E2P2_HUMAN Translocon-associated protein	7.7282e-07	66026000	1	0	1	1	0	1	1	0	1
40S ribosomal protein S17-like;40S ribosomal protein S17	RPS17L;RPS17	0.0777893	-1.89084	30.5911	29.7317	30.0836	P0CW22;P08708;H0YN88;H0YK46;H0YN73;H3BNC9	P0CW22;P08708;H0YN88;H0YK46	>sp|P0CW22|RS17L_HUMAN 40S ribosomal protein S17-like OS=Homo sapiens GN=RPS17L PE=1 SV=1;>sp|P08708|RS17_HUMAN 40S ribosomal protein S17 OS=Homo sapiens GN=RPS17 PE=1 SV=2;>tr|H0YN88|H0YN88_HUMAN 40S ribosomal protein S17 OS=Homo sapiens GN=RPS17L PE=2 SV	0	3466400000	5	2	4	5	2	4	5	2	4
Monocarboxylate transporter 4	SLC16A3	0.071497	-4.79616	25.2775	21.5127	23.3236	O15427	O15427	>sp|O15427|MOT4_HUMAN Monocarboxylate transporter 4 OS=Homo sapiens GN=SLC16A3 PE=1 SV=1	0.005201	29724000	0	1	1	0	1	1	0	1	1
60S ribosomal protein L12	RPL12	0.0707226	0.413738	29.5517	30.9968	30.2035	P30050;P30050-2	P30050	>sp|P30050|RL12_HUMAN 60S ribosomal protein L12 OS=Homo sapiens GN=RPL12 PE=1 SV=1	1.035e-34	4439800000	3	1	2	3	1	2	3	1	2
Mitochondrial ribonuclease P protein 1	TRMT10C	0.0684128	3.27352	21.6854	25.9903	23.7694	C9JVB6;Q7L0Y3	C9JVB6;Q7L0Y3	>tr|C9JVB6|C9JVB6_HUMAN Mitochondrial ribonuclease P protein 1 (Fragment) OS=Homo sapiens GN=TRMT10C PE=2 SV=1;>sp|Q7L0Y3|MRRP1_HUMAN Mitochondrial ribonuclease P protein 1 OS=Homo sapiens GN=TRMT10C PE=1 SV=2	6.4032e-12	101390000	4	0	1	4	0	1	4	0	1
Transferrin receptor protein 1;Transferrin receptor protein 1, serum form	TFRC	0.0650978	-2.22771	25.4513	24.2549	24.788	F8WBE5;P02786	F8WBE5;P02786	>tr|F8WBE5|F8WBE5_HUMAN Transferrin receptor protein 1, serum form OS=Homo sapiens GN=TFRC PE=2 SV=1;>sp|P02786|TFR1_HUMAN Transferrin receptor protein 1 OS=Homo sapiens GN=TFRC PE=1 SV=2	1.8882e-20	75609000	2	1	1	2	1	1	2	1	1
Proline-, glutamic acid- and leucine-rich protein 1	PELP1	0.0641727	-0.442151	25.8845	26.4738	26.115	F8WDZ1;Q8IZL8;I3L3A8;C9JFV4;Q8IZL8-2;E7EV54;I3L1P4;I3L4M7;I3L445	F8WDZ1;Q8IZL8;I3L3A8;C9JFV4;Q8IZL8-2;E7EV54	>tr|F8WDZ1|F8WDZ1_HUMAN Proline-, glutamic acid- and leucine-rich protein 1 OS=Homo sapiens GN=PELP1 PE=2 SV=1;>sp|Q8IZL8|PELP1_HUMAN Proline-, glutamic acid- and leucine-rich protein 1 OS=Homo sapiens GN=PELP1 PE=1 SV=2;>tr|I3L3A8|I3L3A8_HUMAN Proline-, g	5.7806e-22	228390000	5	1	2	5	1	2	5	1	2
SWI/SNF-related matrix-associated actin-dependent regulator of chromatin subfamily E member 1	SMARCE1	0.0625229	-0.431239	22.752	23.3522	22.9896	H7C048;K7EMQ8;J3QKS7;Q969G3-6;Q969G3-5;Q969G3-3;Q969G3-2;Q969G3-4;B4DGM3;Q969G3	H7C048;K7EMQ8;J3QKS7;Q969G3-6;Q969G3-5;Q969G3-3;Q969G3-2;Q969G3-4;B4DGM3;Q969G3	>tr|H7C048|H7C048_HUMAN SWI/SNF-related matrix-associated actin-dependent regulator of chromatin subfamily E member 1 (Fragment) OS=Homo sapiens GN=SMARCE1 PE=2 SV=1;>tr|K7EMQ8|K7EMQ8_HUMAN SWI/SNF-related matrix-associated actin-dependent regulator of chr	0.0053045	19759000	1	0	1	1	0	1	1	0	1
28 kDa heat- and acid-stable phosphoprotein	PDAP1	0.0623455	-1.20978	24.8782	24.6998	24.7267	Q13442	Q13442	>sp|Q13442|HAP28_HUMAN 28 kDa heat- and acid-stable phosphoprotein OS=Homo sapiens GN=PDAP1 PE=1 SV=1	3.3626e-41	83058000	3	1	2	3	1	2	3	1	2
40S ribosomal protein S25	RPS25	0.0583134	1.09118	26.219	28.3416	27.222	P62851	P62851	>sp|P62851|RS25_HUMAN 40S ribosomal protein S25 OS=Homo sapiens GN=RPS25 PE=1 SV=1	9.398e-13	602990000	5	1	3	5	1	3	5	1	3
Unconventional myosin-Ib	MYO1B	0.0565853	-1.19609	29.2424	29.0777	29.1035	O43795-2;E9PDF6;O43795;E7EPB4;H7C2Y7;E7EQD9;C9JYW1;C9JUP5;Q9UBC5	O43795-2;E9PDF6;O43795	>sp|O43795-2|MYO1B_HUMAN Isoform 2 of Unconventional myosin-Ib OS=Homo sapiens GN=MYO1B;>tr|E9PDF6|E9PDF6_HUMAN Unconventional myosin-Ib OS=Homo sapiens GN=MYO1B PE=2 SV=1;>sp|O43795|MYO1B_HUMAN Unconventional myosin-Ib OS=Homo sapiens GN=MYO1B PE=1 SV=3	0	1602700000	12	6	5	12	6	5	11	6	4
Transcription intermediary factor 1-beta	TRIM28	0.0512485	-0.181658	25.4725	26.3222	25.8461	M0R0K9;Q13263-2;Q13263	M0R0K9;Q13263-2;Q13263	>tr|M0R0K9|M0R0K9_HUMAN Transcription intermediary factor 1-beta (Fragment) OS=Homo sapiens GN=TRIM28 PE=2 SV=1;>sp|Q13263-2|TIF1B_HUMAN Isoform 2 of Transcription intermediary factor 1-beta OS=Homo sapiens GN=TRIM28;>sp|Q13263|TIF1B_HUMAN Transcription in	1.6145e-41	216490000	4	2	1	4	2	1	4	2	1
Putative ATP-dependent RNA helicase DHX33	DHX33	0.0494499	-1.08346	23.4095	23.3574	23.334	Q9H6R0;I3L1L6	Q9H6R0;I3L1L6	>sp|Q9H6R0|DHX33_HUMAN Putative ATP-dependent RNA helicase DHX33 OS=Homo sapiens GN=DHX33 PE=1 SV=2;>tr|I3L1L6|I3L1L6_HUMAN Putative ATP-dependent RNA helicase DHX33 (Fragment) OS=Homo sapiens GN=DHX33 PE=4 SV=1	0.00010306	26868000	1	2	1	1	2	1	1	2	1
Serine/arginine repetitive matrix protein 1	SRRM1	0.0489101	-1.12503	26.9853	26.8917	26.8896	Q8IYB3-2;Q8IYB3;A9Z1X7;E9PCT1;M0R088;B4DED5	Q8IYB3-2;Q8IYB3;A9Z1X7;E9PCT1;M0R088	>sp|Q8IYB3-2|SRRM1_HUMAN Isoform 2 of Serine/arginine repetitive matrix protein 1 OS=Homo sapiens GN=SRRM1;>sp|Q8IYB3|SRRM1_HUMAN Serine/arginine repetitive matrix protein 1 OS=Homo sapiens GN=SRRM1 PE=1 SV=2;>tr|A9Z1X7|A9Z1X7_HUMAN Serine/arginine repetit	9.9915e-48	351440000	7	2	4	7	2	4	7	2	4
Tubulin beta chain;Tubulin beta-2B chain;Tubulin beta-2A chain	TUBB;TUBB2B;TUBB2A	0.0485344	0.687833	28.9814	30.7006	29.7924	Q5JP53;P07437;Q5ST81;Q9BVA1;Q13885;E9PBJ4;G3V2A3;F5H0I4;A6NKZ8;Q5SQY0;I3L2F9;A6NNZ2;Q9H4B7;CON__ENSEMBL:ENSBTAP00000025008;G3V5W4;G3V2R8;G3V3R4;G3V2N6	Q5JP53;P07437;Q5ST81;Q9BVA1;Q13885;E9PBJ4	>tr|Q5JP53|Q5JP53_HUMAN Tubulin beta chain OS=Homo sapiens GN=TUBB PE=2 SV=1;>sp|P07437|TBB5_HUMAN Tubulin beta chain OS=Homo sapiens GN=TUBB PE=1 SV=2;>tr|Q5ST81|Q5ST81_HUMAN Tubulin beta chain OS=Homo sapiens GN=TUBB PE=2 SV=1;>sp|Q9BVA1|TBB2B_HUMAN Tubu	2.2597e-214	3471800000	9	2	6	9	2	6	3	0	2
60S ribosomal protein L35	RPL35	0.0459976	0.77355	30.2024	32.0074	31.0589	F2Z388;P42766	F2Z388;P42766	>tr|F2Z388|F2Z388_HUMAN 60S ribosomal protein L35 OS=Homo sapiens GN=RPL35 PE=2 SV=1;>sp|P42766|RL35_HUMAN 60S ribosomal protein L35 OS=Homo sapiens GN=RPL35 PE=1 SV=2	8.2357e-57	8129400000	2	1	3	2	1	3	2	1	3
Eukaryotic translation initiation factor 3 subunit C	EIF3C;EIF3CL	0.0451088	-1.75646	26.9094	26.1843	26.5018	H3BRV0;Q99613;B5ME19;H3BPE4	H3BRV0;Q99613;B5ME19	>tr|H3BRV0|H3BRV0_HUMAN Eukaryotic translation initiation factor 3 subunit C OS=Homo sapiens GN=EIF3C PE=2 SV=1;>sp|Q99613|EIF3C_HUMAN Eukaryotic translation initiation factor 3 subunit C OS=Homo sapiens GN=EIF3C PE=1 SV=1;>sp|B5ME19|EIFCL_HUMAN Eukaryotic	1.0684e-92	286370000	6	2	4	6	2	4	6	2	4
Transcription factor A, mitochondrial	TFAM	0.0450535	0.348527	22.3192	23.6991	22.9641	Q00059-2;Q00059	Q00059-2;Q00059	>sp|Q00059-2|TFAM_HUMAN Isoform 2 of Transcription factor A, mitochondrial OS=Homo sapiens GN=TFAM;>sp|Q00059|TFAM_HUMAN Transcription factor A, mitochondrial OS=Homo sapiens GN=TFAM PE=1 SV=1	9.515e-05	30630000	1	1	1	1	1	1	1	1	1
ATP-dependent RNA helicase DDX54	DDX54	0.0414467	-0.767537	28.8816	29.1455	28.9721	Q8TDD1;Q8TDD1-2;H0YHH7;F8VRX4	Q8TDD1;Q8TDD1-2	>sp|Q8TDD1|DDX54_HUMAN ATP-dependent RNA helicase DDX54 OS=Homo sapiens GN=DDX54 PE=1 SV=2;>sp|Q8TDD1-2|DDX54_HUMAN Isoform 2 of ATP-dependent RNA helicase DDX54 OS=Homo sapiens GN=DDX54	4.5519e-299	1402100000	8	3	8	8	3	8	8	3	8
Signal recognition particle receptor subunit alpha	SRPR	0.0355396	-2.27028	25.5281	24.2892	24.8731	P08240-2;P08240	P08240-2;P08240	>sp|P08240-2|SRPR_HUMAN Isoform 2 of Signal recognition particle receptor subunit alpha OS=Homo sapiens GN=SRPR;>sp|P08240|SRPR_HUMAN Signal recognition particle receptor subunit alpha OS=Homo sapiens GN=SRPR PE=1 SV=2	3.621e-12	90532000	3	2	2	3	2	2	3	2	2
Protein phosphatase 1 regulatory subunit 12A	PPP1R12A	0.0350361	-0.568821	28.9915	29.4541	29.1878	O14974-2;O14974;O14974-5;O14974-4;O14974-3;F8VZN8;H0YHI8;H0YIS4;H0YIS3;H0YIM2;H0YIL7;F8VW28;H0YHL8	O14974-2;O14974;O14974-5;O14974-4;O14974-3;F8VZN8;H0YHI8	>sp|O14974-2|MYPT1_HUMAN Isoform 2 of Protein phosphatase 1 regulatory subunit 12A OS=Homo sapiens GN=PPP1R12A;>sp|O14974|MYPT1_HUMAN Protein phosphatase 1 regulatory subunit 12A OS=Homo sapiens GN=PPP1R12A PE=1 SV=1;>sp|O14974-5|MYPT1_HUMAN Isoform 5 of P	7.4386e-302	1864200000	16	10	9	16	10	9	16	10	9
60S ribosomal protein L9	RPL9	0.0348511	-1.63348	31.8421	31.24	31.5062	D6RAN4;P32969;H0Y9V9;E7ESE0;H0Y9R4	D6RAN4;P32969;H0Y9V9;E7ESE0	>tr|D6RAN4|D6RAN4_HUMAN 60S ribosomal protein L9 (Fragment) OS=Homo sapiens GN=RPL9 PE=2 SV=1;>sp|P32969|RL9_HUMAN 60S ribosomal protein L9 OS=Homo sapiens GN=RPL9 PE=1 SV=1;>tr|H0Y9V9|H0Y9V9_HUMAN 60S ribosomal protein L9 (Fragment) OS=Homo sapiens GN=RPL	1.8853e-262	8667700000	5	3	5	5	3	5	5	3	5
Golgin subfamily A member 4	GOLGA4	0.0324802	0.313268	23.5634	24.908	24.2032	H0Y6I0;Q13439-3;Q13439-4;Q13439;Q13439-5;C9JHJ5	H0Y6I0;Q13439-3;Q13439-4;Q13439;Q13439-5	>tr|H0Y6I0|H0Y6I0_HUMAN Golgin subfamily A member 4 (Fragment) OS=Homo sapiens GN=GOLGA4 PE=2 SV=1;>sp|Q13439-3|GOGA4_HUMAN Isoform 3 of Golgin subfamily A member 4 OS=Homo sapiens GN=GOLGA4;>sp|Q13439-4|GOGA4_HUMAN Isoform 4 of Golgin subfamily A member 4	5.7385e-16	64453000	7	1	3	7	1	3	7	1	3
Sentrin-specific protease 3	SENP3	0.0293751	-1.50803	25.2438	24.7672	24.9761	J3KNH7;Q9H4L4;J3QL36	J3KNH7;Q9H4L4;J3QL36	>tr|J3KNH7|J3KNH7_HUMAN Sentrin-specific protease 3 OS=Homo sapiens GN=SENP3 PE=2 SV=1;>sp|Q9H4L4|SENP3_HUMAN Sentrin-specific protease 3 OS=Homo sapiens GN=SENP3 PE=1 SV=2;>tr|J3QL36|J3QL36_HUMAN Sentrin-specific protease 3 (Fragment) OS=Homo sapiens GN=S	1.4771e-08	84698000	2	1	2	2	1	2	2	1	2
Transitional endoplasmic reticulum ATPase	VCP	0.0273895	-1.71089	27.9589	27.2794	27.5918	P55072;C9JUP7;C9IZA5	P55072	>sp|P55072|TERA_HUMAN Transitional endoplasmic reticulum ATPase OS=Homo sapiens GN=VCP PE=1 SV=4	1.3612e-47	582790000	11	5	5	11	5	5	11	5	5
A-kinase anchor protein 2	AKAP2	0.0187855	-0.112952	25.8406	26.759	26.281	Q9Y2D5-6;Q9Y2D5;Q9Y2D5-5;Q9Y2D5-4;Q9Y2D5-7;C9JVY5;B1ALY0	Q9Y2D5-6;Q9Y2D5;Q9Y2D5-5;Q9Y2D5-4;Q9Y2D5-7;C9JVY5	>sp|Q9Y2D5-6|AKAP2_HUMAN Isoform 4 of A-kinase anchor protein 2 OS=Homo sapiens GN=AKAP2;>sp|Q9Y2D5|AKAP2_HUMAN A-kinase anchor protein 2 OS=Homo sapiens GN=AKAP2 PE=1 SV=3;>sp|Q9Y2D5-5|AKAP2_HUMAN Isoform 3 of A-kinase anchor protein 2 OS=Homo sapiens GN=	2.6424e-169	258660000	9	2	3	9	2	3	9	2	3
60S ribosomal protein L10a	RPL10A	0.0166721	0.021945	31.0235	32.0769	31.5335	P62906	P62906	>sp|P62906|RL10A_HUMAN 60S ribosomal protein L10a OS=Homo sapiens GN=RPL10A PE=1 SV=2	7.7739e-45	9674200000	8	2	5	8	2	5	8	2	5
Splicing factor 3B subunit 1	SF3B1	0.0141506	-0.802895	28.225	28.4535	28.3251	O75533;F8WC19;O75533-2;B4DGZ4;H7C341	O75533	>sp|O75533|SF3B1_HUMAN Splicing factor 3B subunit 1 OS=Homo sapiens GN=SF3B1 PE=1 SV=3	1.9553e-149	978100000	15	7	9	15	7	9	15	7	9
Histone H1.2	HIST1H1C	0.0128612	0.453863	28.5756	30.0608	29.3054	P16403	P16403	>sp|P16403|H12_HUMAN Histone H1.2 OS=Homo sapiens GN=HIST1H1C PE=1 SV=2	3.7263e-17	2571300000	6	2	2	6	2	2	1	1	1
Mortality factor 4-like protein 1	MORF4L1	0.00749207	-1.24702	23.2587	23.0431	23.1434	H0YNX3;H0YLV1;H0YMT8;H0YM21;H0YNE0;Q9UBU8-3;H0YMJ0;H0YLJ3;Q9UBU8-2;B3KTM8;Q9UBU8	H0YNX3;H0YLV1;H0YMT8;H0YM21;H0YNE0;Q9UBU8-3;H0YMJ0;H0YLJ3;Q9UBU8-2;B3KTM8;Q9UBU8	>tr|H0YNX3|H0YNX3_HUMAN Mortality factor 4-like protein 1 (Fragment) OS=Homo sapiens GN=MORF4L1 PE=2 SV=1;>tr|H0YLV1|H0YLV1_HUMAN Mortality factor 4-like protein 1 (Fragment) OS=Homo sapiens GN=MORF4L1 PE=2 SV=1;>tr|H0YMT8|H0YMT8_HUMAN Mortality factor 4-l	0.00021479	17980000	1	0	1	1	0	1	1	0	1
28S ribosomal protein S7, mitochondrial	MRPS7	0.0063858	-0.419077	23.4449	24.0572	23.7447	J3QQS1;Q9Y2R9;J3QLS3;J3KSI8;J3QKW2	J3QQS1;Q9Y2R9;J3QLS3;J3KSI8;J3QKW2	>tr|J3QQS1|J3QQS1_HUMAN 28S ribosomal protein S7, mitochondrial (Fragment) OS=Homo sapiens GN=MRPS7 PE=4 SV=1;>sp|Q9Y2R9|RT07_HUMAN 28S ribosomal protein S7, mitochondrial OS=Homo sapiens GN=MRPS7 PE=1 SV=2;>tr|J3QLS3|J3QLS3_HUMAN 28S ribosomal protein S7,	1.4197e-06	35484000	3	0	1	3	0	1	3	0	1
Phenylalanine--tRNA ligase alpha subunit	FARSA	0.00432015	-1.77123	26.7923	26.0524	26.418	B4E363;Q9Y285;K7ER00;K7ER16;K7ERS0;K7EK06;K7EPH2	B4E363;Q9Y285;K7ER00;K7ER16	>tr|B4E363|B4E363_HUMAN Phenylalanine--tRNA ligase alpha subunit OS=Homo sapiens GN=FARSA PE=2 SV=1;>sp|Q9Y285|SYFA_HUMAN Phenylalanine--tRNA ligase alpha subunit OS=Homo sapiens GN=FARSA PE=1 SV=3;>tr|K7ER00|K7ER00_HUMAN Phenylalanine--tRNA ligase alpha s	9.9404e-15	198650000	2	3	2	2	3	2	2	3	2
Telomere-associated protein RIF1	RIF1	0.0023346	-2.04155	22.6344	21.6243	22.127	H7C2B5;Q5UIP0-2;Q5UIP0	H7C2B5;Q5UIP0-2;Q5UIP0	>tr|H7C2B5|H7C2B5_HUMAN Telomere-associated protein RIF1 (Fragment) OS=Homo sapiens GN=RIF1 PE=4 SV=1;>sp|Q5UIP0-2|RIF1_HUMAN Isoform 2 of Telomere-associated protein RIF1 OS=Homo sapiens GN=RIF1;>sp|Q5UIP0|RIF1_HUMAN Telomere-associated protein RIF1 OS=Ho	1.5441e-07	13189000	1	1	1	1	1	1	1	1	1
Histone H1x	H1FX	0.00148583	-0.238991	28.7881	29.5804	29.1828	Q92522	Q92522	>sp|Q92522|H1X_HUMAN Histone H1x OS=Homo sapiens GN=H1FX PE=1 SV=1	1.4982e-23	1718100000	5	2	4	5	2	4	5	2	4
Tropomyosin alpha-1 chain	TPM1	-0.000211716	-2.47041	23.5639	22.1249	22.8446	P09493-4;P09493-10;H0YL52;P09493	P09493-4;P09493-10;H0YL52;P09493	>sp|P09493-4|TPM1_HUMAN Isoform 4 of Tropomyosin alpha-1 chain OS=Homo sapiens GN=TPM1;>sp|P09493-10|TPM1_HUMAN Isoform 10 of Tropomyosin alpha-1 chain OS=Homo sapiens GN=TPM1;>tr|H0YL52|H0YL52_HUMAN Tropomyosin alpha-1 chain (Fragment) OS=Homo sapiens GN=	5.3271e-33	13129000	6	0	6	1	0	1	0	0	0
Transducin beta-like protein 2	TBL2	-0.000659943	-0.247435	25.7172	26.5011	26.1098	E9PF19;Q9Y4P3;C9JVF0	E9PF19;Q9Y4P3;C9JVF0	>tr|E9PF19|E9PF19_HUMAN Transducin beta-like protein 2 OS=Homo sapiens GN=TBL2 PE=2 SV=1;>sp|Q9Y4P3|TBL2_HUMAN Transducin beta-like protein 2 OS=Homo sapiens GN=TBL2 PE=1 SV=1;>tr|C9JVF0|C9JVF0_HUMAN Transducin beta-like protein 2 OS=Homo sapiens GN=TBL2 P	7.3423e-20	188550000	2	2	3	2	2	3	2	2	3
Splicing factor 1	SF1	-0.0008564	-0.8786	21.5671	21.7199	21.6444	C9J792;F8WEV5;Q15637-4;Q15637-6;Q15637-7;Q15637-3;Q15637-2;Q15637;Q15637-5	C9J792;F8WEV5;Q15637-4;Q15637-6;Q15637-7;Q15637-3;Q15637-2;Q15637;Q15637-5	>tr|C9J792|C9J792_HUMAN Splicing factor 1 (Fragment) OS=Homo sapiens GN=SF1 PE=2 SV=1;>tr|F8WEV5|F8WEV5_HUMAN Splicing factor 1 OS=Homo sapiens GN=SF1 PE=2 SV=1;>sp|Q15637-4|SF01_HUMAN Isoform 4 of Splicing factor 1 OS=Homo sapiens GN=SF1;>sp|Q15637-6|SF01	0.0084549	5212200	0	1	1	0	1	1	0	1	1
Cyclin-dependent kinase 9	CDK9	-0.00294876	-0.810172	27.0602	27.2814	27.1738	P50750;P50750-2	P50750;P50750-2	>sp|P50750|CDK9_HUMAN Cyclin-dependent kinase 9 OS=Homo sapiens GN=CDK9 PE=1 SV=3;>sp|P50750-2|CDK9_HUMAN Isoform 2 of Cyclin-dependent kinase 9 OS=Homo sapiens GN=CDK9	2.0099e-137	418730000	4	3	4	4	3	4	4	3	4
Bystin	BYSL	-0.00374222	-1.41665	26.903	26.5177	26.7141	Q13895;F8WBL2;H7BY94	Q13895;F8WBL2	>sp|Q13895|BYST_HUMAN Bystin OS=Homo sapiens GN=BYSL PE=1 SV=3;>tr|F8WBL2|F8WBL2_HUMAN Bystin OS=Homo sapiens GN=BYSL PE=2 SV=1	3.1403e-17	275990000	6	2	2	6	2	2	6	2	2
Ribosomal RNA-processing protein 8	RRP8	-0.00444412	-0.999369	28.3894	28.4215	28.4099	O43159;E9PPY3;E9PPP6	O43159;E9PPY3	>sp|O43159|RRP8_HUMAN Ribosomal RNA-processing protein 8 OS=Homo sapiens GN=RRP8 PE=1 SV=2;>tr|E9PPY3|E9PPY3_HUMAN Ribosomal RNA-processing protein 8 OS=Homo sapiens GN=RRP8 PE=2 SV=1	5.8554e-33	886640000	5	2	6	5	2	6	5	2	6
Uncharacterized protein C7orf50	C7orf50	-0.00585938	-1.35295	27.9983	27.6767	27.8434	C9JQV0;Q9BRJ6;H7C0T1;H7C2R9	C9JQV0;Q9BRJ6	>tr|C9JQV0|C9JQV0_HUMAN Uncharacterized protein C7orf50 (Fragment) OS=Homo sapiens GN=C7orf50 PE=2 SV=1;>sp|Q9BRJ6|CG050_HUMAN Uncharacterized protein C7orf50 OS=Homo sapiens GN=C7orf50 PE=1 SV=1	4.9838e-47	636060000	3	2	3	3	2	3	3	2	3
Eukaryotic initiation factor 4A-I;Eukaryotic initiation factor 4A-II	EIF4A1;EIF4A2	-0.00896645	-1.63363	27.4309	26.8287	27.1388	J3KT12;P60842-2;P60842;J3KTB5;J3QR64;J3KSZ0;J3QL43;J3QS69;J3QLN6;J3KS25;E7EQG2;Q14240;Q14240-2;J3KSN7;J3QKZ9;J3QL52;J3KT04;J3KS93;E7EMV8;B4E102;Q9NZE6	J3KT12;P60842-2;P60842;J3KTB5;J3QR64;J3KSZ0;J3QL43;J3QS69;J3QLN6;J3KS25;E7EQG2;Q14240;Q14240-2	>tr|J3KT12|J3KT12_HUMAN Eukaryotic initiation factor 4A-I OS=Homo sapiens GN=EIF4A1 PE=2 SV=1;>sp|P60842-2|IF4A1_HUMAN Isoform 2 of Eukaryotic initiation factor 4A-I OS=Homo sapiens GN=EIF4A1;>sp|P60842|IF4A1_HUMAN Eukaryotic initiation factor 4A-I OS=Homo	8.2878e-70	398350000	4	2	5	4	2	5	3	1	2
40S ribosomal protein S9	RPS9	-0.0100822	-0.675946	32.0554	32.4109	32.2432	P46781;B5MCT8;C9JM19;F2Z3C0;A8MXK4	P46781;B5MCT8;C9JM19	>sp|P46781|RS9_HUMAN 40S ribosomal protein S9 OS=Homo sapiens GN=RPS9 PE=1 SV=3;>tr|B5MCT8|B5MCT8_HUMAN 40S ribosomal protein S9 OS=Homo sapiens GN=RPS9 PE=2 SV=1;>tr|C9JM19|C9JM19_HUMAN 40S ribosomal protein S9 OS=Homo sapiens GN=RPS9 PE=2 SV=1	2.6451e-28	11925000000	5	4	5	5	4	5	5	4	5
40S ribosomal protein S3a	RPS3A	-0.0104561	-0.987156	32.6074	32.6517	32.64	P61247;D6RG13;H0Y9Y4;D6RAT0;F5H4F9;E9PFI5;H0Y8L7;D6RB09;D6RAS7;D6RI02;D6RED7;D6RGE0	P61247;D6RG13;H0Y9Y4;D6RAT0;F5H4F9;E9PFI5;H0Y8L7;D6RB09	>sp|P61247|RS3A_HUMAN 40S ribosomal protein S3a OS=Homo sapiens GN=RPS3A PE=1 SV=2;>tr|D6RG13|D6RG13_HUMAN 40S ribosomal protein S3a (Fragment) OS=Homo sapiens GN=RPS3A PE=2 SV=1;>tr|H0Y9Y4|H0Y9Y4_HUMAN 40S ribosomal protein S3a (Fragment) OS=Homo sapiens	1.2931e-220	19002000000	9	5	6	9	5	6	4	3	2
Ribosomal protein L19;60S ribosomal protein L19	RPL19	-0.0105209	0.244245	29.5728	30.8484	30.2211	J3QR09;J3KTE4;P84098;J3QL15	J3QR09;J3KTE4;P84098	>tr|J3QR09|J3QR09_HUMAN Ribosomal protein L19 OS=Homo sapiens GN=RPL19 PE=2 SV=1;>tr|J3KTE4|J3KTE4_HUMAN Ribosomal protein L19 OS=Homo sapiens GN=RPL19 PE=2 SV=1;>sp|P84098|RL19_HUMAN 60S ribosomal protein L19 OS=Homo sapiens GN=RPL19 PE=1 SV=1	1.1496e-96	3772600000	4	2	4	4	2	4	4	2	4
Protein RRP5 homolog	PDCD11	-0.012804	-0.965651	29.8283	29.8941	29.874	Q14690	Q14690	>sp|Q14690|RRP5_HUMAN Protein RRP5 homolog OS=Homo sapiens GN=PDCD11 PE=1 SV=3	0	2719500000	22	9	15	22	9	15	22	9	15
Unconventional myosin-Ie	MYO1E	-0.0209484	-0.0634942	24.8829	25.8508	25.3878	Q12965;H0YLE5;O00160;M0QXU2;H0YLJ4	Q12965	>sp|Q12965|MYO1E_HUMAN Unconventional myosin-Ie OS=Homo sapiens GN=MYO1E PE=1 SV=2	1.3975e-30	140780000	6	1	3	6	1	3	6	1	3
Ras GTPase-activating protein-binding protein 1	G3BP1	-0.0224476	-2.54414	31.0746	29.5618	30.3406	Q13283;F5H4D6;E5RI46;E5RIF8;E5RH42;Q5HYE9;E5RIZ6;E5RJU8;E5RH00	Q13283;F5H4D6	>sp|Q13283|G3BP1_HUMAN Ras GTPase-activating protein-binding protein 1 OS=Homo sapiens GN=G3BP1 PE=1 SV=1;>tr|F5H4D6|F5H4D6_HUMAN Ras GTPase-activating protein-binding protein 1 OS=Homo sapiens GN=G3BP1 PE=2 SV=1	1.8007e-272	3465100000	8	4	7	8	4	7	8	4	7
DnaJ homolog subfamily C member 9	DNAJC9	-0.0284405	-1.08736	27.5112	27.4552	27.5116	Q8WXX5	Q8WXX5	>sp|Q8WXX5|DNJC9_HUMAN DnaJ homolog subfamily C member 9 OS=Homo sapiens GN=DNAJC9 PE=1 SV=1	2.6868e-39	539760000	4	3	4	4	3	4	4	3	4
Neurabin-2	PPP1R9B	-0.030901	-1.4692	25.0335	24.5956	24.8455	Q96SB3	Q96SB3	>sp|Q96SB3|NEB2_HUMAN Neurabin-2 OS=Homo sapiens GN=PPP1R9B PE=1 SV=2	1.072e-06	85666000	2	1	2	2	1	2	2	1	2
Signal recognition particle 9 kDa protein	SRP9	-0.0329742	0.030096	26.3536	27.4151	26.9173	P49458;E9PE20;P49458-2	P49458;E9PE20;P49458-2	>sp|P49458|SRP09_HUMAN Signal recognition particle 9 kDa protein OS=Homo sapiens GN=SRP9 PE=1 SV=2;>tr|E9PE20|E9PE20_HUMAN Signal recognition particle 9 kDa protein OS=Homo sapiens GN=SRP9 PE=2 SV=1;>sp|P49458-2|SRP09_HUMAN Isoform 2 of Signal recognition	2.8654e-134	429000000	2	1	1	2	1	1	2	1	1
5-3 exoribonuclease 2	XRN2	-0.033001	0.057706	25.1505	26.2396	25.7281	Q9H0D6-2;B4DZC3;Q9H0D6	Q9H0D6-2;B4DZC3;Q9H0D6	>sp|Q9H0D6-2|XRN2_HUMAN Isoform 2 of 5-3 exoribonuclease 2 OS=Homo sapiens GN=XRN2;>tr|B4DZC3|B4DZC3_HUMAN 5-3 exoribonuclease 2 OS=Homo sapiens GN=XRN2 PE=2 SV=1;>sp|Q9H0D6|XRN2_HUMAN 5-3 exoribonuclease 2 OS=Homo sapiens GN=XRN2 PE=1 SV=1	1.1864e-10	163950000	3	1	2	3	1	2	3	1	2
Basigin	BSG	-0.0364418	-2.12783	25.8839	24.7875	25.3721	P35613-2;P35613;I3L192;P35613-3;P35613-4;R4GN83;R4GMX5	P35613-2;P35613;I3L192;P35613-3;P35613-4	>sp|P35613-2|BASI_HUMAN Isoform 2 of Basigin OS=Homo sapiens GN=BSG;>sp|P35613|BASI_HUMAN Basigin OS=Homo sapiens GN=BSG PE=1 SV=2;>tr|I3L192|I3L192_HUMAN Basigin (Fragment) OS=Homo sapiens GN=BSG PE=2 SV=1;>sp|P35613-3|BASI_HUMAN Isoform 3 of Basigin OS=H	8.6386e-11	135180000	3	1	1	3	1	1	3	1	1
X-ray repair cross-complementing protein 6	XRCC6	-0.0381317	-2.35906	24.7616	23.4339	24.1359	B1AHC9;P12956;F5H1I8;B1AHC8	B1AHC9;P12956;F5H1I8;B1AHC8	>tr|B1AHC9|B1AHC9_HUMAN X-ray repair cross-complementing protein 6 OS=Homo sapiens GN=XRCC6 PE=2 SV=1;>sp|P12956|XRCC6_HUMAN X-ray repair cross-complementing protein 6 OS=Homo sapiens GN=XRCC6 PE=1 SV=2;>tr|F5H1I8|F5H1I8_HUMAN X-ray repair cross-complement	1.9803e-08	50271000	3	1	2	3	1	2	3	1	2
14-3-3 protein eta	YWHAH	-0.0387917	-1.41095	24.4805	24.1009	24.3295	Q04917	Q04917	>sp|Q04917|1433F_HUMAN 14-3-3 protein eta OS=Homo sapiens GN=YWHAH PE=1 SV=4	4.2299e-09	50486000	2	1	2	1	1	2	1	1	2
BH3-interacting domain death agonist;BH3-interacting domain death agonist p15;BH3-interacting domain death agonist p13;BH3-interacting domain death agonist p11	BID	-0.0392761	-1.47006	23.1073	22.6687	22.9273	P55957;P55957-2	P55957;P55957-2	>sp|P55957|BID_HUMAN BH3-interacting domain death agonist OS=Homo sapiens GN=BID PE=1 SV=1;>sp|P55957-2|BID_HUMAN Isoform 2 of BH3-interacting domain death agonist OS=Homo sapiens GN=BID	0.010023	10646000	0	1	1	0	1	1	0	1	1
28S ribosomal protein S26, mitochondrial	MRPS26	-0.0407314	-1.28077	25.5209	25.2715	25.4369	Q9BYN8	Q9BYN8	>sp|Q9BYN8|RT26_HUMAN 28S ribosomal protein S26, mitochondrial OS=Homo sapiens GN=MRPS26 PE=1 SV=1	1.556e-22	138580000	2	1	1	2	1	1	2	1	1
Probable ATP-dependent RNA helicase DDX47	DDX47	-0.0423889	-0.679431	27.6358	27.9878	27.8542	Q9H0S4;Q9H0S4-2;F5H1N9	Q9H0S4;Q9H0S4-2	>sp|Q9H0S4|DDX47_HUMAN Probable ATP-dependent RNA helicase DDX47 OS=Homo sapiens GN=DDX47 PE=1 SV=1;>sp|Q9H0S4-2|DDX47_HUMAN Isoform 2 of Probable ATP-dependent RNA helicase DDX47 OS=Homo sapiens GN=DDX47	1.2528e-49	709110000	7	3	6	7	3	6	7	3	6
mRNA turnover protein 4 homolog	MRTO4	-0.0437203	-2.46498	28.8369	27.4033	28.1639	Q9UKD2	Q9UKD2	>sp|Q9UKD2|MRT4_HUMAN mRNA turnover protein 4 homolog OS=Homo sapiens GN=MRTO4 PE=1 SV=2	7.7124e-67	748860000	3	1	2	3	1	2	3	1	2
ATP-dependent RNA helicase DDX24	DDX24	-0.0457363	-1.40824	28.6682	28.2913	28.5255	G3V529;Q9GZR7;Q9GZR7-2;F5GYL3	G3V529;Q9GZR7;Q9GZR7-2;F5GYL3	>tr|G3V529|G3V529_HUMAN ATP-dependent RNA helicase DDX24 OS=Homo sapiens GN=DDX24 PE=2 SV=1;>sp|Q9GZR7|DDX24_HUMAN ATP-dependent RNA helicase DDX24 OS=Homo sapiens GN=DDX24 PE=1 SV=1;>sp|Q9GZR7-2|DDX24_HUMAN Isoform 2 of ATP-dependent RNA helicase DDX24 OS	1.5807e-140	1077800000	12	9	10	12	9	10	12	9	10
Nucleolar MIF4G domain-containing protein 1	NOM1	-0.0468235	-1.66251	26.9563	26.3251	26.6875	Q5C9Z4	Q5C9Z4	>sp|Q5C9Z4|NOM1_HUMAN Nucleolar MIF4G domain-containing protein 1 OS=Homo sapiens GN=NOM1 PE=1 SV=1	3.2306e-11	252550000	4	2	3	4	2	3	4	2	3
Eukaryotic translation initiation factor 2 subunit 2	EIF2S2	-0.0472221	-1.74557	30.4191	29.7049	30.1092	P20042	P20042	>sp|P20042|IF2B_HUMAN Eukaryotic translation initiation factor 2 subunit 2 OS=Homo sapiens GN=EIF2S2 PE=1 SV=2	0	2976900000	10	9	8	10	9	8	10	9	8
Bromodomain adjacent to zinc finger domain protein 1A	BAZ1A	-0.048275	-1.53561	23.8337	23.3295	23.6299	Q9NRL2;Q9NRL2-2	Q9NRL2;Q9NRL2-2	>sp|Q9NRL2|BAZ1A_HUMAN Bromodomain adjacent to zinc finger domain protein 1A OS=Homo sapiens GN=BAZ1A PE=1 SV=2;>sp|Q9NRL2-2|BAZ1A_HUMAN Isoform 2 of Bromodomain adjacent to zinc finger domain protein 1A OS=Homo sapiens GN=BAZ1A	1.8133e-07	40533000	2	1	1	2	1	1	2	1	1
Dolichyl-diphosphooligosaccharide--protein glycosyltransferase subunit 1	RPN1	-0.0491047	-1.71556	27.2799	26.5958	26.987	P04843;B7Z4L4;F8WF32	P04843;B7Z4L4	>sp|P04843|RPN1_HUMAN Dolichyl-diphosphooligosaccharide--protein glycosyltransferase subunit 1 OS=Homo sapiens GN=RPN1 PE=1 SV=1;>tr|B7Z4L4|B7Z4L4_HUMAN Dolichyl-diphosphooligosaccharide--protein glycosyltransferase subunit 1 OS=Homo sapiens GN=RPN1 PE=2 S	5.2041e-22	356360000	6	3	5	6	3	5	6	3	5
U4/U6 small nuclear ribonucleoprotein Prp4	PRPF4	-0.057497	0.412223	25.4865	26.9301	26.2658	O43172-2;O43172	O43172-2;O43172	>sp|O43172-2|PRP4_HUMAN Isoform 2 of U4/U6 small nuclear ribonucleoprotein Prp4 OS=Homo sapiens GN=PRPF4;>sp|O43172|PRP4_HUMAN U4/U6 small nuclear ribonucleoprotein Prp4 OS=Homo sapiens GN=PRPF4 PE=1 SV=2	3.2685e-21	271270000	5	1	3	5	1	3	5	1	3
Replication factor C subunit 3	RFC3	-0.0580006	-0.521004	26.343	26.8534	26.6562	P40938-2;P40938	P40938-2;P40938	>sp|P40938-2|RFC3_HUMAN Isoform 2 of Replication factor C subunit 3 OS=Homo sapiens GN=RFC3;>sp|P40938|RFC3_HUMAN Replication factor C subunit 3 OS=Homo sapiens GN=RFC3 PE=1 SV=2	3.5952e-119	318650000	4	3	3	4	3	3	4	3	3
Treacle protein	TCOF1	-0.0581684	-1.37071	28.9801	28.6408	28.8686	Q13428-2;Q13428-8;Q13428;Q13428-3;Q13428-4;E9PHK9;J3KQ96;Q13428-6;Q13428-7;E7ETY2;Q13428-5;H0YA99	Q13428-2;Q13428-8;Q13428;Q13428-3;Q13428-4;E9PHK9;J3KQ96;Q13428-6;Q13428-7;E7ETY2;Q13428-5	>sp|Q13428-2|TCOF_HUMAN Isoform 2 of Treacle protein OS=Homo sapiens GN=TCOF1;>sp|Q13428-8|TCOF_HUMAN Isoform 8 of Treacle protein OS=Homo sapiens GN=TCOF1;>sp|Q13428|TCOF_HUMAN Treacle protein OS=Homo sapiens GN=TCOF1 PE=1 SV=3;>sp|Q13428-3|TCOF_HUMAN Iso	2.1659e-71	1430700000	17	7	8	17	7	8	17	7	8
Dedicator of cytokinesis protein 7	DOCK7	-0.0583763	-0.939566	25.7109	25.8027	25.8151	Q96N67-4;Q96N67-3;Q96N67-5;Q96N67-2;Q96N67-6;Q96N67;Q96NI0;H0Y7L2;A2A369;Q8NF50-4;Q8NF50-3;Q8NF50-2;Q8NF50	Q96N67-4;Q96N67-3;Q96N67-5;Q96N67-2;Q96N67-6;Q96N67;Q96NI0	>sp|Q96N67-4|DOCK7_HUMAN Isoform 4 of Dedicator of cytokinesis protein 7 OS=Homo sapiens GN=DOCK7;>sp|Q96N67-3|DOCK7_HUMAN Isoform 3 of Dedicator of cytokinesis protein 7 OS=Homo sapiens GN=DOCK7;>sp|Q96N67-5|DOCK7_HUMAN Isoform 5 of Dedicator of cytokines	8.6222e-23	152380000	6	3	4	6	3	4	6	3	4
E3 ubiquitin-protein ligase CHIP	STUB1	-0.0592918	-0.829053	23.3987	23.6011	23.5592	H3BTA3;Q9UNE7-2;Q9UNE7	H3BTA3;Q9UNE7-2;Q9UNE7	>tr|H3BTA3|H3BTA3_HUMAN E3 ubiquitin-protein ligase CHIP (Fragment) OS=Homo sapiens GN=STUB1 PE=4 SV=1;>sp|Q9UNE7-2|CHIP_HUMAN Isoform 2 of E3 ubiquitin-protein ligase CHIP OS=Homo sapiens GN=STUB1;>sp|Q9UNE7|CHIP_HUMAN E3 ubiquitin-protein ligase CHIP OS=	8.0047e-48	37174000	1	1	1	1	1	1	1	1	1
La-related protein 4	LARP4	-0.0623875	-2.30997	28.5885	27.3099	28.0116	Q71RC2-5;Q71RC2-3;Q71RC2;Q71RC2-4;Q71RC2-2;Q71RC2-6;Q96J85;Q71RC2-7;F8W1I4;F8VY40	Q71RC2-5;Q71RC2-3;Q71RC2;Q71RC2-4;Q71RC2-2;Q71RC2-6;Q96J85;Q71RC2-7	>sp|Q71RC2-5|LARP4_HUMAN Isoform 5 of La-related protein 4 OS=Homo sapiens GN=LARP4;>sp|Q71RC2-3|LARP4_HUMAN Isoform 3 of La-related protein 4 OS=Homo sapiens GN=LARP4;>sp|Q71RC2|LARP4_HUMAN La-related protein 4 OS=Homo sapiens GN=LARP4 PE=1 SV=3;>sp|Q71RC	1.9468e-41	653760000	6	3	6	6	3	6	6	3	6
Vigilin	HDLBP	-0.0635986	-1.50098	27.3893	26.9197	27.2181	Q00341;Q00341-2;H0Y394;H7C2D1;H7C0A4;C9JHS7;C9JHZ8;C9JES8;C9JZI8;C9J5E5;C9JIZ1;H7BZC3;C9JMQ6;C9JQ82;C9JBS3;C9JEJ8;C9JKQ5;C9JHN6;C9JT62;H7C3D0;C9JK79	Q00341;Q00341-2;H0Y394	>sp|Q00341|VIGLN_HUMAN Vigilin OS=Homo sapiens GN=HDLBP PE=1 SV=2;>sp|Q00341-2|VIGLN_HUMAN Isoform 2 of Vigilin OS=Homo sapiens GN=HDLBP;>tr|H0Y394|H0Y394_HUMAN Vigilin (Fragment) OS=Homo sapiens GN=HDLBP PE=4 SV=1	7.4569e-38	387940000	6	6	7	6	6	7	6	6	7
60S ribosomal protein L10	RPL10	-0.0639248	-1.9584	31.6934	30.7664	31.2938	F8W7C6;P27635;H7C123;H7C2C5;Q96L21	F8W7C6;P27635	>tr|F8W7C6|F8W7C6_HUMAN 60S ribosomal protein L10 OS=Homo sapiens GN=RPL10 PE=2 SV=1;>sp|P27635|RL10_HUMAN 60S ribosomal protein L10 OS=Homo sapiens GN=RPL10 PE=1 SV=4	0	6956600000	7	3	5	7	3	5	7	3	5
60S ribosomal protein L31	RPL31	-0.0640964	-0.495108	31.5098	32.046	31.842	P62899;H7C2W9;C9JU56;B7Z4E3;P62899-3;P62899-2;B7Z4C8;B8ZZK4	P62899;H7C2W9;C9JU56;B7Z4E3;P62899-3;P62899-2;B7Z4C8;B8ZZK4	>sp|P62899|RL31_HUMAN 60S ribosomal protein L31 OS=Homo sapiens GN=RPL31 PE=1 SV=1;>tr|H7C2W9|H7C2W9_HUMAN 60S ribosomal protein L31 (Fragment) OS=Homo sapiens GN=RPL31 PE=4 SV=1;>tr|C9JU56|C9JU56_HUMAN 60S ribosomal protein L31 (Fragment) OS=Homo sapiens	2.3887e-82	10040000000	5	3	5	5	3	5	5	3	5
U2 snRNP-associated SURP motif-containing protein	U2SURP	-0.0657864	-0.571465	25.9248	26.3847	26.2205	O15042-2;O15042;C9JB80;O15042-3;E7ET15;H7C4V2;E7EW00;H0Y8D9	O15042-2;O15042;C9JB80;O15042-3;E7ET15	>sp|O15042-2|SR140_HUMAN Isoform 2 of U2 snRNP-associated SURP motif-containing protein OS=Homo sapiens GN=U2SURP;>sp|O15042|SR140_HUMAN U2 snRNP-associated SURP motif-containing protein OS=Homo sapiens GN=U2SURP PE=1 SV=2;>tr|C9JB80|C9JB80_HUMAN U2 snRNP-	5.7475e-25	199650000	6	2	3	6	2	3	6	2	3
Transcription factor BTF3	BTF3	-0.067646	-3.60868	28.5024	25.9251	27.2814	P20290-2;P20290;D6RDG3;H0Y9Y1	P20290-2;P20290;D6RDG3	>sp|P20290-2|BTF3_HUMAN Isoform 2 of Transcription factor BTF3 OS=Homo sapiens GN=BTF3;>sp|P20290|BTF3_HUMAN Transcription factor BTF3 OS=Homo sapiens GN=BTF3 PE=1 SV=1;>tr|D6RDG3|D6RDG3_HUMAN Transcription factor BTF3 (Fragment) OS=Homo sapiens GN=BTF3 PE	1.1047e-92	433590000	5	2	3	5	2	3	5	2	3
Replication factor C subunit 1	RFC1	-0.0708275	-1.78533	27.8867	27.1328	27.5806	P35251-2;P35251;H0Y8U4;H0Y9P8;E0CX09;D6RAD2	P35251-2;P35251	>sp|P35251-2|RFC1_HUMAN Isoform 2 of Replication factor C subunit 1 OS=Homo sapiens GN=RFC1;>sp|P35251|RFC1_HUMAN Replication factor C subunit 1 OS=Homo sapiens GN=RFC1 PE=1 SV=4	1.0435e-87	466930000	7	4	4	7	4	4	7	4	4
Splicing factor, proline- and glutamine-rich	SFPQ	-0.0724239	-0.799414	31.1054	31.3374	31.2938	P23246;P23246-2;H0Y9K7;H0Y9U2	P23246;P23246-2;H0Y9K7	>sp|P23246|SFPQ_HUMAN Splicing factor, proline- and glutamine-rich OS=Homo sapiens GN=SFPQ PE=1 SV=2;>sp|P23246-2|SFPQ_HUMAN Isoform Short of Splicing factor, proline- and glutamine-rich OS=Homo sapiens GN=SFPQ;>tr|H0Y9K7|H0Y9K7_HUMAN Splicing factor, prol	0	7379500000	14	6	9	14	6	9	14	6	9
Nuclear valosin-containing protein-like	NVL	-0.0749722	-2.41897	25.6549	24.2674	25.0361	E7ERY0;F8W938;O15381-3;O15381-4;H0Y8B6;O15381-2;O15381-5;O15381	E7ERY0;F8W938;O15381-3;O15381-4;H0Y8B6;O15381-2;O15381-5;O15381	>tr|E7ERY0|E7ERY0_HUMAN Nuclear valosin-containing protein-like OS=Homo sapiens GN=NVL PE=2 SV=1;>tr|F8W938|F8W938_HUMAN Nuclear valosin-containing protein-like OS=Homo sapiens GN=NVL PE=2 SV=1;>sp|O15381-3|NVL_HUMAN Isoform 3 of Nuclear valosin-containing	1.7839e-05	70321000	1	2	1	1	2	1	1	2	1
Splicing factor, arginine/serine-rich 15	SCAF4	-0.075777	-2.424	24.0687	22.6761	23.4482	O95104-2;O95104-3;O95104	O95104-2;O95104-3;O95104	>sp|O95104-2|SFR15_HUMAN Isoform 2 of Splicing factor, arginine/serine-rich 15 OS=Homo sapiens GN=SCAF4;>sp|O95104-3|SFR15_HUMAN Isoform 3 of Splicing factor, arginine/serine-rich 15 OS=Homo sapiens GN=SCAF4;>sp|O95104|SFR15_HUMAN Splicing factor, arginine	7.3223e-07	22399000	0	1	1	0	1	1	0	1	1
Heat shock 70 kDa protein 6	HSPA6	-0.0850773	4.5117	23.4438	28.9869	26.3004	P17066;P48741	P17066	>sp|P17066|HSP76_HUMAN Heat shock 70 kDa protein 6 OS=Homo sapiens GN=HSPA6 PE=1 SV=2	5.7957e-24	832320000	7	1	4	1	0	1	1	0	1
N-acetyltransferase 10	NAT10	-0.0865974	-1.61713	29.8	29.2142	29.5937	E7ESU4;Q9H0A0;E9PMU0	E7ESU4;Q9H0A0	>tr|E7ESU4|E7ESU4_HUMAN N-acetyltransferase 10 OS=Homo sapiens GN=NAT10 PE=2 SV=1;>sp|Q9H0A0|NAT10_HUMAN N-acetyltransferase 10 OS=Homo sapiens GN=NAT10 PE=1 SV=2	0	2168100000	13	5	9	13	5	9	13	5	9
Structural maintenance of chromosomes protein;Structural maintenance of chromosomes protein 4	SMC4	-0.0907173	-0.875556	25.5385	25.6943	25.7071	E9PD53;Q9NTJ3;Q9NTJ3-2	E9PD53;Q9NTJ3;Q9NTJ3-2	>tr|E9PD53|E9PD53_HUMAN Structural maintenance of chromosomes protein OS=Homo sapiens GN=SMC4 PE=2 SV=1;>sp|Q9NTJ3|SMC4_HUMAN Structural maintenance of chromosomes protein 4 OS=Homo sapiens GN=SMC4 PE=1 SV=2;>sp|Q9NTJ3-2|SMC4_HUMAN Isoform 2 of Structural	5.1562e-13	141820000	5	1	2	5	1	2	5	1	2
Unconventional myosin-XVIIIa	MYO18A	-0.090929	-0.945422	27.1869	27.2728	27.3208	Q92614-4;Q92614;J3KNX9;Q92614-2;Q92614-3;Q92614-5;H0YEV9	Q92614-4;Q92614;J3KNX9;Q92614-2;Q92614-3;Q92614-5	>sp|Q92614-4|MY18A_HUMAN Isoform 4 of Unconventional myosin-XVIIIa OS=Homo sapiens GN=MYO18A;>sp|Q92614|MY18A_HUMAN Unconventional myosin-XVIIIa OS=Homo sapiens GN=MYO18A PE=1 SV=3;>tr|J3KNX9|J3KNX9_HUMAN Unconventional myosin-XVIIIa OS=Homo sapiens GN=MYO	6.716e-66	482810000	11	5	8	11	5	8	11	5	8
PERQ amino acid-rich with GYF domain-containing protein 2	GIGYF2	-0.0978622	0.126022	23.1654	24.3228	23.842	Q6Y7W6-4;Q6Y7W6-5;Q6Y7W6;I1E4Y6;C9JH18;E7ESB6;Q6Y7W6-3;C9J7G1;B8ZZD2;C9JHW1;E9PC50	Q6Y7W6-4;Q6Y7W6-5;Q6Y7W6;I1E4Y6;C9JH18;E7ESB6;Q6Y7W6-3	>sp|Q6Y7W6-4|PERQ2_HUMAN Isoform 3 of PERQ amino acid-rich with GYF domain-containing protein 2 OS=Homo sapiens GN=GIGYF2;>sp|Q6Y7W6-5|PERQ2_HUMAN Isoform 4 of PERQ amino acid-rich with GYF domain-containing protein 2 OS=Homo sapiens GN=GIGYF2;>sp|Q6Y7W6|P	2.9289e-14	47396000	3	1	1	3	1	1	3	1	1
Alpha-adducin	ADD1	-0.0981522	-2.42067	22.929	21.5397	22.3325	H0Y9H2;P35611-2;E7EV99;Q86XM2;A2A3N8;E7ENY0;P35611;P35611-3	H0Y9H2;P35611-2;E7EV99;Q86XM2;A2A3N8;E7ENY0;P35611;P35611-3	>tr|H0Y9H2|H0Y9H2_HUMAN Alpha-adducin (Fragment) OS=Homo sapiens GN=ADD1 PE=4 SV=1;>sp|P35611-2|ADDA_HUMAN Isoform 2 of Alpha-adducin OS=Homo sapiens GN=ADD1;>tr|E7EV99|E7EV99_HUMAN Alpha-adducin OS=Homo sapiens GN=ADD1 PE=2 SV=1;>tr|Q86XM2|Q86XM2_HUMAN AD	0.00041347	14548000	1	1	1	1	1	1	1	1	1
Heterogeneous nuclear ribonucleoprotein K	HNRNPK	-0.099081	-1.28666	28.035	27.7797	28.0064	Q5T6W5;P61978-3;P61978;P61978-2;Q5T6W2;S4R359;Q5T6W1;S4R457	Q5T6W5;P61978-3;P61978;P61978-2;Q5T6W2	>tr|Q5T6W5|Q5T6W5_HUMAN Heterogeneous nuclear ribonucleoprotein K OS=Homo sapiens GN=HNRNPK PE=4 SV=1;>sp|P61978-3|HNRPK_HUMAN Isoform 3 of Heterogeneous nuclear ribonucleoprotein K OS=Homo sapiens GN=HNRNPK;>sp|P61978|HNRPK_HUMAN Heterogeneous nuclear rib	1.2166e-74	643430000	4	5	3	4	5	3	4	5	3
Tight junction protein ZO-1	TJP1	-0.101059	-1.37496	26.7844	26.4409	26.7137	Q07157-2;G5E9E7;Q07157;G3V1L9;H0YKB1;H0YLT6	Q07157-2;G5E9E7;Q07157;G3V1L9;H0YKB1	>sp|Q07157-2|ZO1_HUMAN Isoform Short of Tight junction protein ZO-1 OS=Homo sapiens GN=TJP1;>tr|G5E9E7|G5E9E7_HUMAN Tight junction protein 1 (Zona occludens 1), isoform CRA_e OS=Homo sapiens GN=TJP1 PE=2 SV=1;>sp|Q07157|ZO1_HUMAN Tight junction protein ZO-	6.0436e-50	289440000	4	3	4	4	3	4	4	3	4
DNA-directed RNA polymerase II subunit RPB1;DNA-directed RNA polymerase	POLR2A	-0.103254	-0.886195	24.3359	24.4811	24.5118	P24928;Q6NX41	P24928;Q6NX41	>sp|P24928|RPB1_HUMAN DNA-directed RNA polymerase II subunit RPB1 OS=Homo sapiens GN=POLR2A PE=1 SV=2;>tr|Q6NX41|Q6NX41_HUMAN DNA-directed RNA polymerase OS=Homo sapiens GN=POLR2A PE=2 SV=1	8.2643e-08	48998000	2	2	1	2	2	1	2	2	1
Probable ATP-dependent RNA helicase DDX56	DDX56	-0.110315	0.122209	25.5576	26.7112	26.2447	Q9NY93-2;Q9NY93;H7C3E9;H7BZN7;G3V0G3;F8WDT8;F8WEI3	Q9NY93-2;Q9NY93;H7C3E9;H7BZN7	>sp|Q9NY93-2|DDX56_HUMAN Isoform 2 of Probable ATP-dependent RNA helicase DDX56 OS=Homo sapiens GN=DDX56;>sp|Q9NY93|DDX56_HUMAN Probable ATP-dependent RNA helicase DDX56 OS=Homo sapiens GN=DDX56 PE=1 SV=1;>tr|H7C3E9|H7C3E9_HUMAN Probable ATP-dependent RNA	2.0347e-14	226590000	6	2	2	6	2	2	6	2	2
Probable rRNA-processing protein EBP2	EBNA1BP2	-0.111998	-1.20721	29.6261	29.4502	29.6502	Q99848;H7C2Q8	Q99848;H7C2Q8	>sp|Q99848|EBP2_HUMAN Probable rRNA-processing protein EBP2 OS=Homo sapiens GN=EBNA1BP2 PE=1 SV=2;>tr|H7C2Q8|H7C2Q8_HUMAN EBNA1 binding protein 2, isoform CRA_d OS=Homo sapiens GN=EBNA1BP2 PE=2 SV=1	3.4758e-93	2293000000	6	3	5	6	3	5	6	3	5
Heterogeneous nuclear ribonucleoprotein L	HNRNPL	-0.112066	-1.34601	27.8957	27.5811	27.8505	P14866-2;M0QXS5;P14866;M0R076;M0QYT0	P14866-2;M0QXS5;P14866	>sp|P14866-2|HNRPL_HUMAN Isoform 2 of Heterogeneous nuclear ribonucleoprotein L OS=Homo sapiens GN=HNRNPL;>tr|M0QXS5|M0QXS5_HUMAN Heterogeneous nuclear ribonucleoprotein L (Fragment) OS=Homo sapiens GN=HNRNPL PE=4 SV=1;>sp|P14866|HNRPL_HUMAN Heterogeneous	2.9073e-31	587110000	3	1	2	3	1	2	3	1	2
Protein LLP homolog	LLPH	-0.112263	-1.42736	27.399	27.003	27.3133	Q9BRT6	Q9BRT6	>sp|Q9BRT6|LLPH_HUMAN Protein LLP homolog OS=Homo sapiens GN=LLPH PE=2 SV=1	1.18e-15	400300000	3	1	2	3	1	2	3	1	2
Reticulocalbin-2	RCN2	-0.113022	-2.5274	25.4346	23.9386	24.7996	Q14257;F8WCY5;A8MXP8;H0YL43	Q14257;F8WCY5;A8MXP8	>sp|Q14257|RCN2_HUMAN Reticulocalbin-2 OS=Homo sapiens GN=RCN2 PE=1 SV=1;>tr|F8WCY5|F8WCY5_HUMAN Reticulocalbin-2 OS=Homo sapiens GN=RCN2 PE=2 SV=1;>tr|A8MXP8|A8MXP8_HUMAN Reticulocalbin-2 OS=Homo sapiens GN=RCN2 PE=2 SV=1	9.8851e-58	80219000	2	1	3	2	1	3	2	1	3
Myosin-10	MYH10	-0.118818	-1.38039	28.8492	28.5002	28.7935	P35580;P35580-2;F8W6L6;P35580-3;P35580-4	P35580;P35580-2;F8W6L6;P35580-3;P35580-4	>sp|P35580|MYH10_HUMAN Myosin-10 OS=Homo sapiens GN=MYH10 PE=1 SV=3;>sp|P35580-2|MYH10_HUMAN Isoform 2 of Myosin-10 OS=Homo sapiens GN=MYH10;>tr|F8W6L6|F8W6L6_HUMAN Myosin-10 OS=Homo sapiens GN=MYH10 PE=2 SV=1;>sp|P35580-3|MYH10_HUMAN Isoform 3 of Myosin-1	0	1296700000	29	11	18	21	9	13	21	9	12
14-3-3 protein epsilon	YWHAE	-0.121616	-1.80503	25.2143	24.4407	24.9491	P62258;K7EM20;P62258-2;B4DJF2;I3L3T1	P62258;K7EM20;P62258-2	>sp|P62258|1433E_HUMAN 14-3-3 protein epsilon OS=Homo sapiens GN=YWHAE PE=1 SV=1;>tr|K7EM20|K7EM20_HUMAN 14-3-3 protein epsilon (Fragment) OS=Homo sapiens GN=YWHAE PE=2 SV=1;>sp|P62258-2|1433E_HUMAN Isoform SV of 14-3-3 protein epsilon OS=Homo sapiens GN=Y	3.4114e-09	84022000	3	1	1	2	1	1	2	1	1
ATP-dependent RNA helicase DDX3Y	DDX3Y	-0.122009	-1.37257	25.7463	25.4052	25.6978	O15523;B4DXX7;C9J8G5;C9J081;B4E3C4	O15523;B4DXX7	>sp|O15523|DDX3Y_HUMAN ATP-dependent RNA helicase DDX3Y OS=Homo sapiens GN=DDX3Y PE=1 SV=2;>tr|B4DXX7|B4DXX7_HUMAN Uncharacterized protein OS=Homo sapiens GN=DDX3Y PE=2 SV=1	1.1284e-182	141570000	9	3	5	2	1	2	2	1	2
Thyroid hormone receptor-associated protein 3	THRAP3	-0.123671	-1.21656	27.2222	27.0371	27.2533	Q9Y2W1;B0AZU3;H0YF14;Q9NYF8-4	Q9Y2W1	>sp|Q9Y2W1|TR150_HUMAN Thyroid hormone receptor-associated protein 3 OS=Homo sapiens GN=THRAP3 PE=1 SV=2	2.0738e-26	442730000	9	5	6	9	5	6	8	4	5
Heterogeneous nuclear ribonucleoprotein Q	SYNCRIP	-0.126642	-0.52236	28.7584	29.2674	29.1396	O60506;O60506-2;O60506-3;O60506-4;O60506-5;F6UXX1	O60506;O60506-2;O60506-3;O60506-4	>sp|O60506|HNRPQ_HUMAN Heterogeneous nuclear ribonucleoprotein Q OS=Homo sapiens GN=SYNCRIP PE=1 SV=2;>sp|O60506-2|HNRPQ_HUMAN Isoform 2 of Heterogeneous nuclear ribonucleoprotein Q OS=Homo sapiens GN=SYNCRIP;>sp|O60506-3|HNRPQ_HUMAN Isoform 3 of Heterogen	0	1602700000	11	6	12	11	6	12	9	5	10
U5 small nuclear ribonucleoprotein 200 kDa helicase	SNRNP200	-0.127703	-1.21783	28.4352	28.2488	28.4697	O75643;O75643-2;C9JAQ9;B4E0P5	O75643	>sp|O75643|U520_HUMAN U5 small nuclear ribonucleoprotein 200 kDa helicase OS=Homo sapiens GN=SNRNP200 PE=1 SV=2	1.7176e-247	957580000	19	8	11	19	8	11	19	8	11
Twinkle protein, mitochondrial	PEO1	-0.128134	-2.2403	23.4553	22.2464	22.979	Q96RR1-3;Q96RR1-2;Q96RR1	Q96RR1-3;Q96RR1-2;Q96RR1	>sp|Q96RR1-3|PEO1_HUMAN Isoform 3 of Twinkle protein, mitochondrial OS=Homo sapiens GN=PEO1;>sp|Q96RR1-2|PEO1_HUMAN Isoform 2 of Twinkle protein, mitochondrial OS=Homo sapiens GN=PEO1;>sp|Q96RR1|PEO1_HUMAN Twinkle protein, mitochondrial OS=Homo sapiens GN=	3.9095e-07	15654000	2	0	1	2	0	1	2	0	1
Splicing factor 3B subunit 3	SF3B3	-0.130169	-0.546744	28.0218	28.5064	28.3943	Q15393;Q15393-3;J3QRB2;J3QL37;Q15393-2	Q15393	>sp|Q15393|SF3B3_HUMAN Splicing factor 3B subunit 3 OS=Homo sapiens GN=SF3B3 PE=1 SV=4	1.943e-57	900710000	9	3	9	9	3	9	9	3	9
CCR4-NOT transcription complex subunit 7	CNOT7	-0.131018	-1.9283	25.0466	24.1497	24.7292	Q9UIV1-2;Q9UIV1	Q9UIV1-2;Q9UIV1	>sp|Q9UIV1-2|CNOT7_HUMAN Isoform 2 of CCR4-NOT transcription complex subunit 7 OS=Homo sapiens GN=CNOT7;>sp|Q9UIV1|CNOT7_HUMAN CCR4-NOT transcription complex subunit 7 OS=Homo sapiens GN=CNOT7 PE=1 SV=3	1.1404e-06	73654000	1	1	1	1	1	1	1	1	1
Splicing factor 3B subunit 4	SF3B4	-0.131069	-0.320582	25.8375	26.5483	26.324	Q15427	Q15427	>sp|Q15427|SF3B4_HUMAN Splicing factor 3B subunit 4 OS=Homo sapiens GN=SF3B4 PE=1 SV=1	4.4099e-06	241540000	2	1	1	2	1	1	2	1	1
Histone-binding protein RBBP7;Histone-binding protein RBBP4	RBBP7;RBBP4	-0.131473	-1.05864	26.4688	26.4415	26.5866	E9PC52;Q16576;H0YF10;Q5JP01;Q09028-4;Q09028-3;Q09028-2;Q09028;Q16576-2	E9PC52;Q16576;H0YF10;Q5JP01;Q09028-4;Q09028-3;Q09028-2;Q09028;Q16576-2	>tr|E9PC52|E9PC52_HUMAN Histone-binding protein RBBP7 OS=Homo sapiens GN=RBBP7 PE=2 SV=1;>sp|Q16576|RBBP7_HUMAN Histone-binding protein RBBP7 OS=Homo sapiens GN=RBBP7 PE=1 SV=1;>tr|H0YF10|H0YF10_HUMAN Histone-binding protein RBBP4 (Fragment) OS=Homo sapien	6.2638e-51	249030000	2	2	2	2	2	2	2	2	2
Protein LYRIC	MTDH	-0.135487	-1.99385	31.2794	30.3169	30.9336	Q86UE4;E5RJU9;H0YB56;H0YBJ8;H0YBE0	Q86UE4;E5RJU9	>sp|Q86UE4|LYRIC_HUMAN Protein LYRIC OS=Homo sapiens GN=MTDH PE=1 SV=2;>tr|E5RJU9|E5RJU9_HUMAN Protein LYRIC OS=Homo sapiens GN=MTDH PE=2 SV=1	0	5369200000	15	10	13	15	10	13	15	10	13
TFIIH basal transcription factor complex helicase XPB subunit	ERCC3	-0.135969	-0.785657	24.0734	24.3191	24.3322	G3V1S1;P19447	G3V1S1;P19447	>tr|G3V1S1|G3V1S1_HUMAN Excision repair cross-complementing rodent repair deficiency, complementation group 3 (Xeroderma pigmentosum group B complementing), isoform CRA_b OS=Homo sapiens GN=ERCC3 PE=2 SV=1;>sp|P19447|ERCC3_HUMAN TFIIH basal transcription f	0.0004954	61078000	1	1	2	1	1	2	1	1	2
Leucine--tRNA ligase, cytoplasmic	LARS	-0.136749	1.29635	22.2645	24.5922	23.5651	B4DJ10;F5H698;B4DER1;Q9P2J5	B4DJ10;F5H698;B4DER1;Q9P2J5	>tr|B4DJ10|B4DJ10_HUMAN Leucine--tRNA ligase, cytoplasmic OS=Homo sapiens GN=LARS PE=2 SV=1;>tr|F5H698|F5H698_HUMAN Leucine--tRNA ligase, cytoplasmic OS=Homo sapiens GN=LARS PE=2 SV=1;>tr|B4DER1|B4DER1_HUMAN Leucine--tRNA ligase, cytoplasmic OS=Homo sapien	2.1447e-10	45857000	4	0	1	4	0	1	4	0	1
pre-rRNA processing protein FTSJ3	FTSJ3	-0.136818	-1.41276	30.618	30.2366	30.5641	Q8IY81	Q8IY81	>sp|Q8IY81|SPB1_HUMAN pre-rRNA processing protein FTSJ3 OS=Homo sapiens GN=FTSJ3 PE=1 SV=2	0	4185200000	13	8	12	13	8	12	13	8	12
Elongation factor 2	EEF2	-0.137899	-3.33544	28.0773	25.7733	27.0632	P13639	P13639	>sp|P13639|EF2_HUMAN Elongation factor 2 OS=Homo sapiens GN=EEF2 PE=1 SV=4	4.6963e-23	404340000	6	2	5	5	2	4	5	2	4
Signal recognition particle 14 kDa protein	SRP14	-0.140175	0.196029	26.7789	28.0064	27.5328	H0YLA2;P37108	H0YLA2;P37108	>tr|H0YLA2|H0YLA2_HUMAN Signal recognition particle 14 kDa protein OS=Homo sapiens GN=SRP14 PE=2 SV=1;>sp|P37108|SRP14_HUMAN Signal recognition particle 14 kDa protein OS=Homo sapiens GN=SRP14 PE=1 SV=2	2.0636e-114	582860000	2	2	2	2	2	2	2	2	2
Protein FAM98A	FAM98A	-0.140638	-0.213351	26.4022	27.2202	26.9518	E9PH82;Q8NCA5-2;Q8NCA5;B4DT23;C9J3G8	E9PH82;Q8NCA5-2;Q8NCA5;B4DT23	>tr|E9PH82|E9PH82_HUMAN Protein FAM98A OS=Homo sapiens GN=FAM98A PE=2 SV=1;>sp|Q8NCA5-2|FA98A_HUMAN Isoform 2 of Protein FAM98A OS=Homo sapiens GN=FAM98A;>sp|Q8NCA5|FA98A_HUMAN Protein FAM98A OS=Homo sapiens GN=FAM98A PE=1 SV=1;>tr|B4DT23|B4DT23_HUMAN Prot	2.8767e-49	384860000	4	2	3	4	2	3	4	2	3
Probable ATP-dependent RNA helicase DDX23	DDX23	-0.14085	-0.608832	27.1727	27.5952	27.5248	Q9BUQ8;H0YI52	Q9BUQ8	>sp|Q9BUQ8|DDX23_HUMAN Probable ATP-dependent RNA helicase DDX23 OS=Homo sapiens GN=DDX23 PE=1 SV=3	1.1683e-68	520850000	8	1	3	8	1	3	8	1	3
Small nuclear ribonucleoprotein Sm D2	SNRPD2	-0.141766	-0.745474	27.42	27.706	27.7048	K7ERG4;P62316	K7ERG4;P62316	>tr|K7ERG4|K7ERG4_HUMAN Small nuclear ribonucleoprotein Sm D2 OS=Homo sapiens GN=SNRPD2 PE=2 SV=1;>sp|P62316|SMD2_HUMAN Small nuclear ribonucleoprotein Sm D2 OS=Homo sapiens GN=SNRPD2 PE=1 SV=1	0.0046364	527630000	1	1	1	1	1	1	1	1	1
U3 small nucleolar RNA-associated protein 14 homolog A	UTP14A	-0.14461	-0.709214	27.674	27.9962	27.9797	Q9BVJ6;Q9BVJ6-3;F8WD00;Q9BVJ6-2;Q5TAP6	Q9BVJ6;Q9BVJ6-3;F8WD00;Q9BVJ6-2	>sp|Q9BVJ6|UT14A_HUMAN U3 small nucleolar RNA-associated protein 14 homolog A OS=Homo sapiens GN=UTP14A PE=1 SV=1;>sp|Q9BVJ6-3|UT14A_HUMAN Isoform 3 of U3 small nucleolar RNA-associated protein 14 homolog A OS=Homo sapiens GN=UTP14A;>tr|F8WD00|F8WD00_HUMAN	2.7895e-175	701780000	13	5	12	13	5	12	13	5	12
Heterogeneous nuclear ribonucleoprotein A0	HNRNPA0	-0.146086	0.744819	25.0413	26.8175	26.0755	Q13151	Q13151	>sp|Q13151|ROA0_HUMAN Heterogeneous nuclear ribonucleoprotein A0 OS=Homo sapiens GN=HNRNPA0 PE=1 SV=1	6.9877e-26	254340000	3	2	3	3	2	3	3	2	3
Sperm-specific antigen 2	SSFA2	-0.148451	0.361747	25.3062	26.6994	26.1512	E7END2;P28290-2;E9PHV5;P28290-3;P28290;E7EUL7;H7BZ26	E7END2;P28290-2;E9PHV5;P28290-3;P28290;E7EUL7	>tr|E7END2|E7END2_HUMAN Sperm-specific antigen 2 OS=Homo sapiens GN=SSFA2 PE=2 SV=1;>sp|P28290-2|SSFA2_HUMAN Isoform 2 of Sperm-specific antigen 2 OS=Homo sapiens GN=SSFA2;>tr|E9PHV5|E9PHV5_HUMAN Sperm-specific antigen 2 OS=Homo sapiens GN=SSFA2 PE=2 SV=1;	5.0265e-23	224920000	7	1	3	7	1	3	7	1	3
Cancer/testis antigen 1	CTAG1A	-0.151999	-2.22649	25.372	24.1769	24.9265	P78358-2;P78358	P78358-2;P78358	>sp|P78358-2|CTG1B_HUMAN Isoform 2 of Cancer/testis antigen 1 OS=Homo sapiens GN=CTAG1A;>sp|P78358|CTG1B_HUMAN Cancer/testis antigen 1 OS=Homo sapiens GN=CTAG1A PE=1 SV=1	1.2577e-05	80881000	1	1	1	1	1	1	1	1	1
Pumilio domain-containing protein KIAA0020	KIAA0020	-0.152889	-0.276322	27.8809	28.636	28.4113	Q15397	Q15397	>sp|Q15397|K0020_HUMAN Pumilio domain-containing protein KIAA0020 OS=Homo sapiens GN=KIAA0020 PE=1 SV=3	1.5693e-43	987740000	7	2	4	7	2	4	7	2	4
Heterogeneous nuclear ribonucleoprotein M	HNRNPM	-0.153599	-0.305449	29.9573	30.6832	30.4738	P52272-2;P52272;M0R019;M0R2T0;M0R0N3;M0QYQ7;M0R0Y6;M0R2I7;M0QYL3;M0QY96	P52272-2;P52272;M0R019	>sp|P52272-2|HNRPM_HUMAN Isoform 2 of Heterogeneous nuclear ribonucleoprotein M OS=Homo sapiens GN=HNRNPM;>sp|P52272|HNRPM_HUMAN Heterogeneous nuclear ribonucleoprotein M OS=Homo sapiens GN=HNRNPM PE=1 SV=3;>tr|M0R019|M0R019_HUMAN Heterogeneous nuclear rib	2.0253e-196	4403600000	16	3	10	16	3	10	10	2	7
Double-stranded RNA-binding protein Staufen homolog 2	STAU2	-0.157097	-0.60043	22.2595	22.6904	22.632	G5EA18;Q9NUL3-4;E5RJN7;E7EVI1;Q9NUL3-6;Q9NUL3-8;Q9NUL3-3;F8VPI7;E7EPX0;Q9NUL3-7;E7EVJ4;Q9NUL3-2;E9PH62;Q9NUL3;E5RJ67	G5EA18;Q9NUL3-4;E5RJN7;E7EVI1;Q9NUL3-6;Q9NUL3-8;Q9NUL3-3;F8VPI7;E7EPX0;Q9NUL3-7;E7EVJ4;Q9NUL3-2;E9PH62;Q9NUL3;E5RJ67	>tr|G5EA18|G5EA18_HUMAN Double-stranded RNA-binding protein Staufen homolog 2 OS=Homo sapiens GN=STAU2 PE=2 SV=1;>sp|Q9NUL3-4|STAU2_HUMAN Isoform 4 of Double-stranded RNA-binding protein Staufen homolog 2 OS=Homo sapiens GN=STAU2;>tr|E5RJN7|E5RJN7_HUMAN Do	8.5949e-10	29440000	3	1	1	2	1	1	2	1	1
40S ribosomal protein S27-like;40S ribosomal protein S27	RPS27L	-0.158554	-1.45172	28.9402	28.5198	28.8885	Q71UM5;C9JLI6;H0YMV8	Q71UM5;C9JLI6;H0YMV8	>sp|Q71UM5|RS27L_HUMAN 40S ribosomal protein S27-like OS=Homo sapiens GN=RPS27L PE=1 SV=3;>tr|C9JLI6|C9JLI6_HUMAN 40S ribosomal protein S27 OS=Homo sapiens GN=RPS27L PE=2 SV=1;>tr|H0YMV8|H0YMV8_HUMAN 40S ribosomal protein S27 OS=Homo sapiens GN=RPS27L PE=2	1.8316e-21	1430300000	1	1	2	1	1	1	1	1	1
	FMR1	-0.159222	-1.23967	26.6436	26.4353	26.6987	A8MQB8;G3V0J0;Q06787-2;Q06787-4;Q06787-7;Q06787-6;G8JLE9;F8W871;Q8IXW7	A8MQB8;G3V0J0;Q06787-2;Q06787-4;Q06787-7;Q06787-6;G8JLE9;F8W871	>tr|A8MQB8|A8MQB8_HUMAN Fragile X mental retardation protein 1 OS=Homo sapiens GN=FMR1 PE=2 SV=1;>tr|G3V0J0|G3V0J0_HUMAN Fragile X mental retardation 1, isoform CRA_e OS=Homo sapiens GN=FMR1 PE=2 SV=1;>sp|Q06787-2|FMR1_HUMAN Isoform 1 of Fragile X mental r	5.4051e-56	268420000	4	3	4	4	3	4	1	1	1
T-complex protein 1 subunit delta	CCT4	-0.161232	-1.18927	24.2816	24.1237	24.3639	B7Z2F4;B7Z9L0;P50991-2;P50991	B7Z2F4;B7Z9L0;P50991-2;P50991	>tr|B7Z2F4|B7Z2F4_HUMAN T-complex protein 1 subunit delta OS=Homo sapiens GN=CCT4 PE=2 SV=1;>tr|B7Z9L0|B7Z9L0_HUMAN T-complex protein 1 subunit delta OS=Homo sapiens GN=CCT4 PE=2 SV=1;>sp|P50991-2|TCPD_HUMAN Isoform 2 of T-complex protein 1 subunit delta O	7.3311e-05	54063000	2	1	2	2	1	2	2	1	2
SPATS2-like protein	SPATS2L	-0.166775	-0.468228	28.2108	28.7739	28.6591	B8ZZZ7;Q9NUQ6;B4DRE6;B4DT67;Q9NUQ6-2;F8W6C2;C9JW67;F2Z2S1;C9JKE4;F8VZ02;F8VT91;C9JGM8	B8ZZZ7;Q9NUQ6;B4DRE6;B4DT67;Q9NUQ6-2;F8W6C2	>tr|B8ZZZ7|B8ZZZ7_HUMAN DNA polymerase-transactivated protein 6, isoform CRA_b OS=Homo sapiens GN=SPATS2L PE=2 SV=1;>sp|Q9NUQ6|SPS2L_HUMAN SPATS2-like protein OS=Homo sapiens GN=SPATS2L PE=1 SV=2;>tr|B4DRE6|B4DRE6_HUMAN SPATS2-like protein OS=Homo sapiens	1.6889e-107	1180000000	7	3	4	7	3	4	7	3	4
Protein disulfide-isomerase	P4HB	-0.167954	-1.11024	24.2631	24.1843	24.3916	F5H8J2;H7BZ94;P07237;H0Y3Z3;I3L0S0;I3NI03;I3L3U6	F5H8J2;H7BZ94;P07237;H0Y3Z3	>tr|F5H8J2|F5H8J2_HUMAN Uncharacterized protein OS=Homo sapiens GN=P4HB PE=3 SV=1;>tr|H7BZ94|H7BZ94_HUMAN Protein disulfide-isomerase OS=Homo sapiens GN=P4HB PE=2 SV=2;>sp|P07237|PDIA1_HUMAN Protein disulfide-isomerase OS=Homo sapiens GN=P4HB PE=1 SV=3;>tr	1.929e-15	62870000	2	1	2	2	1	2	2	1	2
60S ribosomal protein L11	RPL11	-0.171257	-1.46356	32.8145	32.3823	32.7697	P62913-2;P62913;Q5VVC8;Q5VVC9	P62913-2;P62913;Q5VVC8;Q5VVC9	>sp|P62913-2|RL11_HUMAN Isoform 2 of 60S ribosomal protein L11 OS=Homo sapiens GN=RPL11;>sp|P62913|RL11_HUMAN 60S ribosomal protein L11 OS=Homo sapiens GN=RPL11 PE=1 SV=2;>tr|Q5VVC8|Q5VVC8_HUMAN 60S ribosomal protein L11 (Fragment) OS=Homo sapiens GN=RPL11	1.9581e-95	20128000000	6	3	3	6	3	3	6	3	3
Serine/arginine repetitive matrix protein 2	SRRM2	-0.172731	2.59906	22.5246	26.155	24.5126	Q9UQ35	Q9UQ35	>sp|Q9UQ35|SRRM2_HUMAN Serine/arginine repetitive matrix protein 2 OS=Homo sapiens GN=SRRM2 PE=1 SV=2	1.1753e-15	122000000	6	0	1	6	0	1	6	0	1
Peptidyl-prolyl cis-trans isomerase B	PPIB	-0.175098	1.46443	24.2996	26.7954	25.7226	P23284	P23284	>sp|P23284|PPIB_HUMAN Peptidyl-prolyl cis-trans isomerase B OS=Homo sapiens GN=PPIB PE=1 SV=2	2.2183e-16	210690000	4	1	2	4	1	2	4	1	2
Nucleolar protein 10	NOL10	-0.177494	-0.757329	26.0663	26.3404	26.3809	Q9BSC4-2;F5H6G7;Q9BSC4;Q9BSC4-4	Q9BSC4-2;F5H6G7;Q9BSC4;Q9BSC4-4	>sp|Q9BSC4-2|NOL10_HUMAN Isoform 2 of Nucleolar protein 10 OS=Homo sapiens GN=NOL10;>tr|F5H6G7|F5H6G7_HUMAN Nucleolar protein 10 OS=Homo sapiens GN=NOL10 PE=2 SV=1;>sp|Q9BSC4|NOL10_HUMAN Nucleolar protein 10 OS=Homo sapiens GN=NOL10 PE=1 SV=1;>sp|Q9BSC4-4|	4.6264e-98	254930000	3	1	2	3	1	2	3	1	2
Antigen KI-67	MKI67	-0.178167	-0.690999	28.2042	28.5446	28.5526	P46013;P46013-2	P46013;P46013-2	>sp|P46013|KI67_HUMAN Antigen KI-67 OS=Homo sapiens GN=MKI67 PE=1 SV=2;>sp|P46013-2|KI67_HUMAN Isoform Short of Antigen KI-67 OS=Homo sapiens GN=MKI67	8.9575e-194	1072900000	25	8	21	25	8	21	25	8	21
Spermatogenesis-associated protein 5	SPATA5	-0.181103	-1.23407	24.0363	23.8336	24.1161	Q8NB90-2;Q8NB90;Q8NB90-3;J3QRR3;J3QRW1;J3QLH6;J3KRP2;J3QSA9	Q8NB90-2;Q8NB90;Q8NB90-3	>sp|Q8NB90-2|SPAT5_HUMAN Isoform 2 of Spermatogenesis-associated protein 5 OS=Homo sapiens GN=SPATA5;>sp|Q8NB90|SPAT5_HUMAN Spermatogenesis-associated protein 5 OS=Homo sapiens GN=SPATA5 PE=1 SV=3;>sp|Q8NB90-3|SPAT5_HUMAN Isoform 3 of Spermatogenesis-assoc	7.9767e-13	42988000	1	1	3	1	1	3	1	1	2
Unconventional myosin-Ic	MYO1C	-0.18148	-1.72206	31.2079	30.5172	31.044	O00159-2;F5H6E2;O00159-3;O00159;I3L204;I3L4D4;I3L3Y6;I3L168;I3L3F5;I3L501	O00159-2;F5H6E2;O00159-3;O00159	>sp|O00159-2|MYO1C_HUMAN Isoform 2 of Unconventional myosin-Ic OS=Homo sapiens GN=MYO1C;>tr|F5H6E2|F5H6E2_HUMAN Unconventional myosin-Ic OS=Homo sapiens GN=MYO1C PE=2 SV=1;>sp|O00159-3|MYO1C_HUMAN Isoform 3 of Unconventional myosin-Ic OS=Homo sapiens GN=MY	6.4683e-282	4978500000	16	11	14	16	11	14	16	11	14
Nascent polypeptide-associated complex subunit alpha	NACA	-0.184965	-1.92719	29.3826	28.4868	29.1196	F8VZJ2;H0YHX9;Q13765;E9PAV3-2;E9PAV3;F8W0W4;F8W1N5;F8VNW4;F8VZ58;Q9BZK3	F8VZJ2;H0YHX9;Q13765;E9PAV3-2;E9PAV3;F8W0W4;F8W1N5;F8VNW4	>tr|F8VZJ2|F8VZJ2_HUMAN Nascent polypeptide-associated complex subunit alpha, muscle-specific form OS=Homo sapiens GN=NACA PE=2 SV=1;>tr|H0YHX9|H0YHX9_HUMAN Nascent polypeptide-associated complex subunit alpha, muscle-specific form (Fragment) OS=Homo sapie	1.9562e-192	1367900000	5	3	2	5	3	2	5	3	2
Serine/arginine-rich splicing factor 6;Serine/arginine-rich splicing factor 4	SRSF6;SRSF4	-0.185967	-1.65897	25.7701	25.1425	25.6423	Q13247-3;Q13247;Q08170;Q13247-2;F6T1J1	Q13247-3;Q13247;Q08170;Q13247-2;F6T1J1	>sp|Q13247-3|SRSF6_HUMAN Isoform SRP55-3 of Serine/arginine-rich splicing factor 6 OS=Homo sapiens GN=SRSF6;>sp|Q13247|SRSF6_HUMAN Serine/arginine-rich splicing factor 6 OS=Homo sapiens GN=SRSF6 PE=1 SV=2;>sp|Q08170|SRSF4_HUMAN Serine/arginine-rich splicin	1.6405e-38	121750000	2	1	1	2	1	1	2	1	1
Signal recognition particle subunit SRP72	SRP72	-0.187628	-0.759247	28.6258	28.898	28.9495	O76094;O76094-2;D6RDY6;R4GNC1	O76094;O76094-2	>sp|O76094|SRP72_HUMAN Signal recognition particle subunit SRP72 OS=Homo sapiens GN=SRP72 PE=1 SV=3;>sp|O76094-2|SRP72_HUMAN Isoform 2 of Signal recognition particle subunit SRP72 OS=Homo sapiens GN=SRP72	2.6149e-277	1342100000	10	5	8	10	5	8	10	5	8
Protein FRG1;Protein FRG1B	FRG1;FRG1B	-0.187862	-1.76628	24.6818	23.9469	24.5022	Q14331;E9PRR7;Q9BZ01;H0YEZ2;E9PLY7;F5H5R5	Q14331;E9PRR7;Q9BZ01	>sp|Q14331|FRG1_HUMAN Protein FRG1 OS=Homo sapiens GN=FRG1 PE=1 SV=1;>tr|E9PRR7|E9PRR7_HUMAN Protein FRG1 (Fragment) OS=Homo sapiens GN=FRG1 PE=2 SV=1;>sp|Q9BZ01|FRG1B_HUMAN Protein FRG1B OS=Homo sapiens GN=FRG1B PE=2 SV=1	4.1922e-09	66685000	3	1	1	3	1	1	3	1	1
Myosin-9	MYH9	-0.188461	-0.62856	34.6065	35.0093	34.9963	P35579;P35579-2;Q5BKV1;B1AH99	P35579;P35579-2	>sp|P35579|MYH9_HUMAN Myosin-9 OS=Homo sapiens GN=MYH9 PE=1 SV=4;>sp|P35579-2|MYH9_HUMAN Isoform 2 of Myosin-9 OS=Homo sapiens GN=MYH9	0	90738000000	96	45	73	96	45	73	82	39	64
Barrier-to-autointegration factor	BANF1	-0.188965	-2.45151	26.0253	24.6051	25.5041	O75531	O75531	>sp|O75531|BAF_HUMAN Barrier-to-autointegration factor OS=Homo sapiens GN=BANF1 PE=1 SV=1	2.2197e-19	121490000	2	1	1	2	1	1	2	1	1
Nuclear mitotic apparatus protein 1	NUMA1	-0.191347	0.042209	28.4295	29.5031	29.1576	Q14980-2;Q14980;Q14980-4;Q14980-3;F5H4J1;H0YFY6;Q9BTE9;F5H6Y5;K4DIE0;F5GZW1;F5H2F3;F5H3L6;F5H0Z7;F5H763;F5H1L0;F5H7R5;F5H4Y4;F5GWA2;F5GWK2;F5H073;F5H068;F8W6T3	Q14980-2;Q14980;Q14980-4;Q14980-3	>sp|Q14980-2|NUMA1_HUMAN Isoform 2 of Nuclear mitotic apparatus protein 1 OS=Homo sapiens GN=NUMA1;>sp|Q14980|NUMA1_HUMAN Nuclear mitotic apparatus protein 1 OS=Homo sapiens GN=NUMA1 PE=1 SV=2;>sp|Q14980-4|NUMA1_HUMAN Isoform Numa-s of Nuclear mitotic appa	0	1748800000	29	7	15	29	7	15	29	7	15
Serine/arginine-rich splicing factor 5	SRSF5	-0.192368	-1.38184	26.8241	26.4736	26.8412	G3V5K8;Q13243-2;B4DJK0;B4DUA4;Q13243;Q13243-3	G3V5K8;Q13243-2;B4DJK0;B4DUA4;Q13243	>tr|G3V5K8|G3V5K8_HUMAN Serine/arginine-rich-splicing factor 5 OS=Homo sapiens GN=SRSF5 PE=2 SV=1;>sp|Q13243-2|SRSF5_HUMAN Isoform SRP40-2 of Serine/arginine-rich splicing factor 5 OS=Homo sapiens GN=SRSF5;>tr|B4DJK0|B4DJK0_HUMAN Serine/arginine-rich-splic	2.2982e-20	268480000	3	2	3	3	2	3	3	2	3
60S ribosomal protein L28	RPL28	-0.192451	0.418445	30.9434	32.3933	31.8608	P46779-4;P46779-5;H0YLP6;H0YMF4;P46779;P46779-2;P46779-3;H0YKD8	P46779-4;P46779-5;H0YLP6;H0YMF4;P46779;P46779-2;P46779-3;H0YKD8	>sp|P46779-4|RL28_HUMAN Isoform 4 of 60S ribosomal protein L28 OS=Homo sapiens GN=RPL28;>sp|P46779-5|RL28_HUMAN Isoform 5 of 60S ribosomal protein L28 OS=Homo sapiens GN=RPL28;>tr|H0YLP6|H0YLP6_HUMAN 60S ribosomal protein L28 OS=Homo sapiens GN=RPL28 PE=2	7.3307e-129	10809000000	4	2	3	4	2	3	4	2	3
3-hydroxyacyl-CoA dehydrogenase type-2	HSD17B10	-0.195993	-2.14195	27.2249	26.1143	26.8656	Q5H928;Q99714-2;Q99714	Q5H928;Q99714-2;Q99714	>tr|Q5H928|Q5H928_HUMAN 3-hydroxyacyl-CoA dehydrogenase type-2 OS=Homo sapiens GN=HSD17B10 PE=2 SV=1;>sp|Q99714-2|HCD2_HUMAN Isoform 2 of 3-hydroxyacyl-CoA dehydrogenase type-2 OS=Homo sapiens GN=HSD17B10;>sp|Q99714|HCD2_HUMAN 3-hydroxyacyl-CoA dehydrogena	6.9062e-111	297610000	2	2	3	2	2	3	2	2	3
Guanine nucleotide-binding protein subunit beta-2-like 1	GNB2L1	-0.196144	-1.50406	32.1196	31.6469	32.0794	P63244;H0YAF8;D6RAC2;H0Y8W2;D6REE5;D6RHH4;H0YAM7;D6RAU2;E9PD14;D6RFX4;D6R9Z1;D6R9L0;H0Y9P0;D6RFZ9;D6RGK8;D6RHJ5;D6R909;H0Y8R5;D6RBD0	P63244;H0YAF8;D6RAC2;H0Y8W2;D6REE5;D6RHH4;H0YAM7	>sp|P63244|GBLP_HUMAN Guanine nucleotide-binding protein subunit beta-2-like 1 OS=Homo sapiens GN=GNB2L1 PE=1 SV=3;>tr|H0YAF8|H0YAF8_HUMAN Guanine nucleotide-binding protein subunit beta-2-like 1 (Fragment) OS=Homo sapiens GN=GNB2L1 PE=4 SV=1;>tr|D6RAC2|D6	1.14e-235	10854000000	8	5	6	8	5	6	2	1	1
CCAAT/enhancer-binding protein zeta	CEBPZ	-0.196384	-0.674937	28.0445	28.4009	28.4191	Q03701;C9J9W7	Q03701	>sp|Q03701|CEBPZ_HUMAN CCAAT/enhancer-binding protein zeta OS=Homo sapiens GN=CEBPZ PE=1 SV=3	0	1033300000	9	3	10	9	3	10	9	3	10
Peroxiredoxin-1	PRDX1	-0.199286	0.663463	26.364	28.0588	27.4107	Q06830;H7C3T4;P32119;Q13162	Q06830	>sp|Q06830|PRDX1_HUMAN Peroxiredoxin-1 OS=Homo sapiens GN=PRDX1 PE=1 SV=1	9.6515e-14	632550000	4	2	3	4	2	3	4	2	3
Translocon-associated protein subunit delta	SSR4	-0.200916	0.889333	22.6061	24.5268	23.7674	A6NLM8;P51571	A6NLM8;P51571	>tr|A6NLM8|A6NLM8_HUMAN Translocon-associated protein subunit delta OS=Homo sapiens GN=SSR4 PE=2 SV=1;>sp|P51571|SSRD_HUMAN Translocon-associated protein subunit delta OS=Homo sapiens GN=SSR4 PE=1 SV=1	3.1202e-25	47757000	2	0	1	2	0	1	2	0	1
Tropomodulin-3	TMOD3	-0.201536	0.577102	26.6238	28.2323	27.6296	Q9NYL9;H0YKU1;H0YNJ8;H0YNU8;G5EA42;Q9NZR1	Q9NYL9;H0YKU1;H0YNJ8	>sp|Q9NYL9|TMOD3_HUMAN Tropomodulin-3 OS=Homo sapiens GN=TMOD3 PE=1 SV=1;>tr|H0YKU1|H0YKU1_HUMAN Tropomodulin-3 (Fragment) OS=Homo sapiens GN=TMOD3 PE=4 SV=1;>tr|H0YNJ8|H0YNJ8_HUMAN Tropomodulin-3 OS=Homo sapiens GN=TMOD3 PE=2 SV=1	0	690230000	7	1	3	7	1	3	7	1	3
Ubiquitin carboxyl-terminal hydrolase 10	USP10	-0.202049	-1.86387	28.505	27.6725	28.2908	Q14694;Q14694-3;Q14694-2;H3BQP1;H3BNS8;H3BQC6;J3KT19	Q14694;Q14694-3;Q14694-2	>sp|Q14694|UBP10_HUMAN Ubiquitin carboxyl-terminal hydrolase 10 OS=Homo sapiens GN=USP10 PE=1 SV=2;>sp|Q14694-3|UBP10_HUMAN Isoform 3 of Ubiquitin carboxyl-terminal hydrolase 10 OS=Homo sapiens GN=USP10;>sp|Q14694-2|UBP10_HUMAN Isoform 2 of Ubiquitin carbo	2.5964e-27	858270000	4	2	2	4	2	2	4	2	2
60S ribosomal protein L6	RPL6	-0.203693	1.47704	30.9331	33.4415	32.3909	Q02878;F8VZ45;U3KQR5;F8VR69;F8VZA3;F8VWR1;F8VU16	Q02878	>sp|Q02878|RL6_HUMAN 60S ribosomal protein L6 OS=Homo sapiens GN=RPL6 PE=1 SV=3	1.6562e-228	21930000000	11	6	9	11	6	9	11	6	9
Coronin-1B	CORO1B	-0.206118	-1.23198	27.7849	27.5843	27.8908	Q9BR76;F5H0D2;F5H390;E7EW44	Q9BR76	>sp|Q9BR76|COR1B_HUMAN Coronin-1B OS=Homo sapiens GN=CORO1B PE=1 SV=1	4.114e-87	663010000	6	4	4	6	4	4	6	4	4
DNA-directed RNA polymerase I subunit RPA49	POLR1E	-0.210182	-1.52218	25.5913	25.1005	25.5561	E7EX70;Q9GZS1-2;Q9GZS1	E7EX70;Q9GZS1-2;Q9GZS1	>tr|E7EX70|E7EX70_HUMAN DNA-directed RNA polymerase I subunit RPA49 OS=Homo sapiens GN=POLR1E PE=2 SV=1;>sp|Q9GZS1-2|RPA49_HUMAN Isoform 2 of DNA-directed RNA polymerase I subunit RPA49 OS=Homo sapiens GN=POLR1E;>sp|Q9GZS1|RPA49_HUMAN DNA-directed RNA poly	6.7123e-31	130010000	3	2	3	3	2	3	3	2	3
Signal recognition particle subunit SRP68	SRP68	-0.211317	-1.45913	28.7858	28.358	28.7832	Q9UHB9;F5H5Y3;Q9UHB9-4;Q9UHB9-2;Q9UHB9-3	Q9UHB9;F5H5Y3;Q9UHB9-4;Q9UHB9-2	>sp|Q9UHB9|SRP68_HUMAN Signal recognition particle subunit SRP68 OS=Homo sapiens GN=SRP68 PE=1 SV=2;>tr|F5H5Y3|F5H5Y3_HUMAN Signal recognition particle subunit SRP68 OS=Homo sapiens GN=SRP68 PE=2 SV=1;>sp|Q9UHB9-4|SRP68_HUMAN Isoform 4 of Signal recognitio	6.3307e-170	1153300000	10	4	7	10	4	7	10	4	7
60S acidic ribosomal protein P0;60S acidic ribosomal protein P0-like	RPLP0;RPLP0P6	-0.213696	-1.65707	31.8422	31.2166	31.7431	P05388;Q3B7A4;F8VWS0;Q8NHW5;F8VW21;F8VU65;F8VPE8;G3V210;F8VZS0;F8VQY6;F8VRK7;F8W1K8;F8VWV4;F8VS58	P05388;Q3B7A4;F8VWS0;Q8NHW5;F8VW21;F8VU65;F8VPE8;G3V210;F8VZS0	>sp|P05388|RLA0_HUMAN 60S acidic ribosomal protein P0 OS=Homo sapiens GN=RPLP0 PE=1 SV=1;>tr|Q3B7A4|Q3B7A4_HUMAN 60S acidic ribosomal protein P0 OS=Homo sapiens GN=RPLP0 PE=2 SV=1;>tr|F8VWS0|F8VWS0_HUMAN 60S acidic ribosomal protein P0 OS=Homo sapiens GN=R	2.9652e-186	8107300000	12	6	12	12	6	12	12	6	12
Nuclear fragile X mental retardation-interacting protein 2	NUFIP2	-0.214622	-1.85868	28.7667	27.9394	28.5677	Q7Z417;A1L3A6	Q7Z417	>sp|Q7Z417|NUFP2_HUMAN Nuclear fragile X mental retardation-interacting protein 2 OS=Homo sapiens GN=NUFIP2 PE=1 SV=1	2.5205e-173	1035000000	14	6	7	14	6	7	14	6	7
ATP-dependent RNA helicase DDX3X	DDX3X	-0.21632	0.272844	27.7338	29.038	28.6023	O00571-2;O00571	O00571-2;O00571	>sp|O00571-2|DDX3X_HUMAN Isoform 2 of ATP-dependent RNA helicase DDX3X OS=Homo sapiens GN=DDX3X;>sp|O00571|DDX3X_HUMAN ATP-dependent RNA helicase DDX3X OS=Homo sapiens GN=DDX3X PE=1 SV=3	2.5058e-173	1179000000	9	2	5	8	2	4	2	0	2
Spermatogenesis-associated serine-rich protein 2	SPATS2	-0.218916	-1.74108	26.7012	25.9915	26.5653	Q86XZ4;F8VS10	Q86XZ4;F8VS10	>sp|Q86XZ4|SPAS2_HUMAN Spermatogenesis-associated serine-rich protein 2 OS=Homo sapiens GN=SPATS2 PE=1 SV=1;>tr|F8VS10|F8VS10_HUMAN Spermatogenesis-associated serine-rich protein 2 OS=Homo sapiens GN=SPATS2 PE=2 SV=1	4.5405e-78	281250000	5	2	3	5	2	3	5	2	3
Unconventional myosin-VI	MYO6	-0.220915	-1.97023	30.1381	29.1992	29.8896	Q9UM54-6;E7EW20;Q9UM54-5;Q9UM54-2;Q9UM54-4;Q9UM54-1;Q9UM54;Q5JVM0	Q9UM54-6;E7EW20;Q9UM54-5;Q9UM54-2;Q9UM54-4;Q9UM54-1;Q9UM54	>sp|Q9UM54-6|MYO6_HUMAN Isoform 6 of Unconventional myosin-VI OS=Homo sapiens GN=MYO6;>tr|E7EW20|E7EW20_HUMAN Unconventional myosin-VI OS=Homo sapiens GN=MYO6 PE=2 SV=1;>sp|Q9UM54-5|MYO6_HUMAN Isoform 5 of Unconventional myosin-VI OS=Homo sapiens GN=MYO6;>	4.362e-233	2271300000	18	7	9	18	7	9	18	7	9
Syndecan-1	SDC1	-0.222252	-2.66299	25.7417	24.1101	25.1482	P18827;E9PHH3;H7C1K4	P18827;E9PHH3;H7C1K4	>sp|P18827|SDC1_HUMAN Syndecan-1 OS=Homo sapiens GN=SDC1 PE=1 SV=3;>tr|E9PHH3|E9PHH3_HUMAN Syndecan-1 OS=Homo sapiens GN=SDC1 PE=2 SV=1;>tr|H7C1K4|H7C1K4_HUMAN Syndecan-1 (Fragment) OS=Homo sapiens GN=SDC1 PE=2 SV=1	4.627e-14	85728000	2	1	2	2	1	2	2	1	2
Pescadillo homolog	PES1	-0.223068	-1.39355	27.5318	27.1697	27.5738	B5MCF9;O00541;O00541-2;B3KXD6;H7C267	B5MCF9;O00541;O00541-2;B3KXD6	>tr|B5MCF9|B5MCF9_HUMAN Pescadillo homolog OS=Homo sapiens GN=PES1 PE=2 SV=1;>sp|O00541|PESC_HUMAN Pescadillo homolog OS=Homo sapiens GN=PES1 PE=1 SV=1;>sp|O00541-2|PESC_HUMAN Isoform 2 of Pescadillo homolog OS=Homo sapiens GN=PES1;>tr|B3KXD6|B3KXD6_HUMAN	2.2994e-46	500490000	6	2	4	6	2	4	6	2	4
Eukaryotic translation initiation factor 6	EIF6	-0.223442	-2.50514	30.1961	28.7224	29.6827	P56537;P56537-2;B7ZBH1	P56537;P56537-2	>sp|P56537|IF6_HUMAN Eukaryotic translation initiation factor 6 OS=Homo sapiens GN=EIF6 PE=1 SV=1;>sp|P56537-2|IF6_HUMAN Isoform 2 of Eukaryotic translation initiation factor 6 OS=Homo sapiens GN=EIF6	0	2476300000	6	3	3	6	3	3	6	3	3
Tubulin alpha-1C chain	TUBA1C	-0.223845	-0.85088	31.6129	31.7934	31.927	Q9BQE3;F5H5D3;F8VQQ4;F8VX09;F8VWV9;F8VRK0	Q9BQE3;F5H5D3	>sp|Q9BQE3|TBA1C_HUMAN Tubulin alpha-1C chain OS=Homo sapiens GN=TUBA1C PE=1 SV=1;>tr|F5H5D3|F5H5D3_HUMAN Tubulin alpha-1C chain OS=Homo sapiens GN=TUBA1C PE=2 SV=1	0	10560000000	10	7	7	10	7	7	0	1	0
AP-2 complex subunit alpha-1	AP2A1	-0.225702	-1.18878	27.6254	27.468	27.7724	O95782-2;O95782	O95782-2;O95782	>sp|O95782-2|AP2A1_HUMAN Isoform B of AP-2 complex subunit alpha-1 OS=Homo sapiens GN=AP2A1;>sp|O95782|AP2A1_HUMAN AP-2 complex subunit alpha-1 OS=Homo sapiens GN=AP2A1 PE=1 SV=3	3.1163e-100	584390000	8	4	9	8	4	9	6	3	8
ATP-dependent RNA helicase DDX55	DDX55	-0.227285	-1.15099	25.8738	25.7542	26.0413	F5H5U2;Q8NHQ9;E7EX41;Q8IYH0	F5H5U2;Q8NHQ9;E7EX41	>tr|F5H5U2|F5H5U2_HUMAN ATP-dependent RNA helicase DDX55 OS=Homo sapiens GN=DDX55 PE=2 SV=1;>sp|Q8NHQ9|DDX55_HUMAN ATP-dependent RNA helicase DDX55 OS=Homo sapiens GN=DDX55 PE=1 SV=3;>tr|E7EX41|E7EX41_HUMAN ATP-dependent RNA helicase DDX55 OS=Homo sapiens	9.0568e-45	166540000	6	2	4	6	2	4	6	2	4
Eukaryotic translation initiation factor 3 subunit L	EIF3L	-0.227718	-1.58149	26.6963	26.1462	26.649	Q9Y262-2;Q9Y262;B0QY89;B0QY90;C9JHP4;C9K0Q7;H7C3A0	Q9Y262-2;Q9Y262;B0QY89;B0QY90	>sp|Q9Y262-2|EIF3L_HUMAN Isoform 2 of Eukaryotic translation initiation factor 3 subunit L OS=Homo sapiens GN=EIF3L;>sp|Q9Y262|EIF3L_HUMAN Eukaryotic translation initiation factor 3 subunit L OS=Homo sapiens GN=EIF3L PE=1 SV=1;>tr|B0QY89|B0QY89_HUMAN Eukar	9.0576e-74	281650000	6	2	4	6	2	4	6	2	4
Zinc finger CCCH-type antiviral protein 1	ZC3HAV1	-0.230953	0.992298	24.8615	26.8852	26.1043	Q7Z2W4;C9J6P4;Q7Z2W4-2;Q7Z2W4-3;Q7Z2W4-4;Q7Z2W4-5;H7C5K1	Q7Z2W4;C9J6P4;Q7Z2W4-2;Q7Z2W4-3	>sp|Q7Z2W4|ZCCHV_HUMAN Zinc finger CCCH-type antiviral protein 1 OS=Homo sapiens GN=ZC3HAV1 PE=1 SV=3;>tr|C9J6P4|C9J6P4_HUMAN Zinc finger CCCH-type antiviral protein 1 OS=Homo sapiens GN=ZC3HAV1 PE=2 SV=1;>sp|Q7Z2W4-2|ZCCHV_HUMAN Isoform 2 of Zinc finger C	1.5568e-19	214130000	5	2	4	5	2	4	5	2	4
Ras GTPase-activating-like protein IQGAP1	IQGAP1	-0.236952	-1.00954	28.4229	28.4447	28.6708	P46940;H0YLE8;H0YKA5	P46940;H0YLE8	>sp|P46940|IQGA1_HUMAN Ras GTPase-activating-like protein IQGAP1 OS=Homo sapiens GN=IQGAP1 PE=1 SV=1;>tr|H0YLE8|H0YLE8_HUMAN Ras GTPase-activating-like protein IQGAP1 OS=Homo sapiens GN=IQGAP1 PE=2 SV=1	1.4616e-131	1093700000	17	10	11	17	10	11	17	10	11
DNA-directed RNA polymerases I, II, and III subunit RPABC1	POLR2E	-0.237139	-0.822945	26.143	26.3514	26.4843	P19388	P19388	>sp|P19388|RPAB1_HUMAN DNA-directed RNA polymerases I, II, and III subunit RPABC1 OS=Homo sapiens GN=POLR2E PE=1 SV=4	8.7367e-113	225330000	2	2	2	2	2	2	2	2	2
Non-POU domain-containing octamer-binding protein	NONO	-0.23757	-1.70276	29.8609	29.1895	29.7628	Q15233;Q15233-2;H7C367;C9JYS8;C9IZL7;C9J4X2	Q15233;Q15233-2;H7C367;C9JYS8	>sp|Q15233|NONO_HUMAN Non-POU domain-containing octamer-binding protein OS=Homo sapiens GN=NONO PE=1 SV=4;>sp|Q15233-2|NONO_HUMAN Isoform 2 of Non-POU domain-containing octamer-binding protein OS=Homo sapiens GN=NONO;>tr|H7C367|H7C367_HUMAN Non-POU domain-	9.6437e-255	2457800000	7	4	5	7	4	5	7	4	5
ATP-dependent RNA helicase DDX51	DDX51	-0.239084	-1.72056	26.4393	25.7501	26.3338	Q8N8A6	Q8N8A6	>sp|Q8N8A6|DDX51_HUMAN ATP-dependent RNA helicase DDX51 OS=Homo sapiens GN=DDX51 PE=1 SV=3	5.2319e-23	199490000	4	3	4	4	3	4	4	3	4
Poly(rC)-binding protein 2;Poly(rC)-binding protein 1;Poly(rC)-binding protein 3	PCBP2;PCBP3;PCBP1	-0.240019	-0.902356	24.8906	25.0196	25.1951	B4DLC0;Q15366-6;Q15366-3;Q15366;Q15366-2;F8W0G4;F8VXH9;H3BSS4;H3BRU6;G3V0E8;F8VZX2;J3QT27;B4DXP5;Q15366-4;Q15366-5;P57721-2;P57721-3;P57721-5;Q15365;E9PFP8;P57721-4;P57721	B4DLC0;Q15366-6;Q15366-3;Q15366;Q15366-2;F8W0G4;F8VXH9;H3BSS4;H3BRU6;G3V0E8;F8VZX2;J3QT27;B4DXP5;Q15366-4;Q15366-5;P57721-2;P57721-3;P57721-5;Q15365;E9PFP8;P57721-4;P57721	>tr|B4DLC0|B4DLC0_HUMAN Poly(rC)-binding protein 2 OS=Homo sapiens GN=PCBP2 PE=2 SV=1;>sp|Q15366-6|PCBP2_HUMAN Isoform 6 of Poly(rC)-binding protein 2 OS=Homo sapiens GN=PCBP2;>sp|Q15366-3|PCBP2_HUMAN Isoform 3 of Poly(rC)-binding protein 2 OS=Homo sapiens	1.6154e-17	105440000	2	1	1	2	1	1	2	1	1
DNA topoisomerase 1	TOP1	-0.242828	0.031204	29.2879	30.3505	30.062	P11387	P11387	>sp|P11387|TOP1_HUMAN DNA topoisomerase 1 OS=Homo sapiens GN=TOP1 PE=1 SV=2	5.1332e-189	3167800000	13	2	7	13	2	7	11	2	7
RNA-binding protein 27	RBM27	-0.243002	-0.697865	23.5468	23.8804	23.9566	U3KPZ7;Q9P2N5	U3KPZ7;Q9P2N5	>tr|U3KPZ7|U3KPZ7_HUMAN RNA-binding protein 27 OS=Homo sapiens GN=RBM27 PE=4 SV=1;>sp|Q9P2N5|RBM27_HUMAN RNA-binding protein 27 OS=Homo sapiens GN=RBM27 PE=1 SV=2	9.1874e-05	35461000	2	0	1	2	0	1	2	0	1
ATP-binding cassette sub-family F member 2	ABCF2	-0.250662	-2.32369	30.2192	28.9269	29.8237	Q9UG63;Q75MJ1;C9JHK9;C9JZV3	Q9UG63;Q75MJ1;C9JHK9;C9JZV3	>sp|Q9UG63|ABCF2_HUMAN ATP-binding cassette sub-family F member 2 OS=Homo sapiens GN=ABCF2 PE=1 SV=2;>tr|Q75MJ1|Q75MJ1_HUMAN ATP-binding cassette sub-family F member 2 OS=Homo sapiens GN=ABCF2 PE=2 SV=1;>tr|C9JHK9|C9JHK9_HUMAN ATP-binding cassette sub-fami	6.4554e-33	2263500000	12	6	8	12	6	8	12	6	8
U4/U6.U5 tri-snRNP-associated protein 1	SART1	-0.254087	-1.9286	29.3944	28.4972	29.1999	O43290;E9PQI8	O43290	>sp|O43290|SNUT1_HUMAN U4/U6.U5 tri-snRNP-associated protein 1 OS=Homo sapiens GN=SART1 PE=1 SV=1	2.8873e-187	1579500000	12	6	12	12	6	12	12	6	12
Putative ribosomal RNA methyltransferase NOP2	NOP2	-0.258625	-0.294066	29.8698	30.6071	30.4971	P46087;P46087-4;P46087-2;P46087-3;F5GWB7;F5H709;F5H359;F5H5X6;F5H8G6;F5GYR3	P46087;P46087-4;P46087-2;P46087-3	>sp|P46087|NOP2_HUMAN Putative ribosomal RNA methyltransferase NOP2 OS=Homo sapiens GN=NOP2 PE=1 SV=2;>sp|P46087-4|NOP2_HUMAN Isoform 4 of Putative ribosomal RNA methyltransferase NOP2 OS=Homo sapiens GN=NOP2;>sp|P46087-2|NOP2_HUMAN Isoform 2 of Putative r	2.2113e-199	3978500000	14	7	10	14	7	10	14	7	10
60S ribosomal protein L29	RPL29	-0.259373	-0.17799	31.4079	32.2612	32.0939	P47914	P47914	>sp|P47914|RL29_HUMAN 60S ribosomal protein L29 OS=Homo sapiens GN=RPL29 PE=1 SV=2	3.5025e-07	12771000000	1	1	1	1	1	1	1	1	1
Ribosomal RNA small subunit methyltransferase NEP1	EMG1	-0.263668	-0.744637	26.9466	27.2333	27.3536	Q92979;V9GYP5	Q92979;V9GYP5	>sp|Q92979|NEP1_HUMAN Ribosomal RNA small subunit methyltransferase NEP1 OS=Homo sapiens GN=EMG1 PE=1 SV=4;>tr|V9GYP5|V9GYP5_HUMAN Ribosomal RNA small subunit methyltransferase NEP1 OS=Homo sapiens GN=EMG1 PE=4 SV=1	2.5953e-13	427860000	4	1	3	4	1	3	4	1	3
Nucleolar protein 58	NOP58	-0.26425	0.59082	27.581	29.2032	28.6563	Q9Y2X3;H7BZ72	Q9Y2X3	>sp|Q9Y2X3|NOP58_HUMAN Nucleolar protein 58 OS=Homo sapiens GN=NOP58 PE=1 SV=1	5.0893e-64	1264800000	9	3	3	9	3	3	9	3	3
28S ribosomal protein S31, mitochondrial	MRPS31	-0.264696	0.459234	23.5755	25.0662	24.5856	Q92665	Q92665	>sp|Q92665|RT31_HUMAN 28S ribosomal protein S31, mitochondrial OS=Homo sapiens GN=MRPS31 PE=1 SV=3	2.2368e-18	77350000	3	1	2	3	1	2	3	1	2
p21-activated protein kinase-interacting protein 1	PAK1IP1	-0.265274	-1.10296	26.6206	26.549	26.8501	Q9NWT1	Q9NWT1	>sp|Q9NWT1|PK1IP_HUMAN p21-activated protein kinase-interacting protein 1 OS=Homo sapiens GN=PAK1IP1 PE=1 SV=2	1.4777e-47	313270000	5	2	6	5	2	6	5	2	6
RRP12-like protein	RRP12	-0.266876	-1.97583	29.55	28.6056	29.3447	Q5JTH9-2;Q5JTH9-3;Q5JTH9;F5H456	Q5JTH9-2;Q5JTH9-3;Q5JTH9;F5H456	>sp|Q5JTH9-2|RRP12_HUMAN Isoform 2 of RRP12-like protein OS=Homo sapiens GN=RRP12;>sp|Q5JTH9-3|RRP12_HUMAN Isoform 3 of RRP12-like protein OS=Homo sapiens GN=RRP12;>sp|Q5JTH9|RRP12_HUMAN RRP12-like protein OS=Homo sapiens GN=RRP12 PE=1 SV=2;>tr|F5H456|F5H4	0	1698300000	10	6	11	10	6	11	10	6	11
RNA-binding protein 14	RBM14	-0.267794	-0.306624	25.9446	26.6694	26.5748	Q96PK6	Q96PK6	>sp|Q96PK6|RBM14_HUMAN RNA-binding protein 14 OS=Homo sapiens GN=RBM14 PE=1 SV=2	2.9478e-27	303190000	4	1	2	4	1	2	4	1	2
Cell division cycle 5-like protein	CDC5L	-0.268362	-1.25311	28.2242	28.0024	28.3817	Q99459	Q99459	>sp|Q99459|CDC5L_HUMAN Cell division cycle 5-like protein OS=Homo sapiens GN=CDC5L PE=1 SV=2	1.7603e-110	901910000	14	7	11	14	7	11	14	7	11
Mannosyl-oligosaccharide glucosidase	MOGS	-0.272409	-1.91245	26.9192	26.0382	26.7511	Q13724-2;Q13724;C9J8D4;C9JDQ1	Q13724-2;Q13724;C9J8D4	>sp|Q13724-2|MOGS_HUMAN Isoform 2 of Mannosyl-oligosaccharide glucosidase OS=Homo sapiens GN=MOGS;>sp|Q13724|MOGS_HUMAN Mannosyl-oligosaccharide glucosidase OS=Homo sapiens GN=MOGS PE=1 SV=5;>tr|C9J8D4|C9J8D4_HUMAN Mannosyl-oligosaccharide glucosidase (Fra	6.5747e-16	263540000	4	3	5	4	3	5	4	3	5
Putative RNA-binding protein Luc7-like 1	LUC7L	-0.27428	-0.571648	24.5755	25.0353	25.0797	B8ZZ10;A8MYV2;Q9NQ29-2;Q9NQ29-3;Q9NQ29;B8ZZ09	B8ZZ10;A8MYV2;Q9NQ29-2;Q9NQ29-3;Q9NQ29;B8ZZ09	>tr|B8ZZ10|B8ZZ10_HUMAN LUC7-like (S. cerevisiae) (Fragment) OS=Homo sapiens GN=LUC7L PE=2 SV=1;>tr|A8MYV2|A8MYV2_HUMAN LUC7-like (S. cerevisiae) OS=Homo sapiens GN=LUC7L PE=2 SV=1;>sp|Q9NQ29-2|LUC7L_HUMAN Isoform 2 of Putative RNA-binding protein Luc7-lik	1.9749e-40	99318000	2	1	2	1	1	1	1	1	1
Nucleolar GTP-binding protein 1	GTPBP4	-0.279896	-1.52539	29.2378	28.7438	29.2707	B7Z7A3;Q9BZE4;B4DY13;Q5T3R7	B7Z7A3;Q9BZE4;B4DY13	>tr|B7Z7A3|B7Z7A3_HUMAN Nucleolar GTP-binding protein 1 OS=Homo sapiens GN=GTPBP4 PE=2 SV=1;>sp|Q9BZE4|NOG1_HUMAN Nucleolar GTP-binding protein 1 OS=Homo sapiens GN=GTPBP4 PE=1 SV=3;>tr|B4DY13|B4DY13_HUMAN Nucleolar GTP-binding protein 1 OS=Homo sapiens GN	5.5704e-147	1710600000	9	4	6	9	4	6	9	4	6
Menin	MEN1	-0.280382	-1.27352	23.8554	23.6132	24.0147	E7EN32;O00255-3;O00255-2;O00255	E7EN32;O00255-3;O00255-2;O00255	>tr|E7EN32|E7EN32_HUMAN Menin OS=Homo sapiens GN=MEN1 PE=2 SV=1;>sp|O00255-3|MEN1_HUMAN Isoform 3 of Menin OS=Homo sapiens GN=MEN1;>sp|O00255-2|MEN1_HUMAN Isoform 2 of Menin OS=Homo sapiens GN=MEN1;>sp|O00255|MEN1_HUMAN Menin OS=Homo sapiens GN=MEN1 PE=1 S	3.2366e-10	41144000	2	1	2	2	1	2	2	1	2
Trifunctional enzyme subunit alpha, mitochondrial;Long-chain enoyl-CoA hydratase;Long chain 3-hydroxyacyl-CoA dehydrogenase	HADHA	-0.283018	0.801948	22.6734	24.5067	23.873	P40939;H0YFD6;B4DYP2	P40939;H0YFD6;B4DYP2	>sp|P40939|ECHA_HUMAN Trifunctional enzyme subunit alpha, mitochondrial OS=Homo sapiens GN=HADHA PE=1 SV=2;>tr|H0YFD6|H0YFD6_HUMAN Trifunctional enzyme subunit alpha, mitochondrial (Fragment) OS=Homo sapiens GN=HADHA PE=2 SV=1;>tr|B4DYP2|B4DYP2_HUMAN Trifu	1.4455e-09	42811000	4	0	2	4	0	2	4	0	2
M-phase phosphoprotein 6	MPHOSPH6	-0.283222	-0.755335	25.5005	25.7765	25.9217	H3BNT4;Q99547;H3BSB3;H3BNK8;H3BU96	H3BNT4;Q99547;H3BSB3	>tr|H3BNT4|H3BNT4_HUMAN M-phase phosphoprotein 6 OS=Homo sapiens GN=MPHOSPH6 PE=2 SV=1;>sp|Q99547|MPH6_HUMAN M-phase phosphoprotein 6 OS=Homo sapiens GN=MPHOSPH6 PE=1 SV=2;>tr|H3BSB3|H3BSB3_HUMAN M-phase phosphoprotein 6 OS=Homo sapiens GN=MPHOSPH6 PE=2 SV	1.1527e-10	150770000	3	1	2	3	1	2	3	1	2
Melanoma-associated antigen B2	MAGEB2	-0.283232	0.21903	28.1128	29.3632	29.0213	O15479	O15479	>sp|O15479|MAGB2_HUMAN Melanoma-associated antigen B2 OS=Homo sapiens GN=MAGEB2 PE=1 SV=3	1.7719e-123	1291300000	2	2	2	2	2	2	2	2	2
DNA-directed RNA polymerases I, II, and III subunit RPABC3	POLR2H	-0.286539	-1.55576	26.8987	26.3744	26.9231	C9JBJ6;C9JLU1;P52434;C9JCU7	C9JBJ6;C9JLU1;P52434;C9JCU7	>tr|C9JBJ6|C9JBJ6_HUMAN DNA-directed RNA polymerases I, II, and III subunit RPABC3 OS=Homo sapiens GN=POLR2H PE=2 SV=1;>tr|C9JLU1|C9JLU1_HUMAN DNA-directed RNA polymerases I, II, and III subunit RPABC3 (Fragment) OS=Homo sapiens GN=POLR2H PE=2 SV=1;>sp|P52	8.6816e-07	309150000	1	1	1	1	1	1	1	1	1
Cleavage and polyadenylation specificity factor subunit 6	CPSF6	-0.2892	-0.51476	24.3865	24.9032	24.934	Q16630-3;F8WJN3;Q16630;Q16630-2	Q16630-3;F8WJN3;Q16630;Q16630-2	>sp|Q16630-3|CPSF6_HUMAN Isoform 3 of Cleavage and polyadenylation specificity factor subunit 6 OS=Homo sapiens GN=CPSF6;>tr|F8WJN3|F8WJN3_HUMAN Cleavage and polyadenylation-specificity factor subunit 6 OS=Homo sapiens GN=CPSF6 PE=2 SV=1;>sp|Q16630|CPSF6_H	7.7986e-24	81947000	2	1	2	2	1	2	2	1	2
Suppressor of SWI4 1 homolog	PPAN	-0.289831	-1.04578	28.6032	28.5889	28.8859	Q9NQ55-2;Q9NQ55;Q9NQ55-3;A8MV53;H7C446;C9J3W3;C9JHF7	Q9NQ55-2;Q9NQ55;Q9NQ55-3;A8MV53	>sp|Q9NQ55-2|SSF1_HUMAN Isoform 2 of Suppressor of SWI4 1 homolog OS=Homo sapiens GN=PPAN;>sp|Q9NQ55|SSF1_HUMAN Suppressor of SWI4 1 homolog OS=Homo sapiens GN=PPAN PE=1 SV=1;>sp|Q9NQ55-3|SSF1_HUMAN Isoform 3 of Suppressor of SWI4 1 homolog OS=Homo sapiens	1.8536e-303	1220000000	4	4	5	4	4	5	4	4	5
60S ribosomal protein L35a	RPL35A	-0.289967	-0.391945	31.9191	32.5586	32.5288	C9K025;P18077;F8WBS5;F8WB72	C9K025;P18077;F8WBS5;F8WB72	>tr|C9K025|C9K025_HUMAN 60S ribosomal protein L35a (Fragment) OS=Homo sapiens GN=RPL35A PE=2 SV=1;>sp|P18077|RL35A_HUMAN 60S ribosomal protein L35a OS=Homo sapiens GN=RPL35A PE=1 SV=2;>tr|F8WBS5|F8WBS5_HUMAN 60S ribosomal protein L35a OS=Homo sapiens GN=RP	4.5353e-43	13736000000	4	3	5	4	3	5	4	3	5
Caprin-1	CAPRIN1	-0.290544	-0.703171	29.1247	29.4529	29.5794	Q14444-2;Q14444;G3V153;E9PLA9;E9PP31	Q14444-2;Q14444;G3V153;E9PLA9	>sp|Q14444-2|CAPR1_HUMAN Isoform 2 of Caprin-1 OS=Homo sapiens GN=CAPRIN1;>sp|Q14444|CAPR1_HUMAN Caprin-1 OS=Homo sapiens GN=CAPRIN1 PE=1 SV=2;>tr|G3V153|G3V153_HUMAN Caprin-1 OS=Homo sapiens GN=CAPRIN1 PE=2 SV=1;>tr|E9PLA9|E9PLA9_HUMAN Caprin-1 (Fragment)	4.8587e-148	2008600000	8	5	7	8	5	7	8	5	7
RNA-binding motif protein, X chromosome;RNA-binding motif protein, X chromosome, N-terminally processed;RNA binding motif protein, X-linked-like-1	RBMX;RBMXL1	-0.291245	-1.17483	27.8248	27.6813	28.0443	P38159;P38159-2;Q96E39;B3KRG5;H3BUY5;H0Y6E7;H3BT71;H3BR27;P38159-3;H3BNC1;O75526;Q8N7X1	P38159;P38159-2;Q96E39;B3KRG5;H3BUY5;H0Y6E7;H3BT71	>sp|P38159|RBMX_HUMAN RNA-binding motif protein, X chromosome OS=Homo sapiens GN=RBMX PE=1 SV=3;>sp|P38159-2|RBMX_HUMAN Isoform 2 of RNA-binding motif protein, X chromosome OS=Homo sapiens GN=RBMX;>sp|Q96E39|RMXL1_HUMAN RNA binding motif protein, X-linked-	1.5153e-28	719880000	6	2	3	6	2	3	6	2	3
Staphylococcal nuclease domain-containing protein 1	SND1	-0.293737	-1.70213	31.5412	30.8704	31.4995	Q7KZF4;H7C597	Q7KZF4	>sp|Q7KZF4|SND1_HUMAN Staphylococcal nuclease domain-containing protein 1 OS=Homo sapiens GN=SND1 PE=1 SV=1	0	7650800000	18	13	18	18	13	18	18	13	18
Protein DJ-1	PARK7	-0.294048	-2.15412	29.4011	28.2783	29.1338	Q99497;K7ELW0;K7EN27	Q99497;K7ELW0;K7EN27	>sp|Q99497|PARK7_HUMAN Protein DJ-1 OS=Homo sapiens GN=PARK7 PE=1 SV=2;>tr|K7ELW0|K7ELW0_HUMAN Protein DJ-1 OS=Homo sapiens GN=PARK7 PE=2 SV=1;>tr|K7EN27|K7EN27_HUMAN Protein DJ-1 (Fragment) OS=Homo sapiens GN=PARK7 PE=2 SV=1	5.2691e-91	1363200000	5	3	2	5	3	2	5	3	2
Exosome component 10	EXOSC10	-0.298607	-0.929761	27.9978	28.0994	28.3472	Q01780-2;Q01780;B4DKG8;K7EJ37	Q01780-2;Q01780;B4DKG8	>sp|Q01780-2|EXOSX_HUMAN Isoform 2 of Exosome component 10 OS=Homo sapiens GN=EXOSC10;>sp|Q01780|EXOSX_HUMAN Exosome component 10 OS=Homo sapiens GN=EXOSC10 PE=1 SV=2;>tr|B4DKG8|B4DKG8_HUMAN Exosome component 10 OS=Homo sapiens GN=EXOSC10 PE=2 SV=1	3.9781e-79	886800000	9	4	10	9	4	10	9	4	10
60S ribosomal protein L26;60S ribosomal protein L26-like 1	RPL26;KRBA2;RPL26L1	-0.300276	-1.0775	30.8622	30.816	31.1394	P61254;J3QRI7;J3QQQ9;J3QQV1;J3QRC4;J3KTJ8;E5RIT6;Q9UNX3;J3KSS0;J3KS10	P61254;J3QRI7;J3QQQ9;J3QQV1;J3QRC4;J3KTJ8;E5RIT6;Q9UNX3	>sp|P61254|RL26_HUMAN 60S ribosomal protein L26 OS=Homo sapiens GN=RPL26 PE=1 SV=1;>tr|J3QRI7|J3QRI7_HUMAN 60S ribosomal protein L26 (Fragment) OS=Homo sapiens GN=RPL26 PE=2 SV=1;>tr|J3QQQ9|J3QQQ9_HUMAN KRAB-A domain-containing protein 2 OS=Homo sapiens GN	3.9324e-132	5011700000	5	2	2	5	2	2	5	2	2
Crk-like protein	CRKL	-0.304649	-1.8988	28.0012	27.1338	27.8722	P46109	P46109	>sp|P46109|CRKL_HUMAN Crk-like protein OS=Homo sapiens GN=CRKL PE=1 SV=1	6.9222e-32	534090000	5	1	3	5	1	3	5	1	3
40S ribosomal protein S2	RPS2	-0.310945	0.955101	29.8382	31.8247	31.1424	E9PQD7;P15880;H0YEN5;E9PMM9;E9PPT0;H3BNG3;H0YE27;I3L404;E9PM36	E9PQD7;P15880;H0YEN5;E9PMM9	>tr|E9PQD7|E9PQD7_HUMAN 40S ribosomal protein S2 OS=Homo sapiens GN=RPS2 PE=2 SV=1;>sp|P15880|RS2_HUMAN 40S ribosomal protein S2 OS=Homo sapiens GN=RPS2 PE=1 SV=2;>tr|H0YEN5|H0YEN5_HUMAN 40S ribosomal protein S2 (Fragment) OS=Homo sapiens GN=RPS2 PE=2 SV=1	4.6697e-82	7194500000	5	2	5	5	2	5	5	2	5
Ribosome biogenesis protein BMS1 homolog	BMS1	-0.3165	-1.59773	28.9298	28.3634	28.9631	Q14692	Q14692	>sp|Q14692|BMS1_HUMAN Ribosome biogenesis protein BMS1 homolog OS=Homo sapiens GN=BMS1 PE=1 SV=1	5.5189e-189	1212000000	9	6	11	9	6	11	9	6	11
	HIST2H3PS2	-0.317779	1.20873	26.182	28.4221	27.6198	Q5TEC6	Q5TEC6	>tr|Q5TEC6|Q5TEC6_HUMAN Histone H3 OS=Homo sapiens GN=HIST2H3PS2 PE=1 SV=1	1.0211e-18	696990000	2	1	2	1	1	1	1	1	1
Serine/threonine-protein kinase PRP4 homolog	PRPF4B	-0.318195	-3.23616	24.6371	22.4323	23.8529	F5H2U2;Q13523;H0YDJ3	F5H2U2;Q13523;H0YDJ3	>tr|F5H2U2|F5H2U2_HUMAN Serine/threonine-protein kinase PRP4 homolog OS=Homo sapiens GN=PRPF4B PE=2 SV=1;>sp|Q13523|PRP4B_HUMAN Serine/threonine-protein kinase PRP4 homolog OS=Homo sapiens GN=PRPF4B PE=1 SV=3;>tr|H0YDJ3|H0YDJ3_HUMAN Serine/threonine-protei	7.9053e-07	49606000	2	1	1	2	1	1	2	1	1
Nucleolar complex protein 3 homolog	NOC3L	-0.323931	0.063056	27.4202	28.5146	28.2914	Q8WTT2;A6NJZ9;F5H677	Q8WTT2;A6NJZ9	>sp|Q8WTT2|NOC3L_HUMAN Nucleolar complex protein 3 homolog OS=Homo sapiens GN=NOC3L PE=1 SV=1;>tr|A6NJZ9|A6NJZ9_HUMAN Nucleolar complex protein 3 homolog OS=Homo sapiens GN=NOC3L PE=2 SV=1	1.8785e-204	910520000	6	6	6	6	6	6	6	6	6
Pre-mRNA-processing factor 6	PRPF6	-0.324888	-0.606093	27.9189	28.3442	28.4564	O94906;O94906-2	O94906;O94906-2	>sp|O94906|PRP6_HUMAN Pre-mRNA-processing factor 6 OS=Homo sapiens GN=PRPF6 PE=1 SV=1;>sp|O94906-2|PRP6_HUMAN Isoform 2 of Pre-mRNA-processing factor 6 OS=Homo sapiens GN=PRPF6	1.3438e-132	948140000	8	2	5	8	2	5	8	2	5
Plasminogen activator inhibitor 1 RNA-binding protein	SERBP1	-0.325066	-2.16871	33.1446	32.0073	32.901	Q8NC51-2;Q8NC51;Q8NC51-4;Q8NC51-3	Q8NC51-2;Q8NC51;Q8NC51-4;Q8NC51-3	>sp|Q8NC51-2|PAIRB_HUMAN Isoform 2 of Plasminogen activator inhibitor 1 RNA-binding protein OS=Homo sapiens GN=SERBP1;>sp|Q8NC51|PAIRB_HUMAN Plasminogen activator inhibitor 1 RNA-binding protein OS=Homo sapiens GN=SERBP1 PE=1 SV=2;>sp|Q8NC51-4|PAIRB_HUMAN	0	18341000000	15	11	11	15	11	11	15	11	11
Nucleolar complex protein 4 homolog	NOC4L	-0.327406	0.22793	25.809	27.0684	26.7661	Q9BVI4;F5H303;F5H5K6	Q9BVI4;F5H303	>sp|Q9BVI4|NOC4L_HUMAN Nucleolar complex protein 4 homolog OS=Homo sapiens GN=NOC4L PE=1 SV=1;>tr|F5H303|F5H303_HUMAN Nucleolar complex protein 4 homolog (Fragment) OS=Homo sapiens GN=NOC4L PE=2 SV=1	2.0582e-96	331380000	5	2	4	5	2	4	5	2	4
AP-2 complex subunit beta	AP2B1	-0.327608	-1.25794	27.9048	27.6783	28.1192	P63010-3;K7EJT8;P63010;P63010-2;Q10567-4;Q10567-3;Q10567-2;Q10567;C9J1E7;K7EJ01;H7C034	P63010-3;K7EJT8;P63010;P63010-2	>sp|P63010-3|AP2B1_HUMAN Isoform 3 of AP-2 complex subunit beta OS=Homo sapiens GN=AP2B1;>tr|K7EJT8|K7EJT8_HUMAN AP-2 complex subunit beta OS=Homo sapiens GN=AP2B1 PE=2 SV=1;>sp|P63010|AP2B1_HUMAN AP-2 complex subunit beta OS=Homo sapiens GN=AP2B1 PE=1 SV=	9.1222e-105	762310000	7	5	9	7	5	9	7	5	9
60S ribosomal protein L3	RPL3	-0.331894	0.472112	30.8378	32.3413	31.9214	P39023;G5E9G0;B5MCW2;H7C3M2;H7C422;F8WCR1;Q92901	P39023;G5E9G0;B5MCW2;H7C3M2;H7C422	>sp|P39023|RL3_HUMAN 60S ribosomal protein L3 OS=Homo sapiens GN=RPL3 PE=1 SV=2;>tr|G5E9G0|G5E9G0_HUMAN 60S ribosomal protein L3 OS=Homo sapiens GN=RPL3 PE=2 SV=1;>tr|B5MCW2|B5MCW2_HUMAN 60S ribosomal protein L3 (Fragment) OS=Homo sapiens GN=RPL3 PE=2 SV=1	1.8768e-91	10546000000	10	5	5	10	5	5	10	5	5
Phenylalanine--tRNA ligase beta subunit	FARSB	-0.33803	0.408058	22.5434	23.9828	23.6012	Q9NSD9;F5H6Y1	Q9NSD9;F5H6Y1	>sp|Q9NSD9|SYFB_HUMAN Phenylalanine--tRNA ligase beta subunit OS=Homo sapiens GN=FARSB PE=1 SV=3;>tr|F5H6Y1|F5H6Y1_HUMAN Phenylalanine--tRNA ligase beta subunit OS=Homo sapiens GN=FARSB PE=2 SV=1	0.00020319	33244000	2	0	2	2	0	2	2	0	2
RNA-binding protein 28	RBM28	-0.338041	-1.04494	28.1214	28.1078	28.4527	Q9NW13-2;Q9NW13;H7C5G8;C9JE21;C9JAA9	Q9NW13-2;Q9NW13	>sp|Q9NW13-2|RBM28_HUMAN Isoform 2 of RNA-binding protein 28 OS=Homo sapiens GN=RBM28;>sp|Q9NW13|RBM28_HUMAN RNA-binding protein 28 OS=Homo sapiens GN=RBM28 PE=1 SV=3	1.2022e-144	844650000	6	2	3	6	2	3	6	2	3
High mobility group protein HMG-I/HMG-Y	HMGA1	-0.339718	-1.91229	28.4765	27.5956	28.3758	P17096;P17096-3;H7BYM6	P17096;P17096-3;H7BYM6	>sp|P17096|HMGA1_HUMAN High mobility group protein HMG-I/HMG-Y OS=Homo sapiens GN=HMGA1 PE=1 SV=3;>sp|P17096-3|HMGA1_HUMAN Isoform HMG-R of High mobility group protein HMG-I/HMG-Y OS=Homo sapiens GN=HMGA1;>tr|H7BYM6|H7BYM6_HUMAN High mobility group protein	1.6758e-13	746370000	3	2	3	3	2	3	1	1	1
WD repeat-containing protein 6	WDR6	-0.340818	-1.02941	22.8671	22.869	23.2089	E9PDU5;Q9NNW5	E9PDU5;Q9NNW5	>tr|E9PDU5|E9PDU5_HUMAN WD repeat-containing protein 6 OS=Homo sapiens GN=WDR6 PE=2 SV=1;>sp|Q9NNW5|WDR6_HUMAN WD repeat-containing protein 6 OS=Homo sapiens GN=WDR6 PE=1 SV=1	0.00015402	14458000	0	1	1	0	1	1	0	1	1
Numb-like protein	NUMBL	-0.341717	-0.295374	23.525	24.2611	24.2348	Q9Y6R0;M0QXQ4	Q9Y6R0;M0QXQ4	>sp|Q9Y6R0|NUMBL_HUMAN Numb-like protein OS=Homo sapiens GN=NUMBL PE=1 SV=1;>tr|M0QXQ4|M0QXQ4_HUMAN Numb-like protein (Fragment) OS=Homo sapiens GN=NUMBL PE=4 SV=1	4.7191e-05	56031000	2	1	1	2	1	1	2	1	1
Inositol 1,4,5-trisphosphate receptor type 3	ITPR3	-0.342169	1.83134	23.1407	26.0034	24.9142	Q14573	Q14573	>sp|Q14573|ITPR3_HUMAN Inositol 1,4,5-trisphosphate receptor type 3 OS=Homo sapiens GN=ITPR3 PE=1 SV=2	1.0116e-39	116810000	8	1	2	8	1	2	8	1	2
Transient receptor potential cation channel subfamily V member 2	TRPV2	-0.344873	-2.1407	26.105	24.9957	25.8953	Q9Y5S1;H7BZK2	Q9Y5S1;H7BZK2	>sp|Q9Y5S1|TRPV2_HUMAN Transient receptor potential cation channel subfamily V member 2 OS=Homo sapiens GN=TRPV2 PE=1 SV=1;>tr|H7BZK2|H7BZK2_HUMAN Transient receptor potential cation channel subfamily V member 2 (Fragment) OS=Homo sapiens GN=TRPV2 PE=4 SV=	4.5283e-12	116610000	1	3	3	1	3	3	1	3	3
Ubiquitin carboxyl-terminal hydrolase 36	USP36	-0.347149	-2.18749	23.329	22.1729	23.0981	K7EKN3;K7EKL7;K7EIH0;E9PEW0;Q9P275;Q9P275-2	K7EKN3;K7EKL7;K7EIH0;E9PEW0;Q9P275;Q9P275-2	>tr|K7EKN3|K7EKN3_HUMAN Ubiquitin carboxyl-terminal hydrolase 36 (Fragment) OS=Homo sapiens GN=USP36 PE=4 SV=1;>tr|K7EKL7|K7EKL7_HUMAN Ubiquitin carboxyl-terminal hydrolase 36 (Fragment) OS=Homo sapiens GN=USP36 PE=4 SV=1;>tr|K7EIH0|K7EIH0_HUMAN Ubiquitin	0.0043888	19663000	1	1	1	1	1	1	1	1	1
Histone H4	HIST1H4A	-0.347179	0.378965	31.4304	32.8408	32.4828	P62805	P62805	>sp|P62805|H4_HUMAN Histone H4 OS=Homo sapiens GN=HIST1H4A PE=1 SV=2	4.0759e-101	16302000000	7	5	7	7	5	7	7	5	7
Nucleolin	NCL	-0.348488	-0.751244	32.1849	32.465	32.6734	P19338;H7BY16	P19338;H7BY16	>sp|P19338|NUCL_HUMAN Nucleolin OS=Homo sapiens GN=NCL PE=1 SV=3;>tr|H7BY16|H7BY16_HUMAN Nucleolin (Fragment) OS=Homo sapiens GN=NCL PE=2 SV=1	0	15999000000	16	9	15	16	9	15	16	9	15
Protein regulator of cytokinesis 1	PRC1	-0.351822	0.273317	22.2644	23.5691	23.2685	O43663-3;F8W9B5;H9KV59;O43663;G3V3N7;O43663-2;H0YNE4;H0YLA0;H0YM42;H0YL53	O43663-3;F8W9B5;H9KV59;O43663;G3V3N7;O43663-2	>sp|O43663-3|PRC1_HUMAN Isoform 3 of Protein regulator of cytokinesis 1 OS=Homo sapiens GN=PRC1;>tr|F8W9B5|F8W9B5_HUMAN Protein regulator of cytokinesis 1 OS=Homo sapiens GN=PRC1 PE=2 SV=1;>tr|H9KV59|H9KV59_HUMAN Protein regulator of cytokinesis 1 OS=Homo	5.7337e-07	20003000	3	1	0	3	1	0	3	1	0
Erlin-1	ERLIN1	-0.354647	-1.79699	27.9235	27.1579	27.8953	O75477;B0QZ43;O94905-2;O94905-3	O75477;B0QZ43	>sp|O75477|ERLN1_HUMAN Erlin-1 OS=Homo sapiens GN=ERLIN1 PE=1 SV=1;>tr|B0QZ43|B0QZ43_HUMAN Erlin-1 (Fragment) OS=Homo sapiens GN=ERLIN1 PE=2 SV=1	1.9562e-18	565510000	4	2	2	4	2	2	2	1	1
Guanine nucleotide-binding protein-like 3-like protein	GNL3L	-0.355389	-1.14552	25.5863	25.4722	25.8847	Q9NVN8	Q9NVN8	>sp|Q9NVN8|GNL3L_HUMAN Guanine nucleotide-binding protein-like 3-like protein OS=Homo sapiens GN=GNL3L PE=1 SV=1	7.2722e-11	156330000	3	1	3	3	1	3	3	1	3
Putative pre-mRNA-splicing factor ATP-dependent RNA helicase DHX15	DHX15	-0.358112	-0.913998	28.6674	28.7848	29.0842	O43143	O43143	>sp|O43143|DHX15_HUMAN Putative pre-mRNA-splicing factor ATP-dependent RNA helicase DHX15 OS=Homo sapiens GN=DHX15 PE=1 SV=2	4.1586e-106	1408900000	10	4	4	10	4	4	10	4	4
Polynucleotide 5-hydroxyl-kinase NOL9	NOL9	-0.358839	1.88427	22.4902	25.4059	24.3069	Q5SY16	Q5SY16	>sp|Q5SY16|NOL9_HUMAN Polynucleotide 5-hydroxyl-kinase NOL9 OS=Homo sapiens GN=NOL9 PE=1 SV=1	1.0646e-12	82864000	5	0	2	5	0	2	5	0	2
60S acidic ribosomal protein P2	RPLP2	-0.360496	-1.42555	33.3996	33.0054	33.563	P05387;H0YDD8;P05386-2	P05387	>sp|P05387|RLA2_HUMAN 60S acidic ribosomal protein P2 OS=Homo sapiens GN=RPLP2 PE=1 SV=1	0	28871000000	9	7	7	9	7	7	8	6	5
Pre-rRNA-processing protein TSR1 homolog	TSR1	-0.360514	-0.719208	27.3037	27.6158	27.8203	Q2NL82;I3L1Q5	Q2NL82	>sp|Q2NL82|TSR1_HUMAN Pre-rRNA-processing protein TSR1 homolog OS=Homo sapiens GN=TSR1 PE=1 SV=1	2.3019e-45	586490000	9	3	4	9	3	4	9	3	4
Paraspeckle component 1	PSPC1	-0.363115	-1.5579	25.7334	25.2068	25.8332	Q8WXF1;Q8WXF1-2	Q8WXF1;Q8WXF1-2	>sp|Q8WXF1|PSPC1_HUMAN Paraspeckle component 1 OS=Homo sapiens GN=PSPC1 PE=1 SV=1;>sp|Q8WXF1-2|PSPC1_HUMAN Isoform 2 of Paraspeckle component 1 OS=Homo sapiens GN=PSPC1	1.9594e-77	149010000	2	2	3	2	2	3	2	2	3
DnaJ homolog subfamily C member 21	DNAJC21	-0.363235	-1.58485	25.4761	24.9226	25.5626	Q5F1R6;Q5F1R6-3;Q5F1R6-2	Q5F1R6;Q5F1R6-3;Q5F1R6-2	>sp|Q5F1R6|DJC21_HUMAN DnaJ homolog subfamily C member 21 OS=Homo sapiens GN=DNAJC21 PE=1 SV=2;>sp|Q5F1R6-3|DJC21_HUMAN Isoform 3 of DnaJ homolog subfamily C member 21 OS=Homo sapiens GN=DNAJC21;>sp|Q5F1R6-2|DJC21_HUMAN Isoform 2 of DnaJ homolog subfamily	9.9977e-10	108930000	2	1	3	2	1	3	2	1	3
Chromobox protein homolog 3	CBX3	-0.364641	-1.63865	24.0904	23.4831	24.1514	Q13185;C9JMM0;B8ZZ43;S4R2Y4	Q13185;C9JMM0;B8ZZ43;S4R2Y4	>sp|Q13185|CBX3_HUMAN Chromobox protein homolog 3 OS=Homo sapiens GN=CBX3 PE=1 SV=4;>tr|C9JMM0|C9JMM0_HUMAN Chromobox protein homolog 3 (Fragment) OS=Homo sapiens GN=CBX3 PE=2 SV=1;>tr|B8ZZ43|B8ZZ43_HUMAN Chromobox homolog 3 (HP1 gamma homolog, Drosophila)	5.5683e-06	31591000	1	0	2	1	0	2	1	0	2
U2 small nuclear ribonucleoprotein B	SNRPB2	-0.36731	-1.38335	27.7741	27.4221	27.9654	P08579	P08579	>sp|P08579|RU2B_HUMAN U2 small nuclear ribonucleoprotein B OS=Homo sapiens GN=SNRPB2 PE=1 SV=1	5.3152e-08	628680000	2	1	1	2	1	1	2	1	1
CTP synthase 1	CTPS1	-0.369499	-1.44978	26.1354	25.717	26.2957	B4DR64;P17812	B4DR64;P17812	>tr|B4DR64|B4DR64_HUMAN CTP synthase OS=Homo sapiens GN=CTPS1 PE=2 SV=1;>sp|P17812|PYRG1_HUMAN CTP synthase 1 OS=Homo sapiens GN=CTPS1 PE=1 SV=2	4.2879e-65	203440000	1	1	3	1	1	3	1	1	3
Nuclear RNA export factor 1	NXF1	-0.370222	-1.22108	25.0544	24.8647	25.3298	Q9UBU9-2;E9PIN3;Q9UBU9;B4E227;E9PQA4	Q9UBU9-2;E9PIN3;Q9UBU9;B4E227	>sp|Q9UBU9-2|NXF1_HUMAN Isoform 2 of Nuclear RNA export factor 1 OS=Homo sapiens GN=NXF1;>tr|E9PIN3|E9PIN3_HUMAN Nuclear RNA export factor 1 (Fragment) OS=Homo sapiens GN=NXF1 PE=2 SV=1;>sp|Q9UBU9|NXF1_HUMAN Nuclear RNA export factor 1 OS=Homo sapiens GN=N	1.2516e-10	97402000	3	1	3	3	1	3	3	1	3
E3 ubiquitin-protein ligase TRIM32	TRIM32	-0.371096	-2.87651	24.7829	22.9377	24.2314	Q13049	Q13049	>sp|Q13049|TRI32_HUMAN E3 ubiquitin-protein ligase TRIM32 OS=Homo sapiens GN=TRIM32 PE=1 SV=2	0.00056112	50315000	1	1	1	1	1	1	1	1	1
Polymerase I and transcript release factor	PTRF	-0.37351	-1.1822	24.9911	24.8402	25.2892	Q6NZI2-2;Q6NZI2;Q6NZI2-3	Q6NZI2-2;Q6NZI2	>sp|Q6NZI2-2|PTRF_HUMAN Isoform 2 of Polymerase I and transcript release factor OS=Homo sapiens GN=PTRF;>sp|Q6NZI2|PTRF_HUMAN Polymerase I and transcript release factor OS=Homo sapiens GN=PTRF PE=1 SV=1	9.5619e-226	103220000	3	1	2	3	1	2	3	1	2
ATP-dependent RNA helicase A	DHX9	-0.374332	-0.777266	30.2285	30.4826	30.7299	Q08211;Q08211-2	Q08211	>sp|Q08211|DHX9_HUMAN ATP-dependent RNA helicase A OS=Homo sapiens GN=DHX9 PE=1 SV=4	5.9698e-293	4426700000	21	8	13	21	8	13	21	8	13
Putative elongation factor 1-alpha-like 3;Elongation factor 1-alpha 1;Elongation factor 1-alpha 2	EEF1A1P5;EEF1A1;EEF1A2	-0.377707	0.288171	29.7164	31.036	30.7539	Q5VTE0;P68104;Q05639;A6PW80;Q5JR01	Q5VTE0;P68104;Q05639	>sp|Q5VTE0|EF1A3_HUMAN Putative elongation factor 1-alpha-like 3 OS=Homo sapiens GN=EEF1A1P5 PE=5 SV=1;>sp|P68104|EF1A1_HUMAN Elongation factor 1-alpha 1 OS=Homo sapiens GN=EEF1A1 PE=1 SV=1;>sp|Q05639|EF1A2_HUMAN Elongation factor 1-alpha 2 OS=Homo sapiens	3.5122e-48	4871500000	8	4	7	8	4	7	8	4	7
ATP-dependent RNA helicase DDX18	DDX18	-0.379307	-1.01442	29.7784	29.7953	30.1661	Q9NVP1;H7C452	Q9NVP1	>sp|Q9NVP1|DDX18_HUMAN ATP-dependent RNA helicase DDX18 OS=Homo sapiens GN=DDX18 PE=1 SV=2	8.621e-108	2944800000	14	7	13	14	7	13	14	7	13
DnaJ homolog subfamily C member 10	DNAJC10	-0.382341	-1.73485	25.2252	24.5217	25.2558	E7EP04;Q3B7W8;Q8IXB1-2;Q8IXB1	E7EP04;Q3B7W8;Q8IXB1-2;Q8IXB1	>tr|E7EP04|E7EP04_HUMAN DnaJ homolog subfamily C member 10 OS=Homo sapiens GN=DNAJC10 PE=2 SV=1;>tr|Q3B7W8|Q3B7W8_HUMAN DNAJC10 protein OS=Homo sapiens GN=DNAJC10 PE=2 SV=1;>sp|Q8IXB1-2|DJC10_HUMAN Isoform 2 of DnaJ homolog subfamily C member 10 OS=Homo sa	2.3459e-10	101380000	2	1	1	2	1	1	2	1	1
Superkiller viralicidic activity 2-like 2	SKIV2L2	-0.384348	-1.08443	28.5421	28.4891	28.9	P42285;F5H7E2;H0YAC4;H0Y8U3	P42285;F5H7E2	>sp|P42285|SK2L2_HUMAN Superkiller viralicidic activity 2-like 2 OS=Homo sapiens GN=SKIV2L2 PE=1 SV=3;>tr|F5H7E2|F5H7E2_HUMAN Superkiller viralicidic activity 2-like 2 OS=Homo sapiens GN=SKIV2L2 PE=2 SV=1	1.2874e-89	1115400000	12	4	7	12	4	7	12	4	7
60S ribosomal protein L4	RPL4	-0.387516	0.746379	31.1823	32.96	32.4587	P36578;H3BM89;H3BU31;H3BTP7	P36578;H3BM89;H3BU31	>sp|P36578|RL4_HUMAN 60S ribosomal protein L4 OS=Homo sapiens GN=RPL4 PE=1 SV=5;>tr|H3BM89|H3BM89_HUMAN 60S ribosomal protein L4 OS=Homo sapiens GN=RPL4 PE=2 SV=1;>tr|H3BU31|H3BU31_HUMAN 60S ribosomal protein L4 (Fragment) OS=Homo sapiens GN=RPL4 PE=2 SV=1	2.2458e-98	17528000000	12	6	9	12	6	9	12	6	9
YLP motif-containing protein 1	YLPM1	-0.391653	-0.524672	22.9939	23.5006	23.6389	F8VU51;P49750-3;P49750;P49750-4	F8VU51;P49750-3;P49750;P49750-4	>tr|F8VU51|F8VU51_HUMAN YLP motif-containing protein 1 OS=Homo sapiens GN=YLPM1 PE=2 SV=1;>sp|P49750-3|YLPM1_HUMAN Isoform 3 of YLP motif-containing protein 1 OS=Homo sapiens GN=YLPM1;>sp|P49750|YLPM1_HUMAN YLP motif-containing protein 1 OS=Homo sapiens GN	0.00062056	24951000	1	0	1	1	0	1	1	0	1
Junctophilin-1	JPH1	-0.393887	-1.65683	25.4862	24.8607	25.5674	Q9HDC5	Q9HDC5	>sp|Q9HDC5|JPH1_HUMAN Junctophilin-1 OS=Homo sapiens GN=JPH1 PE=1 SV=2	1.5451e-08	120010000	1	1	2	1	1	2	1	1	2
Ribonucleases P/MRP protein subunit POP1	POP1	-0.397757	-0.670104	27.7615	28.1228	28.3399	Q99575;E5RK39	Q99575	>sp|Q99575|POP1_HUMAN Ribonucleases P/MRP protein subunit POP1 OS=Homo sapiens GN=POP1 PE=1 SV=2	1.2056e-71	936320000	11	4	4	11	4	4	11	4	4
Protein transport protein Sec61 subunit beta	SEC61B	-0.398336	-0.474036	27.9649	28.5222	28.6419	P60468;S4R3B5	P60468;S4R3B5	>sp|P60468|SC61B_HUMAN Protein transport protein Sec61 subunit beta OS=Homo sapiens GN=SEC61B PE=1 SV=2;>tr|S4R3B5|S4R3B5_HUMAN Protein transport protein Sec61 subunit beta OS=Homo sapiens GN=SEC61B PE=4 SV=1	5.9595e-08	1011700000	2	2	2	2	2	2	2	2	2
40S ribosomal protein S3	RPS3	-0.399097	-0.800316	32.3197	32.5507	32.8343	P23396;E9PPU1;E9PL09;P23396-2;F2Z2S8;H0YF32;H0YCJ7;H0YEU2;E9PQ96;E9PJH4;E9PK82;E9PSF4;H0YES8;E9PQX2	P23396;E9PPU1;E9PL09;P23396-2;F2Z2S8;H0YF32;H0YCJ7;H0YEU2	>sp|P23396|RS3_HUMAN 40S ribosomal protein S3 OS=Homo sapiens GN=RPS3 PE=1 SV=2;>tr|E9PPU1|E9PPU1_HUMAN 40S ribosomal protein S3 OS=Homo sapiens GN=RPS3 PE=2 SV=1;>tr|E9PL09|E9PL09_HUMAN 40S ribosomal protein S3 OS=Homo sapiens GN=RPS3 PE=2 SV=1;>sp|P23396	2.8942e-208	16198000000	8	5	7	8	5	7	8	5	7
Coiled-coil domain-containing protein 137	CCDC137	-0.401869	-0.134509	25.5753	26.4722	26.4256	Q6PK04;I3L0U5	Q6PK04;I3L0U5	>sp|Q6PK04|CC137_HUMAN Coiled-coil domain-containing protein 137 OS=Homo sapiens GN=CCDC137 PE=1 SV=1;>tr|I3L0U5|I3L0U5_HUMAN Coiled-coil domain-containing protein 137 (Fragment) OS=Homo sapiens GN=CCDC137 PE=2 SV=1	3.8059e-14	218730000	4	1	2	4	1	2	4	1	2
Serine/threonine-protein phosphatase;Serine/threonine-protein phosphatase PP1-gamma catalytic subunit	PPP1CC	-0.404373	-0.621626	27.5644	27.9741	28.1736	F8VYE8;P36873;F8W0W8;P36873-2;F8VR82	F8VYE8;P36873;F8W0W8;P36873-2;F8VR82	>tr|F8VYE8|F8VYE8_HUMAN Serine/threonine-protein phosphatase PP1-gamma catalytic subunit OS=Homo sapiens GN=PPP1CC PE=2 SV=1;>sp|P36873|PP1G_HUMAN Serine/threonine-protein phosphatase PP1-gamma catalytic subunit OS=Homo sapiens GN=PPP1CC PE=1 SV=1;>tr|F8W0	4.9195e-118	798870000	5	2	3	5	2	3	1	1	1
Serine/arginine-rich splicing factor 2	SRSF2;SFRS2	-0.405108	-2.12112	26.6274	25.5377	26.4877	J3QL05;J3KP15;B4DN89;Q01130	J3QL05;J3KP15;B4DN89;Q01130	>tr|J3QL05|J3QL05_HUMAN Serine/arginine-rich-splicing factor 2 (Fragment) OS=Homo sapiens GN=SRSF2 PE=2 SV=1;>tr|J3KP15|J3KP15_HUMAN Serine/arginine-rich-splicing factor 2 (Fragment) OS=Homo sapiens GN=SRSF2 PE=2 SV=1;>tr|B4DN89|B4DN89_HUMAN Serine/arginin	5.8195e-29	195050000	1	1	1	1	1	1	1	1	1
60S ribosomal protein L13	RPL13	-0.406742	-0.135006	30.7682	31.6646	31.6232	P26373;P26373-2;J3KS98;J3QSB4;H3BUK8;H3BTH3	P26373;P26373-2	>sp|P26373|RL13_HUMAN 60S ribosomal protein L13 OS=Homo sapiens GN=RPL13 PE=1 SV=4;>sp|P26373-2|RL13_HUMAN Isoform 2 of 60S ribosomal protein L13 OS=Homo sapiens GN=RPL13	3.0922e-172	8843700000	8	5	9	8	5	9	8	5	9
Nuclear protein localization protein 4 homolog	NPLOC4	-0.407429	-3.34922	24.0531	21.7353	23.3016	I3L4U9;Q8TAT6;Q8TAT6-2	I3L4U9;Q8TAT6;Q8TAT6-2	>tr|I3L4U9|I3L4U9_HUMAN Nuclear protein localization protein 4 homolog OS=Homo sapiens GN=NPLOC4 PE=2 SV=1;>sp|Q8TAT6|NPL4_HUMAN Nuclear protein localization protein 4 homolog OS=Homo sapiens GN=NPLOC4 PE=1 SV=3;>sp|Q8TAT6-2|NPL4_HUMAN Isoform 2 of Nuclear	1.0586e-17	21175000	0	1	1	0	1	1	0	1	1
RNA-binding protein PNO1	PNO1	-0.41094	-0.368207	25.6795	26.3427	26.4221	Q9NRX1;F8WBJ6	Q9NRX1;F8WBJ6	>sp|Q9NRX1|PNO1_HUMAN RNA-binding protein PNO1 OS=Homo sapiens GN=PNO1 PE=1 SV=1;>tr|F8WBJ6|F8WBJ6_HUMAN RNA-binding protein PNO1 OS=Homo sapiens GN=PNO1 PE=2 SV=1	4.1288e-38	228490000	2	1	1	2	1	1	2	1	1
Rho guanine nucleotide exchange factor 2	ARHGEF2	-0.411963	-1.76811	27.8688	27.1321	27.9124	Q92974-3;Q92974-2;Q92974;Q5VY93;V9GYM8;V9GYF5;V9GYG5;V9GZ14	Q92974-3;Q92974-2;Q92974;Q5VY93;V9GYM8	>sp|Q92974-3|ARHG2_HUMAN Isoform 3 of Rho guanine nucleotide exchange factor 2 OS=Homo sapiens GN=ARHGEF2;>sp|Q92974-2|ARHG2_HUMAN Isoform 2 of Rho guanine nucleotide exchange factor 2 OS=Homo sapiens GN=ARHGEF2;>sp|Q92974|ARHG2_HUMAN Rho guanine nucleotid	1.3293e-218	598930000	8	4	4	8	4	4	6	2	2
	C11orf48	-0.422653	2.12298	22.0449	25.1992	24.0447	E9PLD3;E9PRG8	E9PLD3;E9PRG8	>tr|E9PLD3|E9PLD3_HUMAN Uncharacterized protein OS=Homo sapiens PE=4 SV=1;>tr|E9PRG8|E9PRG8_HUMAN Uncharacterized protein C11orf48 OS=Homo sapiens GN=C11orf48 PE=2 SV=1	2.3408e-24	60968000	1	0	1	1	0	1	1	0	1
Heterogeneous nuclear ribonucleoprotein U	HNRNPU	-0.425825	-0.324994	29.952	30.6584	30.731	Q00839;Q00839-2;Q5RI18	Q00839;Q00839-2	>sp|Q00839|HNRPU_HUMAN Heterogeneous nuclear ribonucleoprotein U OS=Homo sapiens GN=HNRNPU PE=1 SV=6;>sp|Q00839-2|HNRPU_HUMAN Isoform Short of Heterogeneous nuclear ribonucleoprotein U OS=Homo sapiens GN=HNRNPU	0	4809400000	13	8	9	13	8	9	13	8	9
	HNRNPM	-0.42981	0.765256	22.8714	24.6681	24.1995	M0QZM1	M0QZM1	>tr|M0QZM1|M0QZM1_HUMAN Heterogeneous nuclear ribonucleoprotein M (Fragment) OS=Homo sapiens GN=HNRNPM PE=4 SV=1	8.4684e-48	52961000	7	1	4	1	0	1	1	0	1
Aspartyl/asparaginyl beta-hydroxylase	ASPH	-0.432413	-2.31751	29.9311	28.645	29.7205	Q12797;Q12797-10;E5RHJ2;Q12797-7;Q12797-6;Q12797-2;E5RG56;E5RHK2;G3XAN5;E5RG29;Q12797-4;Q12797-3;Q12797-9;Q12797-5;Q12797-8	Q12797;Q12797-10	>sp|Q12797|ASPH_HUMAN Aspartyl/asparaginyl beta-hydroxylase OS=Homo sapiens GN=ASPH PE=1 SV=3;>sp|Q12797-10|ASPH_HUMAN Isoform 10 of Aspartyl/asparaginyl beta-hydroxylase OS=Homo sapiens GN=ASPH	1.6007e-189	1992800000	7	5	5	7	5	5	7	5	5
Splicing factor 3B subunit 2	SF3B2	-0.437925	0.301834	27.069	28.4022	28.1735	Q13435;E9PPJ0;E9PJ04;H0YCG1;E9PJT3;H0YEX5;E9PIL8	Q13435;E9PPJ0;E9PJ04;H0YCG1	>sp|Q13435|SF3B2_HUMAN Splicing factor 3B subunit 2 OS=Homo sapiens GN=SF3B2 PE=1 SV=2;>tr|E9PPJ0|E9PPJ0_HUMAN Splicing factor 3B subunit 2 OS=Homo sapiens GN=SF3B2 PE=2 SV=1;>tr|E9PJ04|E9PJ04_HUMAN Splicing factor 3B subunit 2 (Fragment) OS=Homo sapiens G	4.0308e-106	808840000	12	2	5	12	2	5	12	2	5
Probable ATP-dependent RNA helicase DHX37	DHX37	-0.4382	0.848615	25.1446	27.0246	26.5228	Q8IY37;F5H3Y4	Q8IY37;F5H3Y4	>sp|Q8IY37|DHX37_HUMAN Probable ATP-dependent RNA helicase DHX37 OS=Homo sapiens GN=DHX37 PE=1 SV=1;>tr|F5H3Y4|F5H3Y4_HUMAN Probable ATP-dependent RNA helicase DHX37 OS=Homo sapiens GN=DHX37 PE=2 SV=1	4.3067e-34	280840000	7	2	7	7	2	7	7	2	7
U3 small nucleolar RNA-associated protein 18 homolog	UTP18	-0.442394	0.494028	24.9098	26.4353	26.115	Q9Y5J1;J3QLD6;J3QRG0;J3QR85;J3KSR7	Q9Y5J1	>sp|Q9Y5J1|UTP18_HUMAN U3 small nucleolar RNA-associated protein 18 homolog OS=Homo sapiens GN=UTP18 PE=1 SV=3	1.0917e-10	202740000	3	1	2	3	1	2	3	1	2
Heat shock protein HSP 90-beta	HSP90AB1	-0.443129	1.87513	26.0203	28.9268	27.9167	P08238;Q58FF7;Q5T9W8;Q58FF6;F8W026	P08238	>sp|P08238|HS90B_HUMAN Heat shock protein HSP 90-beta OS=Homo sapiens GN=HSP90AB1 PE=1 SV=4	1.8408e-163	1035200000	13	4	6	6	2	2	5	2	1
RNA 3-terminal phosphate cyclase-like protein	RCL1	-0.444494	-1.70991	26.4815	25.803	26.5868	Q9Y2P8	Q9Y2P8	>sp|Q9Y2P8|RCL1_HUMAN RNA 3-terminal phosphate cyclase-like protein OS=Homo sapiens GN=RCL1 PE=1 SV=3	7.0657e-110	240090000	2	1	1	2	1	1	2	1	1
Polyadenylate-binding protein 1	PABPC1	-0.446884	-2.21238	31.0948	29.9139	30.9512	E7EQV3;P11940;P11940-2;E7ERJ7;H0YAR2;H0YBN4;Q9H361;E5RGH3;E5RH24;E5RJB9;H0YAP2;H0YAS7;H0YAS6;H0YB75;H0YC10;E5RHG7;H0YB86;H0YAW6;Q4VY17;Q96DU9-2;Q96DU9;Q4VXU2	E7EQV3;P11940;P11940-2;E7ERJ7;H0YAR2	>tr|E7EQV3|E7EQV3_HUMAN Polyadenylate-binding protein 1 OS=Homo sapiens GN=PABPC1 PE=2 SV=1;>sp|P11940|PABP1_HUMAN Polyadenylate-binding protein 1 OS=Homo sapiens GN=PABPC1 PE=1 SV=2;>sp|P11940-2|PABP1_HUMAN Isoform 2 of Polyadenylate-binding protein 1 OS=	8.557e-74	4784600000	10	6	7	10	6	7	7	5	5
Probable ATP-dependent RNA helicase DDX5	DDX5	-0.448521	1.83277	28.9736	31.8377	30.8542	P17844;J3KTA4;B4DLW8;J3QRQ7;J3QSF1;J3KRX8;J3QR02;J3KRZ1;J3QRN5;J3QLG9;J3QR62	P17844;J3KTA4;B4DLW8	>sp|P17844|DDX5_HUMAN Probable ATP-dependent RNA helicase DDX5 OS=Homo sapiens GN=DDX5 PE=1 SV=1;>tr|J3KTA4|J3KTA4_HUMAN Probable ATP-dependent RNA helicase DDX5 OS=Homo sapiens GN=DDX5 PE=2 SV=1;>tr|B4DLW8|B4DLW8_HUMAN Probable ATP-dependent RNA helicase	0	7342000000	17	6	12	17	6	12	14	5	10
FACT complex subunit SSRP1	SSRP1	-0.454725	-1.24892	28.5513	28.3338	28.8973	Q08945;E9PPZ7;E9PMD4	Q08945	>sp|Q08945|SSRP1_HUMAN FACT complex subunit SSRP1 OS=Homo sapiens GN=SSRP1 PE=1 SV=1	3.631e-73	1249200000	9	2	4	9	2	4	9	2	4
Ribosomal RNA processing protein 1 homolog B	RRP1B	-0.456419	-1.95412	29.1852	28.2624	29.1802	Q14684;Q14684-2	Q14684;Q14684-2	>sp|Q14684|RRP1B_HUMAN Ribosomal RNA processing protein 1 homolog B OS=Homo sapiens GN=RRP1B PE=1 SV=3;>sp|Q14684-2|RRP1B_HUMAN Isoform 2 of Ribosomal RNA processing protein 1 homolog B OS=Homo sapiens GN=RRP1B	1.0483e-132	1380500000	9	3	5	9	3	5	9	3	5
Ubiquitin-60S ribosomal protein L40;Ubiquitin;60S ribosomal protein L40;Ubiquitin-40S ribosomal protein S27a;Ubiquitin;40S ribosomal protein S27a;Polyubiquitin-B;Ubiquitin;Polyubiquitin-C;Ubiquitin	UBA52;UBB;RPS27A;UBC;UBBP4	-0.459339	-2.18847	29.7186	28.5615	29.5994	M0R1V7;J3QS39;J3QTR3;F5H6Q2;P62987;F5GYU3;F5H2Z3;F5H265;B4DV12;F5H388;P62979;F5H747;F5GXK7;J3QKN0;P0CG47;Q96C32;F5H041;P0CG48;J3QSA3;F5GZ39;M0R1M6;M0R2S1;J3QLP7;J3QRK5	M0R1V7;J3QS39;J3QTR3;F5H6Q2;P62987;F5GYU3;F5H2Z3;F5H265;B4DV12;F5H388;P62979;F5H747;F5GXK7;J3QKN0;P0CG47;Q96C32;F5H041;P0CG48;J3QSA3;F5GZ39;M0R1M6;M0R2S1;J3QLP7;J3QRK5	>tr|M0R1V7|M0R1V7_HUMAN Ubiquitin-60S ribosomal protein L40 (Fragment) OS=Homo sapiens GN=UBA52 PE=2 SV=1;>tr|J3QS39|J3QS39_HUMAN Ubiquitin (Fragment) OS=Homo sapiens GN=UBB PE=2 SV=1;>tr|J3QTR3|J3QTR3_HUMAN Ubiquitin (Fragment) OS=Homo sapiens GN=RPS27A P	4.1722e-38	1490500000	1	2	2	1	2	2	1	2	2
Procollagen-lysine,2-oxoglutarate 5-dioxygenase 2	PLOD2	-0.461031	-0.345191	22.6338	23.32	23.438	E7ETU9;O00469;O00469-2;B3KWS3	E7ETU9;O00469;O00469-2;B3KWS3	>tr|E7ETU9|E7ETU9_HUMAN Procollagen-lysine,2-oxoglutarate 5-dioxygenase 2 OS=Homo sapiens GN=PLOD2 PE=2 SV=1;>sp|O00469|PLOD2_HUMAN Procollagen-lysine,2-oxoglutarate 5-dioxygenase 2 OS=Homo sapiens GN=PLOD2 PE=1 SV=2;>sp|O00469-2|PLOD2_HUMAN Isoform 2 of P	4.1379e-05	23193000	2	0	1	2	0	1	2	0	1
Protein AATF	AATF	-0.466083	-0.519089	27.1808	27.6931	27.9031	Q9NY61;K7EK88;K7ERC2;K7ENE9	Q9NY61	>sp|Q9NY61|AATF_HUMAN Protein AATF OS=Homo sapiens GN=AATF PE=1 SV=1	1.9568e-82	620020000	8	4	5	8	4	5	8	4	5
60S ribosomal protein L7a	RPL7A	-0.470039	1.07598	30.9183	33.0256	32.442	P62424;Q5T8U3;Q5T8U2	P62424;Q5T8U3	>sp|P62424|RL7A_HUMAN 60S ribosomal protein L7a OS=Homo sapiens GN=RPL7A PE=1 SV=2;>tr|Q5T8U3|Q5T8U3_HUMAN 60S ribosomal protein L7a (Fragment) OS=Homo sapiens GN=RPL7A PE=2 SV=1	4.0186e-64	18447000000	10	3	6	10	3	6	10	3	6
Glutamine--fructose-6-phosphate aminotransferase [isomerizing] 2	GFPT2	-0.473112	0.552009	21.6095	23.1929	22.8743	E5RJP4;O94808	E5RJP4;O94808	>tr|E5RJP4|E5RJP4_HUMAN Glutamine--fructose-6-phosphate aminotransferase [isomerizing] 2 (Fragment) OS=Homo sapiens GN=GFPT2 PE=2 SV=1;>sp|O94808|GFPT2_HUMAN Glutamine--fructose-6-phosphate aminotransferase [isomerizing] 2 OS=Homo sapiens GN=GFPT2 PE=1 SV=	0.00013648	19421000	1	0	1	1	0	1	1	0	1
60S ribosomal protein L23	RPL23	-0.473349	-0.116271	27.7236	28.6388	28.6546	P62829;J3KTJ3;C9JD32;B9ZVP7;J3KT29	P62829;J3KTJ3;C9JD32;B9ZVP7;J3KT29	>sp|P62829|RL23_HUMAN 60S ribosomal protein L23 OS=Homo sapiens GN=RPL23 PE=1 SV=1;>tr|J3KTJ3|J3KTJ3_HUMAN 60S ribosomal protein L23 OS=Homo sapiens GN=RPL23 PE=2 SV=1;>tr|C9JD32|C9JD32_HUMAN 60S ribosomal protein L23 (Fragment) OS=Homo sapiens GN=RPL23 PE	9.7919e-05	954510000	2	1	1	2	1	1	2	1	1
Eukaryotic translation initiation factor 3 subunit K	EIF3K	-0.476732	-1.02352	23.8216	23.8295	24.3023	K7ES31;K7EMQ9;K7ERF1;B7ZAM9;Q9UBQ5	K7ES31;K7EMQ9;K7ERF1;B7ZAM9;Q9UBQ5	>tr|K7ES31|K7ES31_HUMAN Eukaryotic translation initiation factor 3 subunit K OS=Homo sapiens GN=EIF3K PE=2 SV=1;>tr|K7EMQ9|K7EMQ9_HUMAN Eukaryotic translation initiation factor 3 subunit K (Fragment) OS=Homo sapiens GN=EIF3K PE=2 SV=1;>tr|K7ERF1|K7ERF1_HUM	0.00078779	41783000	1	1	1	1	1	1	1	1	1
Putative RNA-binding protein 15	RBM15	-0.477015	-0.604769	22.9319	23.3585	23.6222	Q96T37-4;Q96T37-2;Q96T37-3;Q96T37	Q96T37-4;Q96T37-2;Q96T37-3;Q96T37	>sp|Q96T37-4|RBM15_HUMAN Isoform 4 of Putative RNA-binding protein 15 OS=Homo sapiens GN=RBM15;>sp|Q96T37-2|RBM15_HUMAN Isoform 2 of Putative RNA-binding protein 15 OS=Homo sapiens GN=RBM15;>sp|Q96T37-3|RBM15_HUMAN Isoform 3 of Putative RNA-binding protein	1.9911e-11	29286000	3	0	1	3	0	1	3	0	1
Serine protease 23	PRSS23	-0.477922	-2.87019	24.031	22.1922	23.5895	E9PRR2;B4E2J3;O95084	E9PRR2;B4E2J3;O95084	>tr|E9PRR2|E9PRR2_HUMAN Serine protease 23 (Fragment) OS=Homo sapiens GN=PRSS23 PE=2 SV=1;>tr|B4E2J3|B4E2J3_HUMAN Serine protease 23 OS=Homo sapiens GN=PRSS23 PE=2 SV=1;>sp|O95084|PRS23_HUMAN Serine protease 23 OS=Homo sapiens GN=PRSS23 PE=1 SV=1	0.0022225	28789000	1	1	1	1	1	1	1	1	1
Ribosomal RNA-processing protein 7 homolog A	RRP7A	-0.479946	-0.895258	27.6347	27.7708	28.1827	Q9Y3A4;Q9NSQ0	Q9Y3A4	>sp|Q9Y3A4|RRP7A_HUMAN Ribosomal RNA-processing protein 7 homolog A OS=Homo sapiens GN=RRP7A PE=1 SV=2	3.9154e-67	728050000	6	2	4	6	2	4	6	2	4
Protein MAK16 homolog	MAK16	-0.487146	0.693143	22.9519	24.6764	24.3013	Q9BXY0;H0YBV6	Q9BXY0	>sp|Q9BXY0|MAK16_HUMAN Protein MAK16 homolog OS=Homo sapiens GN=MAK16 PE=1 SV=2	1.0444e-09	52602000	4	0	1	4	0	1	4	0	1
Fragile X mental retardation syndrome-related protein 1	FXR1	-0.488285	2.19322	27.1039	30.3285	29.2045	B4DXZ6;P51114;P51114-3;P51114-2;E7EU85;E9PFF5;C9JAJ4;C9IZ22;C9JZE0;C9JY20	B4DXZ6;P51114;P51114-3;P51114-2;E7EU85;E9PFF5	>tr|B4DXZ6|B4DXZ6_HUMAN Fragile X mental retardation syndrome-related protein 1 OS=Homo sapiens GN=FXR1 PE=2 SV=1;>sp|P51114|FXR1_HUMAN Fragile X mental retardation syndrome-related protein 1 OS=Homo sapiens GN=FXR1 PE=1 SV=3;>sp|P51114-3|FXR1_HUMAN Isofor	1.7181e-177	2361100000	17	3	11	17	3	11	12	2	8
Histone-lysine N-methyltransferase NSD2	WHSC1	-0.488518	-1.91201	25.3648	24.4841	25.413	O96028-5;O96028-3;O96028;D6R9V2;O96028-6;H0Y9L4;D6RIS1;O96028-7	O96028-5;O96028-3;O96028;D6R9V2;O96028-6	>sp|O96028-5|NSD2_HUMAN Isoform 5 of Histone-lysine N-methyltransferase NSD2 OS=Homo sapiens GN=WHSC1;>sp|O96028-3|NSD2_HUMAN Isoform 3 of Histone-lysine N-methyltransferase NSD2 OS=Homo sapiens GN=WHSC1;>sp|O96028|NSD2_HUMAN Histone-lysine N-methyltransfe	4.6116e-15	90666000	4	1	2	4	1	2	4	1	2
Bromodomain-containing protein 7	BRD7	-0.491457	-1.6764	22.8772	22.2322	23.0462	I3L4V5;Q9NPI1;Q9NPI1-2	I3L4V5;Q9NPI1;Q9NPI1-2	>tr|I3L4V5|I3L4V5_HUMAN Bromodomain-containing protein 7 (Fragment) OS=Homo sapiens GN=BRD7 PE=2 SV=1;>sp|Q9NPI1|BRD7_HUMAN Bromodomain-containing protein 7 OS=Homo sapiens GN=BRD7 PE=1 SV=1;>sp|Q9NPI1-2|BRD7_HUMAN Isoform 2 of Bromodomain-containing prote	0.005802	13865000	1	0	1	1	0	1	1	0	1
Zinc finger protein 593	ZNF593	-0.49184	1.70328	22.6026	25.3373	24.4618	O00488;A9J4F5	O00488;A9J4F5	>sp|O00488|ZN593_HUMAN Zinc finger protein 593 OS=Homo sapiens GN=ZNF593 PE=1 SV=2;>tr|A9J4F5|A9J4F5_HUMAN Zinc finger protein 593 OS=Homo sapiens GN=ZNF593 PE=2 SV=1	1.3996e-13	73323000	1	0	2	1	0	2	1	0	2
E3 SUMO-protein ligase RanBP2;Putative peptidyl-prolyl cis-trans isomerase	RANBP2	-0.492731	-1.91478	25.027	24.1436	25.078	P49792;F8WBP7	P49792	>sp|P49792|RBP2_HUMAN E3 SUMO-protein ligase RanBP2 OS=Homo sapiens GN=RANBP2 PE=1 SV=2	4.1764e-22	83325000	6	2	2	6	2	2	6	2	2
Heterogeneous nuclear ribonucleoprotein R	HNRNPR;HNRPR	-0.493002	-1.72151	28.4526	27.7625	28.6006	O43390;O43390-2;O43390-3;S4R3J4;E7ETM7;B4DT28	O43390;O43390-2;O43390-3;S4R3J4;E7ETM7;B4DT28	>sp|O43390|HNRPR_HUMAN Heterogeneous nuclear ribonucleoprotein R OS=Homo sapiens GN=HNRNPR PE=1 SV=1;>sp|O43390-2|HNRPR_HUMAN Isoform 2 of Heterogeneous nuclear ribonucleoprotein R OS=Homo sapiens GN=HNRNPR;>sp|O43390-3|HNRPR_HUMAN Isoform 3 of Heterogeneo	7.8424e-83	945770000	10	6	8	8	5	6	8	5	6
Interleukin enhancer-binding factor 3	ILF3	-0.496048	-1.21063	28.9823	28.803	29.3887	Q12906-4;Q12906-6;Q12906-7;Q12906-5;Q12906-2;Q12906-3;Q12906;K7EQR9;K7EKJ9;Q96SI9-2;Q96SI9;K7EQ75;K7ERM6;K7ENK6;K7EM82;K7EJ09;K7ER69	Q12906-4;Q12906-6;Q12906-7;Q12906-5;Q12906-2;Q12906-3;Q12906	>sp|Q12906-4|ILF3_HUMAN Isoform 4 of Interleukin enhancer-binding factor 3 OS=Homo sapiens GN=ILF3;>sp|Q12906-6|ILF3_HUMAN Isoform 6 of Interleukin enhancer-binding factor 3 OS=Homo sapiens GN=ILF3;>sp|Q12906-7|ILF3_HUMAN Isoform 7 of Interleukin enhancer-	1.9172e-59	1538600000	8	4	7	8	4	7	8	4	7
Replication factor C subunit 2	RFC2	-0.496157	-1.07528	27.3226	27.2787	27.7968	P35250;P35250-2;H7C5S7;H7C5P1;H7C5Q7;F8WC37;H7C5A0;H7C5G4;H7C596;H7C5P4	P35250;P35250-2	>sp|P35250|RFC2_HUMAN Replication factor C subunit 2 OS=Homo sapiens GN=RFC2 PE=1 SV=3;>sp|P35250-2|RFC2_HUMAN Isoform 2 of Replication factor C subunit 2 OS=Homo sapiens GN=RFC2	1.6662e-139	516960000	5	2	5	5	2	5	5	2	5
UPF0568 protein C14orf166	C14orf166	-0.497053	-0.832266	27.6771	27.8762	28.2737	Q9Y224;G3V4C6;H0YJB9;G3V4E7	Q9Y224;G3V4C6	>sp|Q9Y224|CN166_HUMAN UPF0568 protein C14orf166 OS=Homo sapiens GN=C14orf166 PE=1 SV=1;>tr|G3V4C6|G3V4C6_HUMAN UPF0568 protein C14orf166 OS=Homo sapiens GN=C14orf166 PE=2 SV=1	3.3866e-48	773440000	5	3	3	5	3	3	5	3	3
SWI/SNF-related matrix-associated actin-dependent regulator of chromatin subfamily A member 5	SMARCA5	-0.50078	-1.86821	27.2098	26.373	27.2922	O60264	O60264	>sp|O60264|SMCA5_HUMAN SWI/SNF-related matrix-associated actin-dependent regulator of chromatin subfamily A member 5 OS=Homo sapiens GN=SMARCA5 PE=1 SV=1	1.4926e-40	364430000	7	3	6	7	3	6	6	3	5
X-ray repair cross-complementing protein 5	XRCC5	-0.50506	-0.869729	23.3785	23.5401	23.9644	P13010	P13010	>sp|P13010|XRCC5_HUMAN X-ray repair cross-complementing protein 5 OS=Homo sapiens GN=XRCC5 PE=1 SV=3	1.4814e-05	33057000	1	1	2	1	1	2	1	1	2
Zinc finger protein 512	ZNF512	-0.50782	-1.36634	25.1802	24.8452	25.5205	Q96ME7-2;Q96ME7-3;G3XAG1;Q96ME7;B4E0X7	Q96ME7-2;Q96ME7-3;G3XAG1;Q96ME7;B4E0X7	>sp|Q96ME7-2|ZN512_HUMAN Isoform 2 of Zinc finger protein 512 OS=Homo sapiens GN=ZNF512;>sp|Q96ME7-3|ZN512_HUMAN Isoform 3 of Zinc finger protein 512 OS=Homo sapiens GN=ZNF512;>tr|G3XAG1|G3XAG1_HUMAN Zinc finger protein 512 OS=Homo sapiens GN=ZNF512 PE=2 S	1.002e-11	112110000	3	1	2	3	1	2	3	1	2
TATA-binding protein-associated factor 2N	TAF15	-0.509077	0.360784	26.0158	27.4079	27.2209	K7EPT6;Q92804-2;Q92804;K7ENI1;K7EL85	K7EPT6;Q92804-2;Q92804	>tr|K7EPT6|K7EPT6_HUMAN TATA-binding protein-associated factor 2N OS=Homo sapiens GN=TAF15 PE=2 SV=1;>sp|Q92804-2|RBP56_HUMAN Isoform Short of TATA-binding protein-associated factor 2N OS=Homo sapiens GN=TAF15;>sp|Q92804|RBP56_HUMAN TATA-binding protein-as	1.0621e-12	418660000	3	1	2	3	1	2	2	0	1
DNA/RNA-binding protein KIN17	KIN	-0.510912	-0.467099	25.1452	25.7094	25.9382	F5GXB3;B4DX32;O60870;S4R357	F5GXB3;B4DX32;O60870;S4R357	>tr|F5GXB3|F5GXB3_HUMAN DNA/RNA-binding protein KIN17 OS=Homo sapiens GN=KIN PE=2 SV=1;>tr|B4DX32|B4DX32_HUMAN DNA/RNA-binding protein KIN17 OS=Homo sapiens GN=KIN PE=2 SV=1;>sp|O60870|KIN17_HUMAN DNA/RNA-binding protein KIN17 OS=Homo sapiens GN=KIN PE=1 S	4.007e-23	133770000	3	2	3	3	2	3	3	2	3
Prelamin-A/C;Lamin-A/C	LMNA	-0.511389	-1.73733	30.7223	30.0164	30.8807	P02545;P02545-3;P02545-2;P02545-6;P02545-5;P02545-4;Q5TCI8;H0YAB0;E9PBF6;P20700;Q03252;J9JID7	P02545;P02545-3;P02545-2;P02545-6;P02545-5;P02545-4;Q5TCI8	>sp|P02545|LMNA_HUMAN Prelamin-A/C OS=Homo sapiens GN=LMNA PE=1 SV=1;>sp|P02545-3|LMNA_HUMAN Isoform ADelta10 of Prelamin-A/C OS=Homo sapiens GN=LMNA;>sp|P02545-2|LMNA_HUMAN Isoform C of Prelamin-A/C OS=Homo sapiens GN=LMNA;>sp|P02545-6|LMNA_HUMAN Isoform	1.2293e-208	3939600000	17	10	17	17	10	17	17	10	17
Putative ATP-dependent RNA helicase DHX30	DHX30	-0.512398	-0.72403	28.1338	28.4411	28.7999	Q7L2E3-2;Q7L2E3-3;H7BXY3;Q7L2E3	Q7L2E3-2;Q7L2E3-3;H7BXY3;Q7L2E3	>sp|Q7L2E3-2|DHX30_HUMAN Isoform 2 of Putative ATP-dependent RNA helicase DHX30 OS=Homo sapiens GN=DHX30;>sp|Q7L2E3-3|DHX30_HUMAN Isoform 3 of Putative ATP-dependent RNA helicase DHX30 OS=Homo sapiens GN=DHX30;>tr|H7BXY3|H7BXY3_HUMAN Putative ATP-dependent	8.5134e-180	1076200000	12	6	11	12	6	11	12	6	11
Eukaryotic translation initiation factor 4 gamma 1	EIF4G1	-0.515366	-0.26373	24.6966	25.4642	25.5958	Q04637-5;E7EX73;Q04637-4;E9PGM1;Q04637-3;E7EUU4;Q04637;Q04637-8;Q04637-9;Q04637-6;Q04637-7;C9J6B6;C9JF13;H7C044;C9J2Z7;C9K073;F8WCF2;C9JHW9;H7C0V6	Q04637-5;E7EX73;Q04637-4;E9PGM1;Q04637-3;E7EUU4;Q04637;Q04637-8;Q04637-9;Q04637-6;Q04637-7;C9J6B6;C9JF13	>sp|Q04637-5|IF4G1_HUMAN Isoform D of Eukaryotic translation initiation factor 4 gamma 1 OS=Homo sapiens GN=EIF4G1;>tr|E7EX73|E7EX73_HUMAN Eukaryotic translation initiation factor 4 gamma 1 OS=Homo sapiens GN=EIF4G1 PE=2 SV=1;>sp|Q04637-4|IF4G1_HUMAN Isofo	1.6386e-20	125020000	5	1	3	5	1	3	5	1	3
H/ACA ribonucleoprotein complex subunit 2	NHP2	-0.515463	-1.14331	25.3593	25.2474	25.8188	J3QSY4;D6RC52;D6RCB9;Q9NX24	J3QSY4;D6RC52;D6RCB9;Q9NX24	>tr|J3QSY4|J3QSY4_HUMAN H/ACA ribonucleoprotein complex subunit 2 OS=Homo sapiens GN=NHP2 PE=2 SV=1;>tr|D6RC52|D6RC52_HUMAN H/ACA ribonucleoprotein complex subunit 2 (Fragment) OS=Homo sapiens GN=NHP2 PE=2 SV=1;>tr|D6RCB9|D6RCB9_HUMAN H/ACA ribonucleoprote	1.8789e-29	138330000	1	1	1	1	1	1	1	1	1
Ribonuclease P protein subunit p38	RPP38	-0.517878	-1.02706	25.1906	25.1949	25.7106	P78345	P78345	>sp|P78345|RPP38_HUMAN Ribonuclease P protein subunit p38 OS=Homo sapiens GN=RPP38 PE=1 SV=2	9.2068e-65	122870000	2	1	1	2	1	1	2	1	1
FACT complex subunit SPT16	SUPT16H	-0.520903	-1.40895	29.4885	29.1109	29.8206	Q9Y5B9	Q9Y5B9	>sp|Q9Y5B9|SP16H_HUMAN FACT complex subunit SPT16 OS=Homo sapiens GN=SUPT16H PE=1 SV=1	2.2053e-196	2094000000	13	7	10	13	7	10	13	7	10
Splicing factor U2AF 65 kDa subunit	U2AF2	-0.52276	-0.796238	27.0133	27.2484	27.6536	P26368-2;P26368;K7ENG2;K7ELP8	P26368-2;P26368;K7ENG2	>sp|P26368-2|U2AF2_HUMAN Isoform 2 of Splicing factor U2AF 65 kDa subunit OS=Homo sapiens GN=U2AF2;>sp|P26368|U2AF2_HUMAN Splicing factor U2AF 65 kDa subunit OS=Homo sapiens GN=U2AF2 PE=1 SV=4;>tr|K7ENG2|K7ENG2_HUMAN Splicing factor U2AF 65 kDa subunit OS=	5.7291e-87	482410000	4	3	5	4	3	5	4	3	5
Chromodomain-helicase-DNA-binding protein 3	CHD3	-0.524597	-0.763793	24.2549	24.5225	24.9133	Q12873;Q12873-3;Q12873-2;H7C2H0;Q5TG85	Q12873;Q12873-3;Q12873-2	>sp|Q12873|CHD3_HUMAN Chromodomain-helicase-DNA-binding protein 3 OS=Homo sapiens GN=CHD3 PE=1 SV=3;>sp|Q12873-3|CHD3_HUMAN Isoform 3 of Chromodomain-helicase-DNA-binding protein 3 OS=Homo sapiens GN=CHD3;>sp|Q12873-2|CHD3_HUMAN Isoform 2 of Chromodomain-h	3.2877e-13	70928000	4	1	4	4	1	4	2	1	4
Transcription elongation factor B polypeptide 3	TCEB3	-0.525299	0.204473	25.7173	26.9532	26.8605	Q14241	Q14241	>sp|Q14241|ELOA1_HUMAN Transcription elongation factor B polypeptide 3 OS=Homo sapiens GN=TCEB3 PE=1 SV=2	4.4577e-36	315730000	7	1	2	7	1	2	7	1	2
La-related protein 1	LARP1	-0.528679	-1.02996	27.4448	27.4462	27.9742	Q6PKG0;Q6PKG0-3;E5RH50;H0YC33;H0YC73;H0YBW1;H0YAX9;H0YBJ5;H0YBM7	Q6PKG0;Q6PKG0-3;E5RH50	>sp|Q6PKG0|LARP1_HUMAN La-related protein 1 OS=Homo sapiens GN=LARP1 PE=1 SV=2;>sp|Q6PKG0-3|LARP1_HUMAN Isoform 2 of La-related protein 1 OS=Homo sapiens GN=LARP1;>tr|E5RH50|E5RH50_HUMAN La-related protein 1 (Fragment) OS=Homo sapiens GN=LARP1 PE=2 SV=1	4.4927e-47	579980000	7	3	7	7	3	7	7	3	7
AP-2 complex subunit alpha-2	AP2A2	-0.528729	0.17506	24.6663	25.8727	25.7982	O94973;O94973-2;O94973-3;E9PQP4;H0YEG0;H0YDE9;E9PR62	O94973;O94973-2;O94973-3	>sp|O94973|AP2A2_HUMAN AP-2 complex subunit alpha-2 OS=Homo sapiens GN=AP2A2 PE=1 SV=2;>sp|O94973-2|AP2A2_HUMAN Isoform 2 of AP-2 complex subunit alpha-2 OS=Homo sapiens GN=AP2A2;>sp|O94973-3|AP2A2_HUMAN Isoform 3 of AP-2 complex subunit alpha-2 OS=Homo sa	8.081e-86	164050000	8	2	4	6	1	3	6	1	3
40S ribosomal protein SA	RPSA;RPSAP58	-0.530127	0.80636	29.5216	31.3593	30.9706	C9J9K3;P08865;A6NE09;C9JQR9	C9J9K3;P08865;A6NE09	>tr|C9J9K3|C9J9K3_HUMAN 40S ribosomal protein SA (Fragment) OS=Homo sapiens GN=RPSA PE=2 SV=1;>sp|P08865|RSSA_HUMAN 40S ribosomal protein SA OS=Homo sapiens GN=RPSA PE=1 SV=4;>tr|A6NE09|A6NE09_HUMAN 40S ribosomal protein SA OS=Homo sapiens GN=RPSAP58 PE=2	3.9458e-119	5943800000	8	3	6	8	3	6	8	3	6
40S ribosomal protein S26;Putative 40S ribosomal protein S26-like 1	RPS26;RPS26P11	-0.532108	-1.56021	31.8197	31.2909	32.0874	P62854;Q5JNZ5	P62854;Q5JNZ5	>sp|P62854|RS26_HUMAN 40S ribosomal protein S26 OS=Homo sapiens GN=RPS26 PE=1 SV=3;>sp|Q5JNZ5|RS26L_HUMAN Putative 40S ribosomal protein S26-like 1 OS=Homo sapiens GN=RPS26P11 PE=5 SV=1	4.7637e-24	9075100000	3	2	2	3	2	2	3	2	2
U3 small nucleolar RNA-interacting protein 2	RRP9	-0.532774	0.140857	22.7598	23.932	23.8787	O43818	O43818	>sp|O43818|U3IP2_HUMAN U3 small nucleolar RNA-interacting protein 2 OS=Homo sapiens GN=RRP9 PE=1 SV=1	8.6714e-05	31911000	1	0	2	1	0	2	1	0	2
S-phase kinase-associated protein 1	SKP1	-0.533806	-0.367934	26.2959	26.9594	27.1614	P63208;E5RJR5;E5RGM3;E7ERH2;F8W8N3;P63208-2;E5RHM3;E5RGM4;E5RI56	P63208;E5RJR5;E5RGM3;E7ERH2;F8W8N3;P63208-2	>sp|P63208|SKP1_HUMAN S-phase kinase-associated protein 1 OS=Homo sapiens GN=SKP1 PE=1 SV=2;>tr|E5RJR5|E5RJR5_HUMAN S-phase kinase-associated protein 1 OS=Homo sapiens GN=SKP1 PE=2 SV=1;>tr|E5RGM3|E5RGM3_HUMAN S-phase kinase-associated protein 1 (Fragment)	1.1229e-70	357370000	3	1	2	3	1	2	3	1	2
Signal recognition particle 54 kDa protein	SRP54	-0.533846	-1.74645	27.8119	27.0969	27.9883	P61011;G3V4F7;P61011-2;G3V346;G3V3L9;G3V480	P61011;G3V4F7;P61011-2	>sp|P61011|SRP54_HUMAN Signal recognition particle 54 kDa protein OS=Homo sapiens GN=SRP54 PE=1 SV=1;>tr|G3V4F7|G3V4F7_HUMAN Signal recognition particle 54 kDa protein OS=Homo sapiens GN=SRP54 PE=2 SV=1;>sp|P61011-2|SRP54_HUMAN Isoform 2 of Signal recognit	9.2075e-113	569770000	7	5	7	7	5	7	7	5	7
Probable ATP-dependent RNA helicase DDX28	DDX28	-0.534378	0.442104	22.3441	23.8176	23.6153	Q9NUL7	Q9NUL7	>sp|Q9NUL7|DDX28_HUMAN Probable ATP-dependent RNA helicase DDX28 OS=Homo sapiens GN=DDX28 PE=1 SV=2	1.6339e-07	28694000	2	0	2	2	0	2	2	0	2
Polyadenylate-binding protein 4	PABPC4	-0.534502	-3.2815	29.5935	27.3433	29.0029	B1ANR0;Q13310-2;Q13310;Q13310-3;H0Y5F5;H0YCC8;B1ANR1;H0YEU6;H0YEQ8;P0CB38;J3KTH5;Q5JQF8	B1ANR0;Q13310-2;Q13310;Q13310-3;H0Y5F5	>tr|B1ANR0|B1ANR0_HUMAN Poly(A) binding protein, cytoplasmic 4 (Inducible form), isoform CRA_e OS=Homo sapiens GN=PABPC4 PE=2 SV=1;>sp|Q13310-2|PABP4_HUMAN Isoform 2 of Polyadenylate-binding protein 4 OS=Homo sapiens GN=PABPC4;>sp|Q13310|PABP4_HUMAN Polyad	3.5866e-53	1236400000	8	4	8	5	3	6	5	3	6
Guanine nucleotide-binding protein G(s) subunit alpha isoforms short;Guanine nucleotide-binding protein G(s) subunit alpha isoforms XLas	GNAS	-0.535109	-7.86888	27.7936	20.9561	24.9099	P63092-3;P63092-2;P63092;P63092-4;Q5JWF2-2;Q5JWF2;S4R3E3;Q5JWE9;H0Y7F4;A2A2R6;Q5JWD1;H0Y7E8;S4R3V9;P09471-2;P09471;P38405;P38405-2	P63092-3;P63092-2;P63092;P63092-4;Q5JWF2-2;Q5JWF2;S4R3E3;Q5JWE9;H0Y7F4	>sp|P63092-3|GNAS2_HUMAN Isoform 3 of Guanine nucleotide-binding protein G(s) subunit alpha isoforms short OS=Homo sapiens GN=GNAS;>sp|P63092-2|GNAS2_HUMAN Isoform Gnas-2 of Guanine nucleotide-binding protein G(s) subunit alpha isoforms short OS=Homo sapie	3.8261e-33	143280000	2	3	1	1	3	1	1	3	1
Eukaryotic translation initiation factor 4 gamma 2	EIF4G2	-0.537033	-1.20411	25.8387	25.6659	26.2893	P78344-2;H0Y3P2;P78344;D3DQV9;E9PKF8;H0YE22;H0YEC5;H0YD77;H0YCH5	P78344-2;H0Y3P2;P78344;D3DQV9	>sp|P78344-2|IF4G2_HUMAN Isoform 2 of Eukaryotic translation initiation factor 4 gamma 2 OS=Homo sapiens GN=EIF4G2;>tr|H0Y3P2|H0Y3P2_HUMAN Eukaryotic translation initiation factor 4 gamma 2 OS=Homo sapiens GN=EIF4G2 PE=2 SV=1;>sp|P78344|IF4G2_HUMAN Eukaryo	1.9065e-09	185410000	3	2	3	3	2	3	3	2	3
Heterogeneous nuclear ribonucleoprotein D0	HNRNPD	-0.537546	-0.84953	25.6108	25.7927	26.2393	D6RAF8;Q14103-3;Q14103;F5H6R6;H0YA96;H0Y8G5;Q14103-4;B4DTC3;Q14103-2;D6RD83;D6RF44	D6RAF8;Q14103-3;Q14103;F5H6R6;H0YA96;H0Y8G5;Q14103-4;B4DTC3;Q14103-2	>tr|D6RAF8|D6RAF8_HUMAN Heterogeneous nuclear ribonucleoprotein D0 (Fragment) OS=Homo sapiens GN=HNRNPD PE=2 SV=1;>sp|Q14103-3|HNRPD_HUMAN Isoform 3 of Heterogeneous nuclear ribonucleoprotein D0 OS=Homo sapiens GN=HNRNPD;>sp|Q14103|HNRPD_HUMAN Heterogeneou	1.4084e-21	165270000	3	1	1	3	1	1	3	1	1
La-related protein 4B	LARP4B	-0.54215	-2.69815	28.2283	26.5615	27.937	Q92615;H0Y641;H0Y4V9	Q92615	>sp|Q92615|LAR4B_HUMAN La-related protein 4B OS=Homo sapiens GN=LARP4B PE=1 SV=3	2.7625e-86	476880000	2	3	4	2	3	4	2	3	4
Serine/arginine-rich splicing factor 7	SRSF7	-0.545717	0.597341	23.6241	25.2528	24.9842	Q16629-3;Q16629-2;Q16629-4;C9JAB2;Q16629	Q16629-3;Q16629-2;Q16629-4;C9JAB2;Q16629	>sp|Q16629-3|SRSF7_HUMAN Isoform 3 of Serine/arginine-rich splicing factor 7 OS=Homo sapiens GN=SRSF7;>sp|Q16629-2|SRSF7_HUMAN Isoform 2 of Serine/arginine-rich splicing factor 7 OS=Homo sapiens GN=SRSF7;>sp|Q16629-4|SRSF7_HUMAN Isoform 4 of Serine/arginin	7.9959e-20	83441000	2	1	2	1	0	1	1	0	1
U3 small nucleolar ribonucleoprotein protein MPP10	MPHOSPH10	-0.552645	-0.893052	27.2244	27.3628	27.8463	O00566;U3KQ48	O00566	>sp|O00566|MPP10_HUMAN U3 small nucleolar ribonucleoprotein protein MPP10 OS=Homo sapiens GN=MPHOSPH10 PE=1 SV=2	1.4175e-87	568450000	5	3	3	5	3	3	5	3	3
Probable ATP-dependent RNA helicase DDX27	DDX27	-0.553391	-1.4135	27.8916	27.5095	28.2539	Q96GQ7	Q96GQ7	>sp|Q96GQ7|DDX27_HUMAN Probable ATP-dependent RNA helicase DDX27 OS=Homo sapiens GN=DDX27 PE=1 SV=2	1.562e-73	739740000	5	3	6	5	3	6	5	3	6
DnaJ homolog subfamily C member 13	DNAJC13	-0.562675	-1.71031	28.4119	27.733	28.6351	O75165;H0YA63;H0Y8Q2	O75165	>sp|O75165|DJC13_HUMAN DnaJ homolog subfamily C member 13 OS=Homo sapiens GN=DNAJC13 PE=1 SV=5	3.0516e-184	888040000	11	6	10	11	6	10	11	6	10
40S ribosomal protein S20	RPS20	-0.563393	1.9347	27.6451	30.6111	29.6915	P60866;P60866-2;E5RIP1;E5RJX2;G3XAN0	P60866;P60866-2;E5RIP1;E5RJX2	>sp|P60866|RS20_HUMAN 40S ribosomal protein S20 OS=Homo sapiens GN=RPS20 PE=1 SV=1;>sp|P60866-2|RS20_HUMAN Isoform 2 of 40S ribosomal protein S20 OS=Homo sapiens GN=RPS20;>tr|E5RIP1|E5RIP1_HUMAN 40S ribosomal protein S20 OS=Homo sapiens GN=RPS20 PE=2 SV=1;	1.638e-90	3029300000	3	2	3	3	2	3	3	2	3
60S ribosomal protein L34	RPL34	-0.565725	3.8982	22.9984	27.928	26.0289	P49207	P49207	>sp|P49207|RL34_HUMAN 60S ribosomal protein L34 OS=Homo sapiens GN=RPL34 PE=1 SV=3	3.6871e-05	390270000	1	0	2	1	0	2	1	0	2
Nucleolar protein 14	NOP14	-0.568565	-0.907626	27.844	27.9678	28.4745	E9PFK5;P78316-2;P78316	E9PFK5;P78316-2;P78316	>tr|E9PFK5|E9PFK5_HUMAN Nucleolar protein 14 OS=Homo sapiens GN=NOP14 PE=2 SV=1;>sp|P78316-2|NOP14_HUMAN Isoform 2 of Nucleolar protein 14 OS=Homo sapiens GN=NOP14;>sp|P78316|NOP14_HUMAN Nucleolar protein 14 OS=Homo sapiens GN=NOP14 PE=1 SV=3	5.7586e-213	828440000	10	5	6	10	5	6	10	5	6
Prothymosin alpha;Thymosin alpha-1	PTMA	-0.571693	-2.55933	23.486	21.9581	23.2938	B8ZZQ6;P06454-2;P06454;B8ZZA1;B8ZZW7;H7C2N1	B8ZZQ6;P06454-2;P06454;B8ZZA1;B8ZZW7;H7C2N1	>tr|B8ZZQ6|B8ZZQ6_HUMAN Thymosin alpha-1 OS=Homo sapiens GN=PTMA PE=2 SV=1;>sp|P06454-2|PTMA_HUMAN Isoform 2 of Prothymosin alpha OS=Homo sapiens GN=PTMA;>sp|P06454|PTMA_HUMAN Prothymosin alpha OS=Homo sapiens GN=PTMA PE=1 SV=2;>tr|B8ZZA1|B8ZZA1_HUMAN Thym	0.00307	17139000	0	1	1	0	1	1	0	1	1
Cancer/testis antigen family 45 member A3;Cancer/testis antigen family 45 member A4/A6;Cancer/testis antigen family 45 member A5;Cancer/testis antigen family 45 member A1;Cancer/testis antigen family 45 member A2	CT45A3;CT45A4;CT45A5;CT45A1;CT45A2	-0.57176	0.623897	22.9353	24.5906	24.3347	Q8NHU0;Q8N7B7;Q6NSH3;Q5HYN5;Q5DJT8	Q8NHU0;Q8N7B7;Q6NSH3;Q5HYN5;Q5DJT8	>sp|Q8NHU0|CT453_HUMAN Cancer/testis antigen family 45 member A3 OS=Homo sapiens GN=CT45A3 PE=2 SV=1;>sp|Q8N7B7|CT454_HUMAN Cancer/testis antigen family 45 member A4/A6 OS=Homo sapiens GN=CT45A4 PE=2 SV=1;>sp|Q6NSH3|CT455_HUMAN Cancer/testis antigen family	1.1608e-12	51807000	1	0	2	1	0	2	1	0	2
Kinectin	KTN1	-0.582314	-0.506302	26.7826	27.3076	27.6274	Q86UP2;Q86UP2-2;Q86UP2-3;G3V4Y7;G3V5P0;B7Z6P3;H0YJZ8;G3V5G2	Q86UP2;Q86UP2-2;Q86UP2-3	>sp|Q86UP2|KTN1_HUMAN Kinectin OS=Homo sapiens GN=KTN1 PE=1 SV=1;>sp|Q86UP2-2|KTN1_HUMAN Isoform 2 of Kinectin OS=Homo sapiens GN=KTN1;>sp|Q86UP2-3|KTN1_HUMAN Isoform 3 of Kinectin OS=Homo sapiens GN=KTN1	2.8122e-43	485030000	10	4	6	10	4	6	10	4	6
Exosome complex component MTR3	EXOSC6	-0.584656	-0.725354	27.0511	27.3572	27.7888	Q5RKV6	Q5RKV6	>sp|Q5RKV6|EXOS6_HUMAN Exosome complex component MTR3 OS=Homo sapiens GN=EXOSC6 PE=1 SV=1	5.0567e-61	492760000	3	2	3	3	2	3	3	2	3
A-kinase anchor protein 13	AKAP13	-0.587009	-0.869721	22.8974	23.059	23.5652	A8MYJ1;Q12802-4;Q12802;Q12802-2	A8MYJ1;Q12802-4;Q12802;Q12802-2	>tr|A8MYJ1|A8MYJ1_HUMAN A kinase (PRKA) anchor protein 13, isoform CRA_a OS=Homo sapiens GN=AKAP13 PE=2 SV=2;>sp|Q12802-4|AKP13_HUMAN Isoform 3 of A-kinase anchor protein 13 OS=Homo sapiens GN=AKAP13;>sp|Q12802|AKP13_HUMAN A-kinase anchor protein 13 OS=Hom	7.9862e-06	29676000	2	1	1	2	1	1	2	1	1
Coiled-coil domain-containing protein 124	CCDC124	-0.589214	-2.41455	28.2725	26.8894	28.1702	Q96CT7;M0R2F5	Q96CT7;M0R2F5	>sp|Q96CT7|CC124_HUMAN Coiled-coil domain-containing protein 124 OS=Homo sapiens GN=CCDC124 PE=1 SV=1;>tr|M0R2F5|M0R2F5_HUMAN Coiled-coil domain-containing protein 124 (Fragment) OS=Homo sapiens GN=CCDC124 PE=2 SV=1	2.5371e-73	682820000	6	4	3	6	4	3	6	4	3
CD2 antigen cytoplasmic tail-binding protein 2	CD2BP2	-0.602074	-1.57008	26.1021	25.5634	26.4348	O95400	O95400	>sp|O95400|CD2B2_HUMAN CD2 antigen cytoplasmic tail-binding protein 2 OS=Homo sapiens GN=CD2BP2 PE=1 SV=1	5.1467e-26	218700000	3	1	4	3	1	4	3	1	4
Lysine-rich nucleolar protein 1	KNOP1	-0.602385	-2.17948	28.0494	26.9013	28.0777	Q1ED39;H3BPL4;H3BMC9;H3BNU8	Q1ED39;H3BPL4	>sp|Q1ED39|KNOP1_HUMAN Lysine-rich nucleolar protein 1 OS=Homo sapiens GN=KNOP1 PE=1 SV=1;>tr|H3BPL4|H3BPL4_HUMAN Lysine-rich nucleolar protein 1 (Fragment) OS=Homo sapiens GN=KNOP1 PE=4 SV=2	6.661e-18	627480000	6	3	3	6	3	3	6	3	3
Core histone macro-H2A.1;Histone H2A	H2AFY	-0.602591	-0.2258	26.1059	26.9115	27.1113	O75367-2;O75367-3;O75367;B4DJC3;D6RCF2	O75367-2;O75367-3;O75367;B4DJC3	>sp|O75367-2|H2AY_HUMAN Isoform 1 of Core histone macro-H2A.1 OS=Homo sapiens GN=H2AFY;>sp|O75367-3|H2AY_HUMAN Isoform 3 of Core histone macro-H2A.1 OS=Homo sapiens GN=H2AFY;>sp|O75367|H2AY_HUMAN Core histone macro-H2A.1 OS=Homo sapiens GN=H2AFY PE=1 SV=4;	1.3332e-76	357030000	3	1	3	3	1	3	3	1	3
MAP/microtubule affinity-regulating kinase 3	MARK3	-0.603147	-1.1547	24.7927	24.6694	25.3342	P27448-8;P27448-6;P27448-3;P27448-4;P27448-2;P27448;P27448-7;J3KNR0;H0YKP9;H0YIY6;H0YNV4;A2SY06;Q9P0L2-3;Q9P0L2	P27448-8;P27448-6;P27448-3;P27448-4;P27448-2;P27448;P27448-7;J3KNR0;H0YKP9;H0YIY6	>sp|P27448-8|MARK3_HUMAN Isoform 7 of MAP/microtubule affinity-regulating kinase 3 OS=Homo sapiens GN=MARK3;>sp|P27448-6|MARK3_HUMAN Isoform 5 of MAP/microtubule affinity-regulating kinase 3 OS=Homo sapiens GN=MARK3;>sp|P27448-3|MARK3_HUMAN Isoform 3 of MA	1.9714e-08	87747000	2	1	2	2	1	2	2	1	2
40S ribosomal protein S6	RPS6	-0.608639	-0.656327	30.5917	30.9667	31.3878	A2A3R5	A2A3R5	>tr|A2A3R5|A2A3R5_HUMAN 40S ribosomal protein S6 OS=Homo sapiens GN=RPS6 PE=2 SV=1	2.119e-160	6112300000	4	3	3	4	3	3	1	1	1
Trifunctional enzyme subunit beta, mitochondrial;3-ketoacyl-CoA thiolase	HADHB	-0.609316	-2.15186	24.5551	23.4347	24.6042	B5MD38;B4E2W0;F5GZQ3;P55084	B5MD38;B4E2W0;F5GZQ3;P55084	>tr|B5MD38|B5MD38_HUMAN 3-ketoacyl-CoA thiolase OS=Homo sapiens GN=HADHB PE=2 SV=1;>tr|B4E2W0|B4E2W0_HUMAN 3-ketoacyl-CoA thiolase OS=Homo sapiens GN=HADHB PE=2 SV=1;>tr|F5GZQ3|F5GZQ3_HUMAN 3-ketoacyl-CoA thiolase OS=Homo sapiens GN=HADHB PE=2 SV=1;>sp|P55	0.0032041	53567000	1	1	1	1	1	1	1	1	1
Nucleolar complex protein 2 homolog	NOC2L	-0.613056	-1.37257	27.8707	27.5296	28.3132	Q9Y3T9	Q9Y3T9	>sp|Q9Y3T9|NOC2L_HUMAN Nucleolar complex protein 2 homolog OS=Homo sapiens GN=NOC2L PE=1 SV=4	1.2891e-168	714440000	6	3	4	6	3	4	6	3	4
Cyclin-dependent kinase 1	CDK1	-0.623321	-0.545554	23.758	24.2439	24.6243	P06493-2;P06493;E5RIU6	P06493-2;P06493;E5RIU6	>sp|P06493-2|CDK1_HUMAN Isoform 2 of Cyclin-dependent kinase 1 OS=Homo sapiens GN=CDK1;>sp|P06493|CDK1_HUMAN Cyclin-dependent kinase 1 OS=Homo sapiens GN=CDK1 PE=1 SV=3;>tr|E5RIU6|E5RIU6_HUMAN Cyclin-dependent kinase 1 (Fragment) OS=Homo sapiens GN=CDK1 PE	1.4068e-05	47965000	2	1	1	2	1	1	2	1	1
Glioma tumor suppressor candidate region gene 2 protein	GLTSCR2	-0.627579	-0.011393	26.1721	27.1921	27.3097	Q9NZM5;M0QZ34;M0QX73;M0QZU5;M0QYZ9	Q9NZM5	>sp|Q9NZM5|GSCR2_HUMAN Glioma tumor suppressor candidate region gene 2 protein OS=Homo sapiens GN=GLTSCR2 PE=1 SV=2	4.7867e-106	392730000	4	2	5	4	2	5	4	2	5
Malonyl-CoA-acyl carrier protein transacylase, mitochondrial	MCAT	-0.629082	-2.735	24.893	23.1894	24.6703	Q8IVS2;Q8IVS2-2	Q8IVS2;Q8IVS2-2	>sp|Q8IVS2|FABD_HUMAN Malonyl-CoA-acyl carrier protein transacylase, mitochondrial OS=Homo sapiens GN=MCAT PE=1 SV=2;>sp|Q8IVS2-2|FABD_HUMAN Isoform 2 of Malonyl-CoA-acyl carrier protein transacylase, mitochondrial OS=Homo sapiens GN=MCAT	6.1076e-16	56402000	2	1	1	2	1	1	2	1	1
60S acidic ribosomal protein P1	RPLP1	-0.62925	-1.64088	29.7649	29.1554	30.0894	P05386	P05386	>sp|P05386|RLA1_HUMAN 60S acidic ribosomal protein P1 OS=Homo sapiens GN=RPLP1 PE=1 SV=1	1.4448e-53	2371600000	2	2	3	1	1	1	1	1	1
Serine/threonine-protein phosphatase 1 regulatory subunit 10	PPP1R10	-0.630934	-1.06538	24.0084	23.9744	24.6223	Q96QC0	Q96QC0	>sp|Q96QC0|PP1RA_HUMAN Serine/threonine-protein phosphatase 1 regulatory subunit 10 OS=Homo sapiens GN=PPP1R10 PE=1 SV=1	1.1122e-13	66691000	2	1	1	2	1	1	2	1	1
La-related protein 7	LARP7	-0.631985	-0.934897	26.5678	26.6642	27.248	Q4G0J3;Q4G0J3-3;H0YA82;Q4G0J3-2;D6R9Z6;D6RFF0;D6RBH8;D6RF22;D6RF49;D6RAF3	Q4G0J3;Q4G0J3-3;H0YA82;Q4G0J3-2	>sp|Q4G0J3|LARP7_HUMAN La-related protein 7 OS=Homo sapiens GN=LARP7 PE=1 SV=1;>sp|Q4G0J3-3|LARP7_HUMAN Isoform 3 of La-related protein 7 OS=Homo sapiens GN=LARP7;>tr|H0YA82|H0YA82_HUMAN La-related protein 7 (Fragment) OS=Homo sapiens GN=LARP7 PE=4 SV=1;>s	1.3405e-61	363030000	7	2	5	7	2	5	7	2	5
Pre-mRNA-processing-splicing factor 8	PRPF8	-0.634193	0.267826	27.86	29.1592	29.1438	Q6P2Q9;I3L0J9;I3L3Z8	Q6P2Q9	>sp|Q6P2Q9|PRP8_HUMAN Pre-mRNA-processing-splicing factor 8 OS=Homo sapiens GN=PRPF8 PE=1 SV=2	1.1774e-262	1486000000	21	4	12	21	4	12	21	4	12
Poly [ADP-ribose] polymerase 1	PARP1	-0.636202	-1.61099	26.6647	26.085	27.0111	P09874	P09874	>sp|P09874|PARP1_HUMAN Poly [ADP-ribose] polymerase 1 OS=Homo sapiens GN=PARP1 PE=1 SV=4	6.8899e-41	238860000	3	3	3	3	3	3	3	3	3
ATP-binding cassette sub-family E member 1	ABCE1	-0.637258	-1.03204	22.8895	22.8889	23.5265	P61221;D6R9I9	P61221;D6R9I9	>sp|P61221|ABCE1_HUMAN ATP-binding cassette sub-family E member 1 OS=Homo sapiens GN=ABCE1 PE=1 SV=1;>tr|D6R9I9|D6R9I9_HUMAN ATP-binding cassette sub-family E member 1 OS=Homo sapiens GN=ABCE1 PE=2 SV=1	1.0286e-10	24902000	2	1	3	2	1	3	2	1	3
39S ribosomal protein L24, mitochondrial	MRPL24	-0.637343	-0.830451	24.1929	24.3939	24.9308	Q96A35	Q96A35	>sp|Q96A35|RM24_HUMAN 39S ribosomal protein L24, mitochondrial OS=Homo sapiens GN=MRPL24 PE=1 SV=1	2.2002e-10	71566000	2	1	3	2	1	3	2	1	3
	MYO1B	-0.637632	-2.27477	26.5466	25.3032	26.5626	C9K0I9	C9K0I9	>tr|C9K0I9|C9K0I9_HUMAN Unconventional myosin-Ib (Fragment) OS=Homo sapiens GN=MYO1B PE=2 SV=1	2.3145e-06	176210000	2	1	2	1	1	1	1	1	1
Fragile X mental retardation syndrome-related protein 2	FXR2	-0.642084	1.21984	23.8865	26.1378	25.6543	P51116;I3L1Z2	P51116	>sp|P51116|FXR2_HUMAN Fragile X mental retardation syndrome-related protein 2 OS=Homo sapiens GN=FXR2 PE=1 SV=2	5.1263e-37	150740000	7	0	4	5	0	2	5	0	2
28S ribosomal protein S14, mitochondrial	MRPS14	-0.642706	-1.08023	23.1139	23.0651	23.7322	O60783	O60783	>sp|O60783|RT14_HUMAN 28S ribosomal protein S14, mitochondrial OS=Homo sapiens GN=MRPS14 PE=1 SV=1	0.00067225	21875000	1	0	1	1	0	1	1	0	1
60S ribosomal protein L14	RPL14	-0.644327	0.076028	28.8862	29.9936	30.0842	P50914;E7EPB3	P50914;E7EPB3	>sp|P50914|RL14_HUMAN 60S ribosomal protein L14 OS=Homo sapiens GN=RPL14 PE=1 SV=4;>tr|E7EPB3|E7EPB3_HUMAN 60S ribosomal protein L14 OS=Homo sapiens GN=RPL14 PE=2 SV=1	1.4329e-08	2483800000	3	1	1	3	1	1	3	1	1
Transcription elongation factor B polypeptide 1	TCEB1	-0.644363	2.5169	22.7395	26.2878	25.158	R4GMY8;E5RHG8;Q15369-2;Q15369	R4GMY8;E5RHG8;Q15369-2;Q15369	>tr|R4GMY8|R4GMY8_HUMAN Transcription elongation factor B polypeptide 1 OS=Homo sapiens GN=TCEB1 PE=4 SV=1;>tr|E5RHG8|E5RHG8_HUMAN Transcription elongation factor B polypeptide 1 (Fragment) OS=Homo sapiens GN=TCEB1 PE=2 SV=1;>sp|Q15369-2|ELOC_HUMAN Isoform	4.0838e-06	142590000	2	0	1	2	0	1	2	0	1
Cleavage and polyadenylation specificity factor subunit 5	NUDT21	-0.64463	1.91229	22.1882	25.1319	24.3047	H3BV41;H3BND3;O43809	H3BV41;H3BND3;O43809	>tr|H3BV41|H3BV41_HUMAN Cleavage and polyadenylation-specificity factor subunit 5 (Fragment) OS=Homo sapiens GN=NUDT21 PE=2 SV=1;>tr|H3BND3|H3BND3_HUMAN Cleavage and polyadenylation-specificity factor subunit 5 (Fragment) OS=Homo sapiens GN=NUDT21 PE=2 SV=	1.0772e-10	60496000	1	0	1	1	0	1	1	0	1
Exosome complex component RRP43	EXOSC8	-0.647356	-1.89577	28.7276	27.8632	28.9427	Q96B26	Q96B26	>sp|Q96B26|EXOS8_HUMAN Exosome complex component RRP43 OS=Homo sapiens GN=EXOSC8 PE=1 SV=1	8.2342e-186	1044700000	5	3	4	5	3	4	5	3	4
60S ribosomal protein L23a	RPL23A	-0.650238	-0.499722	31.4643	31.996	32.3804	P62750;H7BY10;K7EJV9;K7ERT8;A8MUS3;K7EMA7	P62750;H7BY10;K7EJV9;K7ERT8;A8MUS3;K7EMA7	>sp|P62750|RL23A_HUMAN 60S ribosomal protein L23a OS=Homo sapiens GN=RPL23A PE=1 SV=1;>tr|H7BY10|H7BY10_HUMAN 60S ribosomal protein L23a (Fragment) OS=Homo sapiens GN=RPL23A PE=3 SV=1;>tr|K7EJV9|K7EJV9_HUMAN 60S ribosomal protein L23a (Fragment) OS=Homo sa	1.4423e-50	12275000000	9	3	4	9	3	4	9	3	4
Poly(A) RNA polymerase, mitochondrial	MTPAP	-0.654812	0.539569	23.0454	24.6163	24.4857	Q9NVV4;Q9NVV4-2;Q5T851	Q9NVV4;Q9NVV4-2	>sp|Q9NVV4|PAPD1_HUMAN Poly(A) RNA polymerase, mitochondrial OS=Homo sapiens GN=MTPAP PE=1 SV=1;>sp|Q9NVV4-2|PAPD1_HUMAN Isoform 2 of Poly(A) RNA polymerase, mitochondrial OS=Homo sapiens GN=MTPAP	4.7948e-06	76615000	2	1	2	2	1	2	2	1	2
Ephrin type-A receptor 2	EPHA2	-0.656542	0.000268	22.9023	23.934	24.0747	P29317	P29317	>sp|P29317|EPHA2_HUMAN Ephrin type-A receptor 2 OS=Homo sapiens GN=EPHA2 PE=1 SV=2	0.0041541	33732000	1	0	1	1	0	1	1	0	1
Lamina-associated polypeptide 2, isoform alpha;Thymopoietin;Thymopentin	TMPO	-0.65762	-2.12193	30.3046	29.2141	30.417	P42166;A2T926;P42167-2;G5E972;P42167;H0YJH7	P42166	>sp|P42166|LAP2A_HUMAN Lamina-associated polypeptide 2, isoform alpha OS=Homo sapiens GN=TMPO PE=1 SV=2	1.0317e-175	2790200000	15	11	8	15	11	8	15	11	8
DnaJ homolog subfamily A member 3, mitochondrial	DNAJA3	-0.658114	-0.003859	25.3131	26.3407	26.485	Q96EY1-2;Q96EY1;E7ES32	Q96EY1-2;Q96EY1	>sp|Q96EY1-2|DNJA3_HUMAN Isoform 2 of DnaJ homolog subfamily A member 3, mitochondrial OS=Homo sapiens GN=DNAJA3;>sp|Q96EY1|DNJA3_HUMAN DnaJ homolog subfamily A member 3, mitochondrial OS=Homo sapiens GN=DNAJA3 PE=1 SV=2	1.2834e-30	244190000	3	1	2	3	1	2	3	1	2
Alpha-enolase	ENO1	-0.660726	-2.82416	24.973	23.1802	24.7373	P06733-2;P06733	P06733-2;P06733	>sp|P06733-2|ENOA_HUMAN Isoform MBP-1 of Alpha-enolase OS=Homo sapiens GN=ENO1;>sp|P06733|ENOA_HUMAN Alpha-enolase OS=Homo sapiens GN=ENO1 PE=1 SV=2	3.5327e-08	49551000	1	1	1	1	1	1	1	1	1
Transformation/transcription domain-associated protein	TRRAP	-0.662826	-1.52999	23.7214	23.2228	24.1349	H0Y4W2;Q9Y4A5-2;F2Z2U4;Q9Y4A5	H0Y4W2;Q9Y4A5-2;F2Z2U4;Q9Y4A5	>tr|H0Y4W2|H0Y4W2_HUMAN Transformation/transcription domain-associated protein (Fragment) OS=Homo sapiens GN=TRRAP PE=4 SV=1;>sp|Q9Y4A5-2|TRRAP_HUMAN Isoform 2 of Transformation/transcription domain-associated protein OS=Homo sapiens GN=TRRAP;>tr|F2Z2U4|F2	0.0049358	26149000	0	1	1	0	1	1	0	1	1
2,4-dienoyl-CoA reductase, mitochondrial	DECR1	-0.66675	-0.721572	24.4853	24.7951	25.307	B7Z6B8;Q16698;E5RJD2;E5RJG7;E5RFV2;H0YAW3	B7Z6B8;Q16698;E5RJD2;E5RJG7;E5RFV2	>tr|B7Z6B8|B7Z6B8_HUMAN 2,4-dienoyl-CoA reductase, mitochondrial OS=Homo sapiens GN=DECR1 PE=2 SV=1;>sp|Q16698|DECR_HUMAN 2,4-dienoyl-CoA reductase, mitochondrial OS=Homo sapiens GN=DECR1 PE=1 SV=1;>tr|E5RJD2|E5RJD2_HUMAN 2,4-dienoyl-CoA reductase, mitocho	3.7429e-22	97915000	2	1	3	2	1	3	2	1	3
Putative 60S ribosomal protein L13a-like MGC87657;60S ribosomal protein L13a	RPL13A	-0.669802	0.046758	30.0225	31.1006	31.2313	Q6NVV1;P40429;M0QYS1	Q6NVV1;P40429;M0QYS1	>sp|Q6NVV1|R13AX_HUMAN Putative 60S ribosomal protein L13a-like MGC87657 OS=Homo sapiens PE=5 SV=1;>sp|P40429|RL13A_HUMAN 60S ribosomal protein L13a OS=Homo sapiens GN=RPL13A PE=1 SV=2;>tr|M0QYS1|M0QYS1_HUMAN 60S ribosomal protein L13a (Fragment) OS=Homo s	1.3073e-16	5407300000	3	3	3	3	3	3	3	3	3
Multiple myeloma tumor-associated protein 2	MMTAG2	-0.671925	-0.0670304	22.669	23.6333	23.8231	Q9BU76-4;Q9BU76;Q9BU76-2;Q9BU76-3	Q9BU76-4;Q9BU76;Q9BU76-2;Q9BU76-3	>sp|Q9BU76-4|MMTA2_HUMAN Isoform 4 of Multiple myeloma tumor-associated protein 2 OS=Homo sapiens GN=MMTAG2;>sp|Q9BU76|MMTA2_HUMAN Multiple myeloma tumor-associated protein 2 OS=Homo sapiens GN=MMTAG2 PE=1 SV=1;>sp|Q9BU76-2|MMTA2_HUMAN Isoform 2 of Multipl	7.0606e-07	33432000	2	0	1	2	0	1	2	0	1
60S ribosomal protein L27a	RPL27A	-0.675234	0.625452	29.5109	31.1677	31.0145	E9PJD9;E9PLL6;P46776;E9PLX7	E9PJD9;E9PLL6;P46776;E9PLX7	>tr|E9PJD9|E9PJD9_HUMAN 60S ribosomal protein L27a OS=Homo sapiens GN=RPL27A PE=2 SV=1;>tr|E9PLL6|E9PLL6_HUMAN 60S ribosomal protein L27a OS=Homo sapiens GN=RPL27A PE=2 SV=1;>sp|P46776|RL27A_HUMAN 60S ribosomal protein L27a OS=Homo sapiens GN=RPL27A PE=1 S	1.9651e-34	5702200000	2	2	2	2	2	2	2	2	2
ATP synthase subunit alpha, mitochondrial;ATP synthase subunit alpha	ATP5A1	-0.676346	1.00805	25.4395	27.4789	27.1355	K7ERX7;P25705;K7EK77;P25705-2;K7EQH4;K7EJP1;K7ENP3;K7ESA0;K7ENJ4	K7ERX7;P25705;K7EK77;P25705-2;K7EQH4;K7EJP1;K7ENP3	>tr|K7ERX7|K7ERX7_HUMAN ATP synthase subunit alpha, mitochondrial (Fragment) OS=Homo sapiens GN=ATP5A1 PE=2 SV=1;>sp|P25705|ATPA_HUMAN ATP synthase subunit alpha, mitochondrial OS=Homo sapiens GN=ATP5A1 PE=1 SV=1;>tr|K7EK77|K7EK77_HUMAN ATP synthase subuni	6.4381e-27	387750000	5	2	4	5	2	4	5	2	4
Double-stranded RNA-binding protein Staufen homolog 1	STAU1	-0.677393	-1.26309	28.0569	27.8252	28.6184	Q5JW30;O95793-2;O95793;O95793-3;Q5JW28;F6UDC6	Q5JW30;O95793-2;O95793;O95793-3	>tr|Q5JW30|Q5JW30_HUMAN Double-stranded RNA-binding protein Staufen homolog 1 OS=Homo sapiens GN=STAU1 PE=2 SV=1;>sp|O95793-2|STAU1_HUMAN Isoform Short of Double-stranded RNA-binding protein Staufen homolog 1 OS=Homo sapiens GN=STAU1;>sp|O95793|STAU1_HUMAN	5.5844e-154	855160000	9	3	6	9	3	6	8	3	6
Glutamate-rich WD repeat-containing protein 1	GRWD1	-0.683416	-0.951256	25.2064	25.2865	25.9298	Q9BQ67;M0QX71	Q9BQ67;M0QX71	>sp|Q9BQ67|GRWD1_HUMAN Glutamate-rich WD repeat-containing protein 1 OS=Homo sapiens GN=GRWD1 PE=1 SV=1;>tr|M0QX71|M0QX71_HUMAN Glutamate-rich WD repeat-containing protein 1 (Fragment) OS=Homo sapiens GN=GRWD1 PE=2 SV=1	1.9098e-47	156620000	4	2	2	4	2	2	4	2	2
Guanine nucleotide-binding protein G(i) subunit alpha-2;Guanine nucleotide-binding protein G(t) subunit alpha-1;Guanine nucleotide-binding protein G(i) subunit alpha-1;Guanine nucleotide-binding protein G(t) subunit alpha-2;Guanine nucleotide-binding protein G(t) subunit alpha-3	GNAI2;GNAT1;GNAI1;GNAT2;GNAT3	-0.686075	2.71355	22.4129	26.1578	24.9715	P04899;P04899-4;F5GZL8;B4E2X5;P04899-3;P04899-2;B3KTZ0;P11488;P63096;P19087;A8MTJ3;P38405-3;P63096-2	P04899;P04899-4;F5GZL8;B4E2X5;P04899-3;P04899-2;B3KTZ0;P11488;P63096;P19087;A8MTJ3	>sp|P04899|GNAI2_HUMAN Guanine nucleotide-binding protein G(i) subunit alpha-2 OS=Homo sapiens GN=GNAI2 PE=1 SV=3;>sp|P04899-4|GNAI2_HUMAN Isoform sGi2 of Guanine nucleotide-binding protein G(i) subunit alpha-2 OS=Homo sapiens GN=GNAI2;>tr|F5GZL8|F5GZL8_HU	3.4674e-16	134970000	4	0	2	4	0	2	2	0	2
RNA exonuclease 4	REXO4	-0.6886	-0.591822	25.591	26.0306	26.4994	Q9GZR2;Q9GZR2-2	Q9GZR2	>sp|Q9GZR2|REXO4_HUMAN RNA exonuclease 4 OS=Homo sapiens GN=REXO4 PE=1 SV=2	7.4609e-31	203320000	2	1	3	2	1	3	2	1	3
Protein SDA1 homolog	SDAD1	-0.689545	-0.375296	27.4506	28.1067	28.4682	Q9NVU7;E7EW05;Q9NVU7-2;F8W8T7;D6RC74	Q9NVU7;E7EW05;Q9NVU7-2	>sp|Q9NVU7|SDA1_HUMAN Protein SDA1 homolog OS=Homo sapiens GN=SDAD1 PE=1 SV=3;>tr|E7EW05|E7EW05_HUMAN Protein SDA1 homolog OS=Homo sapiens GN=SDAD1 PE=2 SV=1;>sp|Q9NVU7-2|SDA1_HUMAN Isoform 2 of Protein SDA1 homolog OS=Homo sapiens GN=SDAD1	1.6445e-50	838440000	7	3	3	7	3	3	7	3	3
40S ribosomal protein S6	RPS6	-0.690216	-1.2863	30.2075	29.9525	30.7702	P62753;A2A3R7	P62753	>sp|P62753|RS6_HUMAN 40S ribosomal protein S6 OS=Homo sapiens GN=RPS6 PE=1 SV=1	3.9524e-35	3506800000	4	3	3	1	1	1	1	1	1
Thioredoxin domain-containing protein 5	TXNDC5	-0.696699	2.85142	22.3598	26.2426	24.9979	Q86UY0;Q8NBS9;Q8NBS9-2	Q86UY0;Q8NBS9;Q8NBS9-2	>tr|Q86UY0|Q86UY0_HUMAN TXNDC5 protein OS=Homo sapiens GN=TXNDC5 PE=2 SV=1;>sp|Q8NBS9|TXND5_HUMAN Thioredoxin domain-containing protein 5 OS=Homo sapiens GN=TXNDC5 PE=1 SV=2;>sp|Q8NBS9-2|TXND5_HUMAN Isoform 2 of Thioredoxin domain-containing protein 5 OS=H	3.766e-45	131720000	2	0	2	2	0	2	2	0	2
40S ribosomal protein S14	RPS14	-0.697495	-0.596346	31.6435	32.0785	32.5585	P62263;H0YB22;E5RH77	P62263;H0YB22;E5RH77	>sp|P62263|RS14_HUMAN 40S ribosomal protein S14 OS=Homo sapiens GN=RPS14 PE=1 SV=3;>tr|H0YB22|H0YB22_HUMAN 40S ribosomal protein S14 (Fragment) OS=Homo sapiens GN=RPS14 PE=4 SV=1;>tr|E5RH77|E5RH77_HUMAN 40S ribosomal protein S14 OS=Homo sapiens GN=RPS14 PE	2.0603e-126	13572000000	6	4	5	6	4	5	6	4	5
Leucine-rich PPR motif-containing protein, mitochondrial	LRPPRC	-0.704422	-1.21464	24.3803	24.1971	24.9931	P42704;C9JCA9;B8ZZ38	P42704;C9JCA9;B8ZZ38	>sp|P42704|LPPRC_HUMAN Leucine-rich PPR motif-containing protein, mitochondrial OS=Homo sapiens GN=LRPPRC PE=1 SV=3;>tr|C9JCA9|C9JCA9_HUMAN Leucine-rich PPR motif-containing protein, mitochondrial (Fragment) OS=Homo sapiens GN=LRPPRC PE=2 SV=1;>tr|B8ZZ38|B	4.3886e-14	66117000	1	1	2	1	1	2	1	1	2
Death-associated protein kinase 3	DAPK3	-0.704985	-1.74138	26.2422	25.5322	26.5922	O43293;M0QYW5;M0R0D0;O43293-2	O43293;M0QYW5;M0R0D0;O43293-2	>sp|O43293|DAPK3_HUMAN Death-associated protein kinase 3 OS=Homo sapiens GN=DAPK3 PE=1 SV=1;>tr|M0QYW5|M0QYW5_HUMAN Death-associated protein kinase 3 (Fragment) OS=Homo sapiens GN=DAPK3 PE=2 SV=1;>tr|M0R0D0|M0R0D0_HUMAN Death-associated protein kinase 3 (F	3.2172e-09	204520000	2	1	2	2	1	2	2	1	2
40S ribosomal protein S18	RPS18	-0.712212	-1.70322	31.9188	31.247	32.2951	P62269;J3JS69	P62269	>sp|P62269|RS18_HUMAN 40S ribosomal protein S18 OS=Homo sapiens GN=RPS18 PE=1 SV=3	1.2743e-23	8621100000	6	3	3	6	3	3	6	3	3
THO complex subunit 6 homolog	THOC6	-0.716593	-1.59347	26.0215	25.4594	26.457	Q86W42-3;Q86W42;Q86W42-2	Q86W42-3;Q86W42;Q86W42-2	>sp|Q86W42-3|THOC6_HUMAN Isoform 3 of THO complex subunit 6 homolog OS=Homo sapiens GN=THOC6;>sp|Q86W42|THOC6_HUMAN THO complex subunit 6 homolog OS=Homo sapiens GN=THOC6 PE=1 SV=1;>sp|Q86W42-2|THOC6_HUMAN Isoform 2 of THO complex subunit 6 homolog OS=Homo	1.1659e-16	186390000	3	1	3	3	1	3	3	1	3
Protein HEXIM1	HEXIM1	-0.725931	1.11082	24.0456	26.1878	25.8426	O94992;Q96MH2	O94992	>sp|O94992|HEXI1_HUMAN Protein HEXIM1 OS=Homo sapiens GN=HEXIM1 PE=1 SV=1	1.2518e-12	132880000	1	0	3	1	0	3	1	0	3
Heterogeneous nuclear ribonucleoprotein F;Heterogeneous nuclear ribonucleoprotein F, N-terminally processed	HNRNPF	-0.726782	1.9727	22.6031	25.6072	24.8319	P52597	P52597	>sp|P52597|HNRPF_HUMAN Heterogeneous nuclear ribonucleoprotein F OS=Homo sapiens GN=HNRNPF PE=1 SV=3	5.7279e-12	85540000	2	0	2	2	0	2	2	0	2
Cyclin-K	CCNK	-0.729588	0.075355	21.8162	22.9229	23.0991	O75909-1;G3V5E1;O75909;O75909-4;G3V235;G3V2Q3;O75909-2	O75909-1;G3V5E1;O75909;O75909-4;G3V235;G3V2Q3;O75909-2	>sp|O75909-1|CCNK_HUMAN Isoform 3 of Cyclin-K OS=Homo sapiens GN=CCNK;>tr|G3V5E1|G3V5E1_HUMAN Cyclin-K OS=Homo sapiens GN=CCNK PE=2 SV=1;>sp|O75909|CCNK_HUMAN Cyclin-K OS=Homo sapiens GN=CCNK PE=1 SV=2;>sp|O75909-4|CCNK_HUMAN Isoform 4 of Cyclin-K OS=Homo	2.6614e-09	18830000	2	0	1	2	0	1	2	0	1
S1 RNA-binding domain-containing protein 1	SRBD1	-0.736299	-2.43757	24.739	23.3328	24.7722	Q8N5C6	Q8N5C6	>sp|Q8N5C6|SRBD1_HUMAN S1 RNA-binding domain-containing protein 1 OS=Homo sapiens GN=SRBD1 PE=1 SV=2	5.0609e-05	61533000	2	1	2	2	1	2	2	1	2
40S ribosomal protein S19	RPS19	-0.738295	-0.0899892	31.4459	32.3873	32.6549	P39019;M0R2L9;M0QXK4;M0QYF7;M0R140	P39019	>sp|P39019|RS19_HUMAN 40S ribosomal protein S19 OS=Homo sapiens GN=RPS19 PE=1 SV=2	5.176e-46	12504000000	5	5	6	5	5	6	5	5	6
Endoplasmic reticulum resident protein 44	ERP44	-0.739353	0.74632	25.0775	26.8552	26.7057	Q9BS26	Q9BS26	>sp|Q9BS26|ERP44_HUMAN Endoplasmic reticulum resident protein 44 OS=Homo sapiens GN=ERP44 PE=1 SV=1	1.3751e-11	257510000	5	1	2	5	1	2	5	1	2
Procollagen-lysine,2-oxoglutarate 5-dioxygenase 3	PLOD3	-0.743258	-1.0843	23.7533	23.7004	24.4701	O60568;H7C2V1	O60568;H7C2V1	>sp|O60568|PLOD3_HUMAN Procollagen-lysine,2-oxoglutarate 5-dioxygenase 3 OS=Homo sapiens GN=PLOD3 PE=1 SV=1;>tr|H7C2V1|H7C2V1_HUMAN Procollagen-lysine,2-oxoglutarate 5-dioxygenase 3 (Fragment) OS=Homo sapiens GN=PLOD3 PE=4 SV=1	0.00011178	35726000	1	0	2	1	0	2	1	0	2
Elongation factor 1-beta	EEF1B2	-0.744267	-0.104451	24.2714	25.1983	25.4791	F8WF65;F2Z2G2;C9JZW3;P24534	F8WF65;F2Z2G2;C9JZW3;P24534	>tr|F8WF65|F8WF65_HUMAN Elongation factor 1-beta OS=Homo sapiens GN=EEF1B2 PE=2 SV=1;>tr|F2Z2G2|F2Z2G2_HUMAN Elongation factor 1-beta OS=Homo sapiens GN=EEF1B2 PE=2 SV=1;>tr|C9JZW3|C9JZW3_HUMAN Elongation factor 1-beta (Fragment) OS=Homo sapiens GN=EEF1B2	6.1086e-48	109670000	1	1	1	1	1	1	1	1	1
Erlin-2	ERLIN2	-0.744761	-2.1722	25.7406	24.5998	25.915	E5RHW4;O94905	E5RHW4;O94905	>tr|E5RHW4|E5RHW4_HUMAN Erlin-2 (Fragment) OS=Homo sapiens GN=ERLIN2 PE=2 SV=1;>sp|O94905|ERLN2_HUMAN Erlin-2 OS=Homo sapiens GN=ERLIN2 PE=1 SV=1	2.2824e-16	108180000	3	2	2	1	1	1	1	1	1
Ribosome biogenesis regulatory protein homolog	RRS1	-0.755665	0.506942	26.9798	28.5181	28.5046	Q15050	Q15050	>sp|Q15050|RRS1_HUMAN Ribosome biogenesis regulatory protein homolog OS=Homo sapiens GN=RRS1 PE=1 SV=2	2.5784e-111	945230000	5	2	3	5	2	3	5	2	3
28S ribosomal protein S15, mitochondrial	MRPS15	-0.756382	0.147541	22.7778	23.9567	24.1236	P82914	P82914	>sp|P82914|RT15_HUMAN 28S ribosomal protein S15, mitochondrial OS=Homo sapiens GN=MRPS15 PE=1 SV=1	0.0014455	34530000	1	0	1	1	0	1	1	0	1
DNA-3-methyladenine glycosylase	MPG	-0.758213	-0.770091	23.3497	23.611	24.2386	A2IDA3;P29372-5;P29372-4;P29372-2;P29372	A2IDA3;P29372-5;P29372-4;P29372-2;P29372	>tr|A2IDA3|A2IDA3_HUMAN DNA-3-methyladenine glycosylase (Fragment) OS=Homo sapiens GN=MPG PE=2 SV=1;>sp|P29372-5|3MG_HUMAN Isoform 4 of DNA-3-methyladenine glycosylase OS=Homo sapiens GN=MPG;>sp|P29372-4|3MG_HUMAN Isoform 3 of DNA-3-methyladenine glycosyla	0.0019641	35382000	1	1	1	1	1	1	1	1	1
Mediator of DNA damage checkpoint protein 1	MDC1	-0.761541	-0.470479	21.317	21.8779	22.359	Q14676-3;Q14676-2;Q14676	Q14676-3;Q14676-2;Q14676	>sp|Q14676-3|MDC1_HUMAN Isoform 3 of Mediator of DNA damage checkpoint protein 1 OS=Homo sapiens GN=MDC1;>sp|Q14676-2|MDC1_HUMAN Isoform 2 of Mediator of DNA damage checkpoint protein 1 OS=Homo sapiens GN=MDC1;>sp|Q14676|MDC1_HUMAN Mediator of DNA damage c	0.0053949	9015100	1	0	1	1	0	1	1	0	1
Cell differentiation protein RCD1 homolog	RQCD1	-0.762003	-4.3398	25.2856	21.9772	24.3934	Q92600;B7Z1E5	Q92600;B7Z1E5	>sp|Q92600|RCD1_HUMAN Cell differentiation protein RCD1 homolog OS=Homo sapiens GN=RQCD1 PE=1 SV=1;>tr|B7Z1E5|B7Z1E5_HUMAN Cell differentiation protein RCD1 homolog OS=Homo sapiens GN=RQCD1 PE=2 SV=1	0.0092543	43072000	0	1	1	0	1	1	0	1	1
Heat shock protein 105 kDa	HSPH1	-0.765226	-4.65522	24.976	21.3522	23.9293	B4DY72;Q92598-2;Q92598-3;Q92598;B4DYH1;Q5TBM3	B4DY72;Q92598-2;Q92598-3;Q92598;B4DYH1	>tr|B4DY72|B4DY72_HUMAN Heat shock protein 105 kDa OS=Homo sapiens GN=HSPH1 PE=2 SV=1;>sp|Q92598-2|HS105_HUMAN Isoform Beta of Heat shock protein 105 kDa OS=Homo sapiens GN=HSPH1;>sp|Q92598-3|HS105_HUMAN Isoform 3 of Heat shock protein 105 kDa OS=Homo sapi	6.2676e-11	40879000	1	2	1	1	2	1	1	2	1
Cofilin-2	CFL2	-0.767223	-1.1499	25.0581	24.9396	25.766	Q9Y281-3;Q9Y281	Q9Y281-3;Q9Y281	>sp|Q9Y281-3|COF2_HUMAN Isoform 3 of Cofilin-2 OS=Homo sapiens GN=CFL2;>sp|Q9Y281|COF2_HUMAN Cofilin-2 OS=Homo sapiens GN=CFL2 PE=1 SV=1	1.0035e-92	124150000	2	1	1	1	1	1	1	1	1
RNA methyltransferase-like protein 1	RNMTL1	-0.770971	-1.4499	27.2453	26.8268	27.807	Q9HC36;I3L0T6;I3L443	Q9HC36;I3L0T6;I3L443	>sp|Q9HC36|RMTL1_HUMAN RNA methyltransferase-like protein 1 OS=Homo sapiens GN=RNMTL1 PE=1 SV=2;>tr|I3L0T6|I3L0T6_HUMAN RNA methyltransferase-like protein 1 OS=Homo sapiens GN=RNMTL1 PE=2 SV=1;>tr|I3L443|I3L443_HUMAN RNA methyltransferase-like protein 1 (F	2.6296e-85	486040000	4	2	4	4	2	4	4	2	4
60S ribosomal protein L7-like 1	RPL7L1	-0.773117	0.659027	23.2115	24.902	24.8299	Q6DKI1;B7Z652;R4GMU7	Q6DKI1;B7Z652;R4GMU7	>sp|Q6DKI1|RL7L_HUMAN 60S ribosomal protein L7-like 1 OS=Homo sapiens GN=RPL7L1 PE=1 SV=1;>tr|B7Z652|B7Z652_HUMAN 60S ribosomal protein L7-like 1 OS=Homo sapiens GN=RPL7L1 PE=2 SV=1;>tr|R4GMU7|R4GMU7_HUMAN 60S ribosomal protein L7-like 1 OS=Homo sapiens GN	1.4839e-07	68183000	1	0	2	1	0	2	1	0	2
ESF1 homolog	ESF1	-0.776676	-1.67531	27.0087	26.3648	27.4634	Q9H501	Q9H501	>sp|Q9H501|ESF1_HUMAN ESF1 homolog OS=Homo sapiens GN=ESF1 PE=1 SV=1	8.5107e-23	344100000	5	2	3	5	2	3	5	2	3
DNA replication licensing factor MCM6	MCM6	-0.782648	0.529678	22.5159	24.077	24.0791	Q14566	Q14566	>sp|Q14566|MCM6_HUMAN DNA replication licensing factor MCM6 OS=Homo sapiens GN=MCM6 PE=1 SV=1	5.6347e-05	36846000	2	0	1	2	0	1	2	0	1
Ribosome biogenesis protein BRX1 homolog	BRIX1	-0.784325	4.50358	22.4506	27.9855	26.0024	Q8TDN6	Q8TDN6	>sp|Q8TDN6|BRX1_HUMAN Ribosome biogenesis protein BRX1 homolog OS=Homo sapiens GN=BRIX1 PE=1 SV=2	2.4482e-97	427480000	7	0	5	7	0	5	7	0	5
Cytoskeleton-associated protein 4	CKAP4	-0.78578	0.307703	28.3283	29.6673	29.7836	Q07065	Q07065	>sp|Q07065|CKAP4_HUMAN Cytoskeleton-associated protein 4 OS=Homo sapiens GN=CKAP4 PE=1 SV=2	0	2178600000	14	4	9	14	4	9	14	4	9
40S ribosomal protein S15a	RPS15A	-0.78834	3.55148	23.4022	27.9851	26.482	P62244;I3L3P7;H3BVC7;I3L246;H3BN98	P62244;I3L3P7	>sp|P62244|RS15A_HUMAN 40S ribosomal protein S15a OS=Homo sapiens GN=RPS15A PE=1 SV=2;>tr|I3L3P7|I3L3P7_HUMAN 40S ribosomal protein S15a OS=Homo sapiens GN=RPS15A PE=2 SV=1	3.4496e-126	421050000	3	0	3	3	0	3	3	0	3
Zinc finger CCCH domain-containing protein 15	ZC3H15	-0.791132	-4.75756	24.7065	20.9803	23.6346	Q8WU90;H7C466;B4DMW2	Q8WU90	>sp|Q8WU90|ZC3HF_HUMAN Zinc finger CCCH domain-containing protein 15 OS=Homo sapiens GN=ZC3H15 PE=1 SV=1	7.7325e-09	39834000	2	1	2	2	1	2	2	1	2
Histone H2A type 1-J;Histone H2A type 1-H;Histone H2A.J;Histone H2A type 2-C;Histone H2A type 2-A;Histone H2A type 1-D;Histone H2A type 1;Histone H2A;Histone H2A type 1-C;Histone H2A type 3;Histone H2A type 1-B/E	HIST1H2AJ;HIST1H2AH;H2AFJ;HIST2H2AC;HIST2H2AA3;HIST1H2AD;HIST1H2AG;HIST1H2AC;HIST3H2A;HIST1H2AB	-0.791515	-0.933638	31.5945	31.6922	32.4348	Q99878;Q96KK5;Q9BTM1;Q16777;Q6FI13;P20671;P0C0S8;H0YFX9;Q93077;Q7L7L0;P04908;Q9BTM1-2;Q71UI9-5;REV__H0Y672;REV__E7EQ67;REV__H7BY63;REV__Q8NB25-4;REV__Q8NB25-2;REV__Q8NB25-3;REV__Q8NB25	Q99878;Q96KK5;Q9BTM1;Q16777;Q6FI13;P20671;P0C0S8;H0YFX9;Q93077;Q7L7L0;P04908;Q9BTM1-2	>sp|Q99878|H2A1J_HUMAN Histone H2A type 1-J OS=Homo sapiens GN=HIST1H2AJ PE=1 SV=3;>sp|Q96KK5|H2A1H_HUMAN Histone H2A type 1-H OS=Homo sapiens GN=HIST1H2AH PE=1 SV=3;>sp|Q9BTM1|H2AJ_HUMAN Histone H2A.J OS=Homo sapiens GN=H2AFJ PE=1 SV=1;>sp|Q16777|H2A2C_HU	1.1827e-82	11697000000	3	3	2	2	1	1	2	1	1
Centromere protein H	CENPH	-0.792675	-2.39476	24.1455	22.7822	24.2565	B3KVZ3;Q9H3R5	B3KVZ3;Q9H3R5	>tr|B3KVZ3|B3KVZ3_HUMAN Centromere protein H OS=Homo sapiens GN=CENPH PE=2 SV=1;>sp|Q9H3R5|CENPH_HUMAN Centromere protein H OS=Homo sapiens GN=CENPH PE=1 SV=1	2.58e-08	28820000	0	1	1	0	1	1	0	1	1
U2 small nuclear ribonucleoprotein A	SNRPA1	-0.796049	-0.38284	27.8074	28.456	28.9277	P09661;H0YMA0;H0YLR3;H0YKK0	P09661;H0YMA0;H0YLR3;H0YKK0	>sp|P09661|RU2A_HUMAN U2 small nuclear ribonucleoprotein A OS=Homo sapiens GN=SNRPA1 PE=1 SV=2;>tr|H0YMA0|H0YMA0_HUMAN U2 small nuclear ribonucleoprotein A (Fragment) OS=Homo sapiens GN=SNRPA1 PE=2 SV=1;>tr|H0YLR3|H0YLR3_HUMAN U2 small nuclear ribonucleo	2.3152e-154	1075600000	6	3	4	6	3	4	6	3	4
60S ribosomal protein L18	RPL18	-0.800797	1.16937	30.2582	32.459	32.1594	F8VWC5;H0YHA7;Q07020;J3QQ67;F8VYV2;G3V203;F8VUA6	F8VWC5;H0YHA7;Q07020;J3QQ67;F8VYV2;G3V203;F8VUA6	>tr|F8VWC5|F8VWC5_HUMAN 60S ribosomal protein L18 OS=Homo sapiens GN=RPL18 PE=2 SV=1;>tr|H0YHA7|H0YHA7_HUMAN 60S ribosomal protein L18 (Fragment) OS=Homo sapiens GN=RPL18 PE=3 SV=1;>sp|Q07020|RL18_HUMAN 60S ribosomal protein L18 OS=Homo sapiens GN=RPL18 PE	3.0303e-131	11180000000	6	3	3	6	3	3	6	3	3
DNA ligase 3	LIG3	-0.803064	-3.27303	24.186	21.9444	23.8682	K7EQB6;K7ERZ5;P49916-2;P49916	K7EQB6;K7ERZ5;P49916-2;P49916	>tr|K7EQB6|K7EQB6_HUMAN DNA ligase 3 (Fragment) OS=Homo sapiens GN=LIG3 PE=2 SV=1;>tr|K7ERZ5|K7ERZ5_HUMAN DNA ligase 3 (Fragment) OS=Homo sapiens GN=LIG3 PE=2 SV=1;>sp|P49916-2|DNLI3_HUMAN Isoform Beta of DNA ligase 3 OS=Homo sapiens GN=LIG3;>sp|P49916|DNL	0.0054154	21260000	0	1	1	0	1	1	0	1	1
Protein PRRC2C	PRRC2C	-0.809053	-2.53073	28.1437	26.6443	28.203	Q9Y520-3;Q9Y520-4;E7EPN9;Q9Y520-5;Q9Y520;Q9Y520-7;Q9Y520-6;Q9Y520-2;H7C5N8;Q5JSZ5-5;Q5JSZ5	Q9Y520-3;Q9Y520-4;E7EPN9;Q9Y520-5;Q9Y520;Q9Y520-7;Q9Y520-6;Q9Y520-2	>sp|Q9Y520-3|PRC2C_HUMAN Isoform 3 of Protein PRRC2C OS=Homo sapiens GN=PRRC2C;>sp|Q9Y520-4|PRC2C_HUMAN Isoform 4 of Protein PRRC2C OS=Homo sapiens GN=PRRC2C;>tr|E7EPN9|E7EPN9_HUMAN Protein PRRC2C OS=Homo sapiens GN=PRRC2C PE=2 SV=1;>sp|Q9Y520-5|PRC2C_HUMA	2.0684e-45	590500000	7	3	11	7	3	11	7	3	10
Glutamate dehydrogenase;Glutamate dehydrogenase 2, mitochondrial;Glutamate dehydrogenase 1, mitochondrial	GLUD1;GLUD2	-0.810821	0.062744	21.9257	23.0199	23.2836	B4DGN5;P49448;P00367;B3KV55	B4DGN5;P49448;P00367;B3KV55	>tr|B4DGN5|B4DGN5_HUMAN Glutamate dehydrogenase OS=Homo sapiens GN=GLUD1 PE=2 SV=1;>sp|P49448|DHE4_HUMAN Glutamate dehydrogenase 2, mitochondrial OS=Homo sapiens GN=GLUD2 PE=1 SV=2;>sp|P00367|DHE3_HUMAN Glutamate dehydrogenase 1, mitochondrial OS=Homo sapi	1.8903e-05	23666000	1	1	1	1	1	1	1	1	1
Double-stranded RNA-specific adenosine deaminase	ADAR	-0.812765	-0.158047	26.4216	27.2949	27.671	P55265-5;P55265-3;H0YCK3;P55265-2;P55265;P55265-4;E7ENU4	P55265-5;P55265-3;H0YCK3;P55265-2;P55265;P55265-4;E7ENU4	>sp|P55265-5|DSRAD_HUMAN Isoform 5 of Double-stranded RNA-specific adenosine deaminase OS=Homo sapiens GN=ADAR;>sp|P55265-3|DSRAD_HUMAN Isoform 3 of Double-stranded RNA-specific adenosine deaminase OS=Homo sapiens GN=ADAR;>tr|H0YCK3|H0YCK3_HUMAN Double-str	1.1804e-48	482030000	9	2	6	9	2	6	9	2	6
Myosin light polypeptide 6	MYL6	-0.813198	1.0128	29.8185	31.8627	31.6538	F8W1R7;P60660-2;P60660;J3KND3;G8JLA2;G3V1V0;B7Z6Z4;F8VPF3;G3V1Y7;F8VZU9;F8W180;H0YI43;F8VXL3	F8W1R7;P60660-2;P60660;J3KND3;G8JLA2;G3V1V0;B7Z6Z4;F8VPF3;G3V1Y7;F8VZU9;F8W180	>tr|F8W1R7|F8W1R7_HUMAN Myosin light polypeptide 6 OS=Homo sapiens GN=MYL6 PE=2 SV=1;>sp|P60660-2|MYL6_HUMAN Isoform Smooth muscle of Myosin light polypeptide 6 OS=Homo sapiens GN=MYL6;>sp|P60660|MYL6_HUMAN Myosin light polypeptide 6 OS=Homo sapiens GN=MYL	2.1301e-203	8792600000	6	4	5	6	4	5	5	3	4
Angiomotin-like protein 1	AMOTL1	-0.816563	-1.01942	21.8981	21.9101	22.7207	E7ESY6;Q8IY63-2;Q8IY63	E7ESY6;Q8IY63-2;Q8IY63	>tr|E7ESY6|E7ESY6_HUMAN Angiomotin-like protein 1 OS=Homo sapiens GN=AMOTL1 PE=2 SV=2;>sp|Q8IY63-2|AMOL1_HUMAN Isoform 2 of Angiomotin-like protein 1 OS=Homo sapiens GN=AMOTL1;>sp|Q8IY63|AMOL1_HUMAN Angiomotin-like protein 1 OS=Homo sapiens GN=AMOTL1 PE=1	0.00071922	11077000	1	0	1	1	0	1	1	0	1
RNA-binding protein 39	RBM39	-0.818876	-1.41644	27.795	27.4099	28.4213	H0Y4X3;E1P5S2;Q14498-3;Q14498-2;Q14498;G3XAC6;Q5QP23;Q5QP22;Q5QP21	H0Y4X3;E1P5S2;Q14498-3;Q14498-2;Q14498;G3XAC6;Q5QP23	>tr|H0Y4X3|H0Y4X3_HUMAN RNA-binding protein 39 (Fragment) OS=Homo sapiens GN=RBM39 PE=4 SV=1;>tr|E1P5S2|E1P5S2_HUMAN RNA-binding protein 39 OS=Homo sapiens GN=RBM39 PE=2 SV=1;>sp|Q14498-3|RBM39_HUMAN Isoform 3 of RNA-binding protein 39 OS=Homo sapiens GN=R	1.9829e-10	671650000	2	4	3	2	4	3	2	4	3
Unconventional myosin-Va	MYO5A	-0.818926	-0.188839	26.8046	27.6472	28.0448	Q9Y4I1-2;F8WE88;Q9Y4I1;G3V394;Q9Y4I1-3;F8W6H6;E7ERV5;Q9UES5;O95317;Q9NQX4;H0YMK3;Q6P1W8;H0YM93;H0YM96;E9PE01	Q9Y4I1-2;F8WE88;Q9Y4I1;G3V394;Q9Y4I1-3;F8W6H6	>sp|Q9Y4I1-2|MYO5A_HUMAN Isoform 2 of Unconventional myosin-Va OS=Homo sapiens GN=MYO5A;>tr|F8WE88|F8WE88_HUMAN Unconventional myosin-Va OS=Homo sapiens GN=MYO5A PE=2 SV=1;>sp|Q9Y4I1|MYO5A_HUMAN Unconventional myosin-Va OS=Homo sapiens GN=MYO5A PE=1 SV=2;>	2.029e-170	588790000	16	3	9	16	3	9	15	2	9
FAST kinase domain-containing protein 2	FASTKD2	-0.819303	-0.816729	22.4427	22.6574	23.3693	Q9NYY8-2;Q9NYY8	Q9NYY8-2;Q9NYY8	>sp|Q9NYY8-2|FAKD2_HUMAN Isoform 2 of FAST kinase domain-containing protein 2 OS=Homo sapiens GN=FASTKD2;>sp|Q9NYY8|FAKD2_HUMAN FAST kinase domain-containing protein 2 OS=Homo sapiens GN=FASTKD2 PE=1 SV=1	1.0566e-08	17982000	1	0	1	1	0	1	1	0	1
Nucleolar and coiled-body phosphoprotein 1	NOLC1	-0.821571	-3.75786	25.8057	23.0792	25.2641	Q14978;Q14978-3;Q14978-2;S4R402;S4R341;S4R349;Q96J17	Q14978;Q14978-3;Q14978-2;S4R402;S4R341;S4R349;Q96J17	>sp|Q14978|NOLC1_HUMAN Nucleolar and coiled-body phosphoprotein 1 OS=Homo sapiens GN=NOLC1 PE=1 SV=2;>sp|Q14978-3|NOLC1_HUMAN Isoform 3 of Nucleolar and coiled-body phosphoprotein 1 OS=Homo sapiens GN=NOLC1;>sp|Q14978-2|NOLC1_HUMAN Isoform Beta of Nucleola	3.3021e-05	85322000	1	1	1	1	1	1	1	1	1
Neuroguidin	NGDN	-0.821896	3.19406	21.8691	26.0946	24.8038	Q8NEJ9-2;Q8NEJ9;H0YJ17;G3V4G1	Q8NEJ9-2;Q8NEJ9;H0YJ17	>sp|Q8NEJ9-2|NGDN_HUMAN Isoform 2 of Neuroguidin OS=Homo sapiens GN=NGDN;>sp|Q8NEJ9|NGDN_HUMAN Neuroguidin OS=Homo sapiens GN=NGDN PE=1 SV=1;>tr|H0YJ17|H0YJ17_HUMAN Neuroguidin (Fragment) OS=Homo sapiens GN=NGDN PE=4 SV=1	1.78e-16	120000000	4	0	2	4	0	2	4	0	2
40S ribosomal protein S24	RPS24	-0.823355	2.9771	23.681	27.6895	26.5086	P62847-2;E7ETK0;P62847-3;P62847;P62847-4	P62847-2;E7ETK0;P62847-3;P62847;P62847-4	>sp|P62847-2|RS24_HUMAN Isoform 2 of 40S ribosomal protein S24 OS=Homo sapiens GN=RPS24;>tr|E7ETK0|E7ETK0_HUMAN 40S ribosomal protein S24 OS=Homo sapiens GN=RPS24 PE=2 SV=1;>sp|P62847-3|RS24_HUMAN Isoform 3 of 40S ribosomal protein S24 OS=Homo sapiens GN=R	6.6962e-24	375480000	3	0	3	3	0	3	3	0	3
Periodic tryptophan protein 2 homolog	PWP2	-0.824566	0.657543	24.2284	25.9173	25.8974	Q15269	Q15269	>sp|Q15269|PWP2_HUMAN Periodic tryptophan protein 2 homolog OS=Homo sapiens GN=PWP2 PE=1 SV=2	1.6572e-23	143100000	4	2	2	4	2	2	4	2	2
Histone H2A type 2-B;Histone H2A type 1-A;Histone H2A.x	HIST2H2AB;HIST1H2AA;H2AFX	-0.83206	-2.33612	28.1537	26.849	28.3334	Q8IUE6;Q96QV6;P16104	Q8IUE6;Q96QV6;P16104	>sp|Q8IUE6|H2A2B_HUMAN Histone H2A type 2-B OS=Homo sapiens GN=HIST2H2AB PE=1 SV=3;>sp|Q96QV6|H2A1A_HUMAN Histone H2A type 1-A OS=Homo sapiens GN=HIST1H2AA PE=1 SV=3;>sp|P16104|H2AX_HUMAN Histone H2AX OS=Homo sapiens GN=H2AFX PE=1 SV=2	3.0115e-113	728460000	3	3	2	3	3	2	2	1	1
Growth/differentiation factor 15	GDF15	-0.832979	0.151872	24.7127	25.8959	26.1373	Q99988	Q99988	>sp|Q99988|GDF15_HUMAN Growth/differentiation factor 15 OS=Homo sapiens GN=GDF15 PE=1 SV=3	7.1214e-26	174680000	3	1	2	3	1	2	3	1	2
NEDD8-conjugating enzyme Ubc12	UBE2M	-0.837364	-5.66775	24.8885	20.2521	23.4077	P61081;M0QX69	P61081;M0QX69	>sp|P61081|UBC12_HUMAN NEDD8-conjugating enzyme Ubc12 OS=Homo sapiens GN=UBE2M PE=1 SV=1;>tr|M0QX69|M0QX69_HUMAN NEDD8-conjugating enzyme Ubc12 (Fragment) OS=Homo sapiens GN=UBE2M PE=2 SV=1	0.00090657	25827000	0	1	2	0	1	2	0	1	2
Unhealthy ribosome biogenesis protein 2 homolog	URB2	-0.838655	-0.70855	25.85	26.1728	26.8501	Q14146	Q14146	>sp|Q14146|URB2_HUMAN Unhealthy ribosome biogenesis protein 2 homolog OS=Homo sapiens GN=URB2 PE=2 SV=2	8.6841e-89	241320000	8	3	4	8	3	4	8	3	4
Cytospin-B	SPECC1	-0.845776	0.705661	22.5977	24.3347	24.3119	Q5M775-5;Q5M775-3;Q5M775-2;Q5M775-4;Q5M775;J3KRN9;J3QQM0;F5H2Z1;J3KSG2	Q5M775-5;Q5M775-3;Q5M775-2;Q5M775-4;Q5M775	>sp|Q5M775-5|CYTSB_HUMAN Isoform 5 of Cytospin-B OS=Homo sapiens GN=SPECC1;>sp|Q5M775-3|CYTSB_HUMAN Isoform 3 of Cytospin-B OS=Homo sapiens GN=SPECC1;>sp|Q5M775-2|CYTSB_HUMAN Isoform 2 of Cytospin-B OS=Homo sapiens GN=SPECC1;>sp|Q5M775-4|CYTSB_HUMAN Isofor	8.9079e-09	44340000	3	1	1	3	1	1	3	1	1
RNA-binding protein NOB1	NOB1	-0.867266	0.068355	22.9431	24.0429	24.3603	Q9ULX3	Q9ULX3	>sp|Q9ULX3|NOB1_HUMAN RNA-binding protein NOB1 OS=Homo sapiens GN=NOB1 PE=1 SV=1	4.0599e-14	46295000	1	0	1	1	0	1	1	0	1
Pyruvate kinase isozymes M1/M2;Pyruvate kinase	PKM	-0.868723	1.12759	25.1242	27.2832	27.0724	P14618;P14618-3;P14618-2;H3BQ34;H3BTN5;Q504U3;H3BT25;H3BUW1;H3BTJ2;H3BN34;H3BQZ3;H3BU13	P14618;P14618-3;P14618-2;H3BQ34;H3BTN5	>sp|P14618|KPYM_HUMAN Pyruvate kinase PKM OS=Homo sapiens GN=PKM PE=1 SV=4;>sp|P14618-3|KPYM_HUMAN Isoform 3 of Pyruvate kinase PKM OS=Homo sapiens GN=PKM;>sp|P14618-2|KPYM_HUMAN Isoform M1 of Pyruvate kinase PKM OS=Homo sapiens GN=PKM;>tr|H3BQ34|H3BQ34_HU	9.059e-69	383630000	8	1	4	8	1	4	8	1	4
116 kDa U5 small nuclear ribonucleoprotein component	EFTUD2	-0.882818	1.21363	26.5367	28.7817	28.542	Q15029-2;K7EJ81;Q15029;K7EP67;K7EJ74	Q15029-2;K7EJ81;Q15029	>sp|Q15029-2|U5S1_HUMAN Isoform 2 of 116 kDa U5 small nuclear ribonucleoprotein component OS=Homo sapiens GN=EFTUD2;>tr|K7EJ81|K7EJ81_HUMAN 116 kDa U5 small nuclear ribonucleoprotein component OS=Homo sapiens GN=EFTUD2 PE=2 SV=1;>sp|Q15029|U5S1_HUMAN 116 k	1.7022e-191	1018200000	12	3	8	12	3	8	11	3	7
Putative helicase MOV-10	MOV10	-0.885405	-0.018073	22.3336	23.3469	23.7257	Q9HCE1-2;Q5JR04;Q9HCE1	Q9HCE1-2;Q5JR04;Q9HCE1	>sp|Q9HCE1-2|MOV10_HUMAN Isoform 2 of Putative helicase MOV-10 OS=Homo sapiens GN=MOV10;>tr|Q5JR04|Q5JR04_HUMAN Mov10, Moloney leukemia virus 10, homolog (Mouse), isoform CRA_a OS=Homo sapiens GN=MOV10 PE=2 SV=1;>sp|Q9HCE1|MOV10_HUMAN Putative helicase MOV	1.4736e-05	24141000	1	1	1	1	1	1	1	1	1
Ribosomal biogenesis protein LAS1L	LAS1L	-0.885489	-0.720715	25.7206	26.0313	26.7614	Q9Y4W2-2;Q9Y4W2;Q9Y4W2-4;Q9Y4W2-3	Q9Y4W2-2;Q9Y4W2;Q9Y4W2-4;Q9Y4W2-3	>sp|Q9Y4W2-2|LAS1L_HUMAN Isoform 2 of Ribosomal biogenesis protein LAS1L OS=Homo sapiens GN=LAS1L;>sp|Q9Y4W2|LAS1L_HUMAN Ribosomal biogenesis protein LAS1L OS=Homo sapiens GN=LAS1L PE=1 SV=2;>sp|Q9Y4W2-4|LAS1L_HUMAN Isoform 4 of Ribosomal biogenesis protei	4.209e-28	234910000	3	2	2	3	2	2	3	2	2
U4/U6.U5 tri-snRNP-associated protein 2	USP39	-0.887547	-0.611773	26.9087	27.3283	28.0061	B9A018;Q53GS9;Q53GS9-2;Q53GS9-3;F8WC91	B9A018;Q53GS9;Q53GS9-2;Q53GS9-3	>tr|B9A018|B9A018_HUMAN U4/U6.U5 tri-snRNP-associated protein 2 OS=Homo sapiens GN=USP39 PE=2 SV=1;>sp|Q53GS9|SNUT2_HUMAN U4/U6.U5 tri-snRNP-associated protein 2 OS=Homo sapiens GN=USP39 PE=1 SV=2;>sp|Q53GS9-2|SNUT2_HUMAN Isoform 2 of U4/U6.U5 tri-snRNP-as	7.3508e-64	505400000	6	2	2	6	2	2	6	2	2
RuvB-like 2	RUVBL2	-0.892504	1.91279	23.4108	26.355	25.7754	B3KQ59;Q9Y230;M0R0Y3;M0QXI6	B3KQ59;Q9Y230;M0R0Y3	>tr|B3KQ59|B3KQ59_HUMAN RuvB-like 2 OS=Homo sapiens GN=RUVBL2 PE=2 SV=1;>sp|Q9Y230|RUVB2_HUMAN RuvB-like 2 OS=Homo sapiens GN=RUVBL2 PE=1 SV=3;>tr|M0R0Y3|M0R0Y3_HUMAN RuvB-like 2 OS=Homo sapiens GN=RUVBL2 PE=2 SV=1	1.0059e-16	163190000	6	0	2	6	0	2	6	0	2
Pinin	PNN	-0.893839	-5.73361	25.6004	20.8982	24.1431	Q9H307;Q9H307-2	Q9H307;Q9H307-2	>sp|Q9H307|PININ_HUMAN Pinin OS=Homo sapiens GN=PNN PE=1 SV=4;>sp|Q9H307-2|PININ_HUMAN Isoform 2 of Pinin OS=Homo sapiens GN=PNN	4.6243e-06	53953000	2	1	1	2	1	1	2	1	1
Histone deacetylase 6	HDAC6	-0.905344	0.90953	22.0288	23.9697	23.9046	C9J172;E9PEH1;E7EP63;E7ER52;A6NDI8;E7EPS2;Q9UBN7;B4DZH6;C9JEF4;E7EUZ1	C9J172;E9PEH1;E7EP63;E7ER52;A6NDI8;E7EPS2;Q9UBN7;B4DZH6;C9JEF4;E7EUZ1	>tr|C9J172|C9J172_HUMAN Histone deacetylase 6 (Fragment) OS=Homo sapiens GN=HDAC6 PE=2 SV=1;>tr|E9PEH1|E9PEH1_HUMAN Histone deacetylase 6 (Fragment) OS=Homo sapiens GN=HDAC6 PE=2 SV=1;>tr|E7EP63|E7EP63_HUMAN Histone deacetylase 6 (Fragment) OS=Homo sapiens	8.8995e-06	34924000	2	0	1	2	0	1	2	0	1
Importin-5	IPO5	-0.911905	0.72771	23.3146	25.0737	25.1061	O00410;O00410-3;B4E0R6;O00410-2;H0Y8C6;E7ETV3;C9JZ53;E7EWK4;E7EX05;E7EQT5;E7EV12;C9JMV5;H0Y3V4;C9JXE0;C9JZD8;C9J875;C9JQT6;E7ESA1;E7ESZ1;E7ETV8;O60518	O00410;O00410-3;B4E0R6;O00410-2;H0Y8C6;E7ETV3	>sp|O00410|IPO5_HUMAN Importin-5 OS=Homo sapiens GN=IPO5 PE=1 SV=4;>sp|O00410-3|IPO5_HUMAN Isoform 3 of Importin-5 OS=Homo sapiens GN=IPO5;>tr|B4E0R6|B4E0R6_HUMAN Importin-5 OS=Homo sapiens GN=IPO5 PE=2 SV=1;>sp|O00410-2|IPO5_HUMAN Isoform 2 of Importin-5	3.411e-31	83319000	5	0	4	5	0	4	5	0	4
Methylmalonic aciduria and homocystinuria type D protein, mitochondrial	MMADHC	-0.935829	-0.461882	23.1039	23.6734	24.3244	Q9H3L0;F8WEC0	Q9H3L0;F8WEC0	>sp|Q9H3L0|MMAD_HUMAN Methylmalonic aciduria and homocystinuria type D protein, mitochondrial OS=Homo sapiens GN=MMADHC PE=1 SV=2;>tr|F8WEC0|F8WEC0_HUMAN Methylmalonic aciduria and homocystinuria type D protein, mitochondrial OS=Homo sapiens GN=MMADHC PE=2	0.0040927	35589000	1	0	1	1	0	1	1	0	1
Eukaryotic translation initiation factor 3 subunit D	EIF3D	-0.944422	0.214271	22.1771	23.4228	23.7444	B4DVY1;O15371;B0QYA4;B0QYA5	B4DVY1;O15371;B0QYA4;B0QYA5	>tr|B4DVY1|B4DVY1_HUMAN Eukaryotic translation initiation factor 3 subunit D OS=Homo sapiens GN=EIF3D PE=2 SV=1;>sp|O15371|EIF3D_HUMAN Eukaryotic translation initiation factor 3 subunit D OS=Homo sapiens GN=EIF3D PE=1 SV=1;>tr|B0QYA4|B0QYA4_HUMAN Eukaryoti	4.2774e-20	24991000	2	0	1	2	0	1	2	0	1
Uncharacterized protein KIAA1671	KIAA1671	-0.955065	1.62964	23.0634	25.7244	25.3489	Q9BY89;Q9BY89-2	Q9BY89	>sp|Q9BY89|K1671_HUMAN Uncharacterized protein KIAA1671 OS=Homo sapiens GN=KIAA1671 PE=1 SV=2	1.8849e-27	118260000	8	1	5	8	1	5	8	1	5
Protein FAM111A	FAM111A	-0.96463	-2.6363	22.9408	21.3359	23.103	E9PNQ0;E9PR18;Q96PZ2	E9PNQ0;E9PR18;Q96PZ2	>tr|E9PNQ0|E9PNQ0_HUMAN Protein FAM111A (Fragment) OS=Homo sapiens GN=FAM111A PE=2 SV=1;>tr|E9PR18|E9PR18_HUMAN Protein FAM111A (Fragment) OS=Homo sapiens GN=FAM111A PE=2 SV=1;>sp|Q96PZ2|F111A_HUMAN Protein FAM111A OS=Homo sapiens GN=FAM111A PE=1 SV=2	5.7144e-12	17752000	1	1	1	1	1	1	1	1	1
Protein LTV1 homolog	LTV1	-0.968969	-1.92773	25.3332	24.4369	25.854	Q96GA3	Q96GA3	>sp|Q96GA3|LTV1_HUMAN Protein LTV1 homolog OS=Homo sapiens GN=LTV1 PE=1 SV=1	3.9379e-09	94334000	2	2	1	2	2	1	2	2	1
Eukaryotic translation initiation factor 3 subunit B	EIF3B	-0.972332	1.27932	23.6861	25.9968	25.8138	C9JZG1;P55884;P55884-2;C9JQN7	C9JZG1;P55884;P55884-2	>tr|C9JZG1|C9JZG1_HUMAN Eukaryotic translation initiation factor 3 subunit B (Fragment) OS=Homo sapiens GN=EIF3B PE=2 SV=1;>sp|P55884|EIF3B_HUMAN Eukaryotic translation initiation factor 3 subunit B OS=Homo sapiens GN=EIF3B PE=1 SV=3;>sp|P55884-2|EIF3B_HUM	1.2783e-14	143330000	2	1	3	2	1	3	2	1	3
Guanine nucleotide-binding protein-like 3	GNL3	-0.987053	-0.342808	27.2266	27.9151	28.5579	Q9BVP2-2;Q9BVP2;C9JYH9;C9JZT7;B4DMU5	Q9BVP2-2;Q9BVP2	>sp|Q9BVP2-2|GNL3_HUMAN Isoform 2 of Guanine nucleotide-binding protein-like 3 OS=Homo sapiens GN=GNL3;>sp|Q9BVP2|GNL3_HUMAN Guanine nucleotide-binding protein-like 3 OS=Homo sapiens GN=GNL3 PE=1 SV=2	1.8226e-274	746700000	7	2	5	7	2	5	7	2	5
Interferon-inducible double stranded RNA-dependent protein kinase activator A	PRKRA	-0.992085	1.25709	21.4377	23.7262	23.574	O75569-3;O75569-2;O75569;F8WEG8;G5E9Q4;C9JMM3;B4DJC7	O75569-3;O75569-2;O75569;F8WEG8;G5E9Q4;C9JMM3;B4DJC7	>sp|O75569-3|PRKRA_HUMAN Isoform 3 of Interferon-inducible double-stranded RNA-dependent protein kinase activator A OS=Homo sapiens GN=PRKRA;>sp|O75569-2|PRKRA_HUMAN Isoform 2 of Interferon-inducible double-stranded RNA-dependent protein kinase activator A	3.9504e-06	27722000	2	0	1	2	0	1	2	0	1
Testis-expressed sequence 10 protein	TEX10	-0.992741	0.492671	24.6996	26.2236	26.4544	Q9NXF1-2;Q9NXF1;B7Z9D5	Q9NXF1-2;Q9NXF1;B7Z9D5	>sp|Q9NXF1-2|TEX10_HUMAN Isoform 2 of Testis-expressed sequence 10 protein OS=Homo sapiens GN=TEX10;>sp|Q9NXF1|TEX10_HUMAN Testis-expressed sequence 10 protein OS=Homo sapiens GN=TEX10 PE=1 SV=2;>tr|B7Z9D5|B7Z9D5_HUMAN Testis-expressed sequence 10 protein	1.3634e-17	187340000	2	1	4	2	1	4	2	1	4
60S ribosomal protein L27	RPL27	-0.993328	6.65502	22.7245	30.4109	27.5611	P61353;K7ELC7;K7EQQ9;K7ERY7	P61353;K7ELC7;K7EQQ9	>sp|P61353|RL27_HUMAN 60S ribosomal protein L27 OS=Homo sapiens GN=RPL27 PE=1 SV=2;>tr|K7ELC7|K7ELC7_HUMAN 60S ribosomal protein L27 (Fragment) OS=Homo sapiens GN=RPL27 PE=3 SV=1;>tr|K7EQQ9|K7EQQ9_HUMAN 60S ribosomal protein L27 OS=Homo sapiens GN=RPL27 PE	2.2536e-100	2042400000	4	0	2	4	0	2	4	0	2
RNA-binding protein with serine-rich domain 1	RNPS1	-1.01499	-0.0927548	22.1577	23.0963	23.642	H3BPG5;H3BV80;H3BMS0;Q15287-3;Q15287-2;H3BMM9;H3BTC0;Q15287	H3BPG5;H3BV80;H3BMS0;Q15287-3;Q15287-2;H3BMM9;H3BTC0;Q15287	>tr|H3BPG5|H3BPG5_HUMAN RNA binding protein S1, serine-rich domain, isoform CRA_c OS=Homo sapiens GN=RNPS1 PE=2 SV=1;>tr|H3BV80|H3BV80_HUMAN RNA-binding protein with serine-rich domain 1 OS=Homo sapiens GN=RNPS1 PE=4 SV=2;>tr|H3BMS0|H3BMS0_HUMAN RNA-bindin	0.00010161	23098000	1	0	1	1	0	1	1	0	1
WD repeat-containing protein 36	WDR36	-1.01599	0.423423	25.4226	26.8774	27.1659	Q8NI36;D6R922;D6RFM8	Q8NI36	>sp|Q8NI36|WDR36_HUMAN WD repeat-containing protein 36 OS=Homo sapiens GN=WDR36 PE=1 SV=1	2.0248e-33	318730000	6	1	4	6	1	4	6	1	4
Myosin regulatory light polypeptide 9	MYL9;MYL12A	-1.02313	-1.48561	24.664	24.2098	25.46	P24844;J3KTJ1;P24844-2	P24844;J3KTJ1;P24844-2	>sp|P24844|MYL9_HUMAN Myosin regulatory light polypeptide 9 OS=Homo sapiens GN=MYL9 PE=1 SV=4;>tr|J3KTJ1|J3KTJ1_HUMAN Myosin regulatory light chain 12A (Fragment) OS=Homo sapiens GN=MYL12A PE=2 SV=1;>sp|P24844-2|MYL9_HUMAN Isoform 2 of Myosin regulatory li	1.2281e-145	90045000	5	1	4	1	1	1	1	1	1
Nucleolar pre-ribosomal-associated protein 1	URB1	-1.03184	0.509265	23.7395	25.2802	25.5417	O60287	O60287	>sp|O60287|NPA1P_HUMAN Nucleolar pre-ribosomal-associated protein 1 OS=Homo sapiens GN=URB1 PE=1 SV=4	1.1055e-31	120470000	6	1	4	6	1	4	6	1	4
DnaJ homolog subfamily B member 11	DNAJB11	-1.03251	1.37497	22.383	24.7893	24.6187	Q9UBS4;H7C2Y5	Q9UBS4;H7C2Y5	>sp|Q9UBS4|DJB11_HUMAN DnaJ homolog subfamily B member 11 OS=Homo sapiens GN=DNAJB11 PE=1 SV=1;>tr|H7C2Y5|H7C2Y5_HUMAN DnaJ homolog subfamily B member 11 (Fragment) OS=Homo sapiens GN=DNAJB11 PE=4 SV=1	3.882e-12	56873000	3	0	2	3	0	2	3	0	2
Histone H2A;Histone H2A.V;Histone H2A.Z	H2AFV;H2AFZ	-1.04737	-0.347174	26.4805	27.1647	27.87	Q71UI9-2;C9J0D1;Q71UI9;P0C0S5;C9J386;Q71UI9-3;Q71UI9-4	Q71UI9-2;C9J0D1;Q71UI9;P0C0S5;C9J386;Q71UI9-3;Q71UI9-4	>sp|Q71UI9-2|H2AV_HUMAN Isoform 2 of Histone H2A.V OS=Homo sapiens GN=H2AFV;>tr|C9J0D1|C9J0D1_HUMAN Histone H2A OS=Homo sapiens GN=H2AFV PE=2 SV=1;>sp|Q71UI9|H2AV_HUMAN Histone H2A.V OS=Homo sapiens GN=H2AFV PE=1 SV=3;>sp|P0C0S5|H2AZ_HUMAN Histone H2A.Z OS	3.3635e-05	416150000	1	2	2	1	1	1	1	1	1
60S ribosomal protein L18a	RPL18A	-1.06411	7.62132	22.6554	31.3081	28.0458	M0R3D6;M0R1A7;M0R117;Q02543;M0R0P7	M0R3D6;M0R1A7;M0R117;Q02543;M0R0P7	>tr|M0R3D6|M0R3D6_HUMAN 60S ribosomal protein L18a (Fragment) OS=Homo sapiens GN=RPL18A PE=2 SV=1;>tr|M0R1A7|M0R1A7_HUMAN 60S ribosomal protein L18a OS=Homo sapiens GN=RPL18A PE=2 SV=1;>tr|M0R117|M0R117_HUMAN 60S ribosomal protein L18a OS=Homo sapiens GN=R	1.749e-06	2594000000	2	0	2	2	0	2	2	0	2
General transcription factor 3C polypeptide 1	GTF3C1	-1.08034	1.07791	22.3483	24.4576	24.4833	Q12789-3;Q12789	Q12789-3;Q12789	>sp|Q12789-3|TF3C1_HUMAN Isoform 2 of General transcription factor 3C polypeptide 1 OS=Homo sapiens GN=GTF3C1;>sp|Q12789|TF3C1_HUMAN General transcription factor 3C polypeptide 1 OS=Homo sapiens GN=GTF3C1 PE=1 SV=4	4.7165e-08	51367000	4	0	2	4	0	2	4	0	2
Heterogeneous nuclear ribonucleoprotein A/B	HNRNPAB	-1.0853	-4.22467	24.0158	20.8225	23.5045	D6R9P3;D6RD18;Q99729-3;D6RBZ0;Q99729-2;Q99729-4;Q99729	D6R9P3;D6RD18;Q99729-3;D6RBZ0;Q99729-2;Q99729-4;Q99729	>tr|D6R9P3|D6R9P3_HUMAN Heterogeneous nuclear ribonucleoprotein A/B OS=Homo sapiens GN=HNRNPAB PE=2 SV=1;>tr|D6RD18|D6RD18_HUMAN Heterogeneous nuclear ribonucleoprotein A/B OS=Homo sapiens GN=HNRNPAB PE=2 SV=1;>sp|Q99729-3|ROAA_HUMAN Isoform 3 of Heterogen	9.5354e-20	64554000	2	2	2	2	2	2	2	2	2
Heterochromatin protein 1-binding protein 3	HP1BP3	-1.09302	1.5369	25.3976	27.9659	27.7748	Q5SSJ5;Q5SSJ5-2;B0QZK4;Q5SSJ5-3;Q5SWC8;B0QZK9;B0QZK8;Q5SSJ5-5	Q5SSJ5;Q5SSJ5-2;B0QZK4;Q5SSJ5-3	>sp|Q5SSJ5|HP1B3_HUMAN Heterochromatin protein 1-binding protein 3 OS=Homo sapiens GN=HP1BP3 PE=1 SV=1;>sp|Q5SSJ5-2|HP1B3_HUMAN Isoform 2 of Heterochromatin protein 1-binding protein 3 OS=Homo sapiens GN=HP1BP3;>tr|B0QZK4|B0QZK4_HUMAN Heterochromatin prote	1.1592e-31	569350000	8	1	5	8	1	5	8	1	5
ATP-dependent RNA helicase DDX1	DDX1	-1.10441	1.10196	27.0141	29.1475	29.1852	Q92499	Q92499	>sp|Q92499|DDX1_HUMAN ATP-dependent RNA helicase DDX1 OS=Homo sapiens GN=DDX1 PE=1 SV=2	5.6022e-246	1392400000	12	4	8	12	4	8	12	4	8
Sequestosome-1	SQSTM1	-1.10853	-1.80461	26.1451	25.3719	26.867	Q13501-2;E7EMC7;Q13501;E9PFW8	Q13501-2;E7EMC7;Q13501;E9PFW8	>sp|Q13501-2|SQSTM_HUMAN Isoform 2 of Sequestosome-1 OS=Homo sapiens GN=SQSTM1;>tr|E7EMC7|E7EMC7_HUMAN Sequestosome-1 OS=Homo sapiens GN=SQSTM1 PE=2 SV=1;>sp|Q13501|SQSTM_HUMAN Sequestosome-1 OS=Homo sapiens GN=SQSTM1 PE=1 SV=1;>tr|E9PFW8|E9PFW8_HUMAN Sequ	3.5892e-170	211730000	1	1	2	1	1	2	1	1	2
Activating signal cointegrator 1 complex subunit 3	ASCC3	-1.12352	-0.415398	26.4355	27.0514	27.867	Q8N3C0;Q8N3C0-4;J3KNJ4;Q8N3C0-3;E5RFZ0	Q8N3C0	>sp|Q8N3C0|ASCC3_HUMAN Activating signal cointegrator 1 complex subunit 3 OS=Homo sapiens GN=ASCC3 PE=1 SV=3	3.0367e-24	496970000	8	1	3	8	1	3	8	1	3
Survival of motor neuron-related-splicing factor 30	SMNDC1	-1.12403	1.46653	22.056	24.5539	24.429	O75940	O75940	>sp|O75940|SPF30_HUMAN Survival of motor neuron-related-splicing factor 30 OS=Homo sapiens GN=SMNDC1 PE=1 SV=1	7.1633e-08	49381000	2	0	2	2	0	2	2	0	2
Serine/threonine-protein phosphatase;Serine/threonine-protein phosphatase PP1-alpha catalytic subunit;Serine/threonine-protein phosphatase PP1-beta catalytic subunit	PPP1CA;PPP1CB	-1.12494	2.77523	23.0833	26.8899	26.1116	E9PMD7;P62136;P62136-2;P62136-3;P62140;C9J9S3;C9JP48;E7ETD8;F5H1L6;F5H037;F8W0V8;F8WE71	E9PMD7;P62136;P62136-2;P62136-3;P62140	>tr|E9PMD7|E9PMD7_HUMAN Serine/threonine-protein phosphatase PP1-alpha catalytic subunit (Fragment) OS=Homo sapiens GN=PPP1CA PE=2 SV=1;>sp|P62136|PP1A_HUMAN Serine/threonine-protein phosphatase PP1-alpha catalytic subunit OS=Homo sapiens GN=PPP1CA PE=1 SV	1.4138e-104	220060000	5	1	3	1	0	1	1	0	1
Serine-threonine kinase receptor-associated protein	STRAP	-1.13718	0.41654	23.2649	24.7129	25.1261	B0AZV0;Q9Y3F4;B4DNJ6;H0YH33	B0AZV0;Q9Y3F4;B4DNJ6;H0YH33	>tr|B0AZV0|B0AZV0_HUMAN Serine-threonine kinase receptor-associated protein OS=Homo sapiens GN=STRAP PE=2 SV=1;>sp|Q9Y3F4|STRAP_HUMAN Serine-threonine kinase receptor-associated protein OS=Homo sapiens GN=STRAP PE=1 SV=1;>tr|B4DNJ6|B4DNJ6_HUMAN Serine-thre	2.7589e-08	67332000	2	0	3	2	0	3	2	0	3
OTU domain-containing protein 4	OTUD4	-1.13736	0.376111	21.6871	23.0947	23.5283	Q01804-5;Q01804-3;Q01804;G3V0I6	Q01804-5;Q01804-3;Q01804;G3V0I6	>sp|Q01804-5|OTUD4_HUMAN Isoform 2 of OTU domain-containing protein 4 OS=Homo sapiens GN=OTUD4;>sp|Q01804-3|OTUD4_HUMAN Isoform 3 of OTU domain-containing protein 4 OS=Homo sapiens GN=OTUD4;>sp|Q01804|OTUD4_HUMAN OTU domain-containing protein 4 OS=Homo sap	0.0033867	20629000	1	0	1	1	0	1	1	0	1
Protein DEK	DEK	-1.14467	0.268344	23.0266	24.3263	24.8211	H0Y993;P35659-2;B4DFG0;P35659	H0Y993;P35659-2;B4DFG0;P35659	>tr|H0Y993|H0Y993_HUMAN Protein DEK (Fragment) OS=Homo sapiens GN=DEK PE=2 SV=1;>sp|P35659-2|DEK_HUMAN Isoform 2 of Protein DEK OS=Homo sapiens GN=DEK;>tr|B4DFG0|B4DFG0_HUMAN Protein DEK OS=Homo sapiens GN=DEK PE=2 SV=1;>sp|P35659|DEK_HUMAN Protein DEK OS=	2.3535e-05	53330000	1	0	1	1	0	1	1	0	1
Sodium/potassium-transporting ATPase subunit alpha-1	ATP1A1	-1.15088	-4.47225	25.7493	22.3085	25.1798	P05023-3;P05023-4;P05023;P05023-2;H0Y7C1;M0R116;B1AKY9;P13637;P50993;P13637-2;P13637-3	P05023-3;P05023-4;P05023;P05023-2	>sp|P05023-3|AT1A1_HUMAN Isoform 3 of Sodium/potassium-transporting ATPase subunit alpha-1 OS=Homo sapiens GN=ATP1A1;>sp|P05023-4|AT1A1_HUMAN Isoform 4 of Sodium/potassium-transporting ATPase subunit alpha-1 OS=Homo sapiens GN=ATP1A1;>sp|P05023|AT1A1_HUMAN	1.6908e-11	69120000	0	2	4	0	2	4	0	2	4
28S ribosomal protein S34, mitochondrial	MRPS34	-1.15695	2.11225	22.1509	25.2946	24.8797	P82930;C9JJ19	P82930;C9JJ19	>sp|P82930|RT34_HUMAN 28S ribosomal protein S34, mitochondrial OS=Homo sapiens GN=MRPS34 PE=1 SV=2;>tr|C9JJ19|C9JJ19_HUMAN 28S ribosomal protein S34, mitochondrial OS=Homo sapiens GN=MRPS34 PE=2 SV=2	2.9411e-09	86884000	2	0	1	2	0	1	2	0	1
60S ribosomal protein L37a	RPL37A	-1.16395	-0.899647	29.2808	29.4125	30.5106	C9J4Z3;P61513;G5E9R3;M0R0A1;Q6P4E4;E9PEL3;M0R2L6	C9J4Z3;P61513;G5E9R3;M0R0A1;Q6P4E4;E9PEL3;M0R2L6	>tr|C9J4Z3|C9J4Z3_HUMAN 60S ribosomal protein L37a OS=Homo sapiens GN=RPL37A PE=2 SV=1;>sp|P61513|RL37A_HUMAN 60S ribosomal protein L37a OS=Homo sapiens GN=RPL37A PE=1 SV=2;>tr|G5E9R3|G5E9R3_HUMAN 60S ribosomal protein L37a OS=Homo sapiens GN=RPL37A PE=2 S	1.5588e-223	2704100000	3	1	1	3	1	1	3	1	1
Zinc finger protein 207	ZNF207	-1.17176	1.02913	24.6529	26.7135	26.855	O43670-2;O43670;J3QRS9;O43670-4;J3KS31;O43670-3;J3QS27;J3KTL1;J3KRB6;J3KRW6;H0Y3M2	O43670-2;O43670;J3QRS9;O43670-4;J3KS31;O43670-3	>sp|O43670-2|ZN207_HUMAN Isoform 2 of Zinc finger protein 207 OS=Homo sapiens GN=ZNF207;>sp|O43670|ZN207_HUMAN Zinc finger protein 207 OS=Homo sapiens GN=ZNF207 PE=1 SV=1;>tr|J3QRS9|J3QRS9_HUMAN Zinc finger protein 207 OS=Homo sapiens GN=ZNF207 PE=2 SV=1;>	7.0932e-27	280820000	4	1	2	4	1	2	4	1	2
Serine/arginine-rich splicing factor 3	SRSF3	-1.17684	1.39721	24.6648	27.0934	27.0559	B4E241;P84103	B4E241;P84103	>tr|B4E241|B4E241_HUMAN Serine/arginine-rich-splicing factor 3 OS=Homo sapiens GN=SFRS3 PE=2 SV=1;>sp|P84103|SRSF3_HUMAN Serine/arginine-rich splicing factor 3 OS=Homo sapiens GN=SRSF3 PE=1 SV=1	2.8745e-22	330440000	2	1	2	2	1	2	1	0	1
40S ribosomal protein S8	RPS8	-1.18181	-0.355948	31.3255	32.001	32.8451	Q5JR95;P62241	Q5JR95;P62241	>tr|Q5JR95|Q5JR95_HUMAN 40S ribosomal protein S8 OS=Homo sapiens GN=RPS8 PE=2 SV=1;>sp|P62241|RS8_HUMAN 40S ribosomal protein S8 OS=Homo sapiens GN=RPS8 PE=1 SV=2	0	14955000000	7	5	7	7	5	7	7	5	7
Prohibitin-2	PHB2	-1.18651	1.55365	21.7469	24.3319	24.2259	F5GY37;Q99623;J3KPX7	F5GY37;Q99623;J3KPX7	>tr|F5GY37|F5GY37_HUMAN Prohibitin-2 OS=Homo sapiens GN=PHB2 PE=2 SV=1;>sp|Q99623|PHB2_HUMAN Prohibitin-2 OS=Homo sapiens GN=PHB2 PE=1 SV=2;>tr|J3KPX7|J3KPX7_HUMAN Prohibitin-2 OS=Homo sapiens GN=PHB2 PE=2 SV=1	0.0033747	41521000	1	0	1	1	0	1	1	0	1
40S ribosomal protein S13	RPS13	-1.19531	3.1769	27.8027	32.011	31.1022	J3KMX5;P62277;E9PS50	J3KMX5;P62277	>tr|J3KMX5|J3KMX5_HUMAN 40S ribosomal protein S13 OS=Homo sapiens GN=RPS13 PE=2 SV=1;>sp|P62277|RS13_HUMAN 40S ribosomal protein S13 OS=Homo sapiens GN=RPS13 PE=1 SV=2	5.8347e-54	6581900000	5	2	3	5	2	3	5	2	3
Microtubule-associated protein 4;Microtubule-associated protein	MAP4	-1.1965	1.68266	23.3841	26.0981	25.9376	P27816-2;P27816-6;P27816;E7EVA0;H0Y2V1;H7C4C5;B5MEG9;P27816-5;B9ZVR1;F8W9U4;P27816-4;E9PGM5;B4DSQ1	P27816-2;P27816-6;P27816;E7EVA0	>sp|P27816-2|MAP4_HUMAN Isoform 2 of Microtubule-associated protein 4 OS=Homo sapiens GN=MAP4;>sp|P27816-6|MAP4_HUMAN Isoform 6 of Microtubule-associated protein 4 OS=Homo sapiens GN=MAP4;>sp|P27816|MAP4_HUMAN Microtubule-associated protein 4 OS=Homo sapie	7.0407e-15	148450000	2	0	4	2	0	4	2	0	4
Constitutive coactivator of PPAR-gamma-like protein 1	FAM120A	-1.19893	-3.13681	25.2462	23.1408	25.3924	Q9NZB2;Q9NZB2-6;Q9NZB2-2;Q9NZB2-5;Q9NZB2-4;Q5T035	Q9NZB2;Q9NZB2-6;Q9NZB2-2;Q9NZB2-5;Q9NZB2-4	>sp|Q9NZB2|F120A_HUMAN Constitutive coactivator of PPAR-gamma-like protein 1 OS=Homo sapiens GN=FAM120A PE=1 SV=2;>sp|Q9NZB2-6|F120A_HUMAN Isoform F of Constitutive coactivator of PPAR-gamma-like protein 1 OS=Homo sapiens GN=FAM120A;>sp|Q9NZB2-2|F120A_HUMA	5.2062e-10	68457000	1	2	2	1	2	2	1	2	2
Cytoskeleton-associated protein 2	CKAP2	-1.20203	-3.25778	22.905	20.6786	22.9938	C9J7Y4;Q8WWK9-4;E9PD90;Q8WWK9-5;Q8WWK9	C9J7Y4;Q8WWK9-4;E9PD90;Q8WWK9-5;Q8WWK9	>tr|C9J7Y4|C9J7Y4_HUMAN Cytoskeleton-associated protein 2 (Fragment) OS=Homo sapiens GN=CKAP2 PE=2 SV=1;>sp|Q8WWK9-4|CKAP2_HUMAN Isoform 2 of Cytoskeleton-associated protein 2 OS=Homo sapiens GN=CKAP2;>tr|E9PD90|E9PD90_HUMAN Cytoskeleton-associated protein	0.003987	11565000	0	1	1	0	1	1	0	1	1
DNA-directed RNA polymerase;DNA-directed RNA polymerase I subunit RPA1	POLR1A	-1.21052	0.935188	25.0018	26.9684	27.1956	B9ZVN9;O95602	B9ZVN9;O95602	>tr|B9ZVN9|B9ZVN9_HUMAN DNA-directed RNA polymerase OS=Homo sapiens GN=POLR1A PE=2 SV=1;>sp|O95602|RPA1_HUMAN DNA-directed RNA polymerase I subunit RPA1 OS=Homo sapiens GN=POLR1A PE=1 SV=2	7.7882e-98	341000000	5	2	6	5	2	6	5	2	6
Melanoma-associated antigen D2;Melanoma-associated antigen D1	MAGED2;MAGED1	-1.21252	-1.43481	22.4675	22.0641	23.4783	Q5H907;Q9UNF1-2;Q5H909;Q9UNF1;Q9Y5V3;Q9Y5V3-2	Q5H907;Q9UNF1-2;Q5H909;Q9UNF1;Q9Y5V3;Q9Y5V3-2	>tr|Q5H907|Q5H907_HUMAN Melanoma antigen family D, 2, isoform CRA_d OS=Homo sapiens GN=MAGED2 PE=2 SV=1;>sp|Q9UNF1-2|MAGD2_HUMAN Isoform 2 of Melanoma-associated antigen D2 OS=Homo sapiens GN=MAGED2;>tr|Q5H909|Q5H909_HUMAN Melanoma-associated antigen D2 OS	0.0068335	17051000	1	0	1	1	0	1	1	0	1
Monofunctional C1-tetrahydrofolate synthase, mitochondrial	MTHFD1L	-1.22682	-0.973807	22.8022	22.8598	24.0578	Q6UB35;Q6UB35-2;H0Y327;Q5JYA3;Q5JYA5;Q5JYA4	Q6UB35;Q6UB35-2;H0Y327	>sp|Q6UB35|C1TM_HUMAN Monofunctional C1-tetrahydrofolate synthase, mitochondrial OS=Homo sapiens GN=MTHFD1L PE=1 SV=1;>sp|Q6UB35-2|C1TM_HUMAN Isoform 2 of Monofunctional C1-tetrahydrofolate synthase, mitochondrial OS=Homo sapiens GN=MTHFD1L;>tr|H0Y327|H0Y3	2.8084e-06	25510000	2	0	2	2	0	2	2	0	2
40S ribosomal protein S28	RPS28	-1.24085	0.446479	29.3253	30.8032	31.3051	P62857	P62857	>sp|P62857|RS28_HUMAN 40S ribosomal protein S28 OS=Homo sapiens GN=RPS28 PE=1 SV=1	1.5578e-24	5337700000	2	1	2	2	1	2	2	1	2
DNA-directed RNA polymerase;DNA-directed RNA polymerase I subunit RPA2	POLR1B	-1.24194	0.590801	23.8759	25.4981	25.9289	F8W898;Q9H9Y6;F5GZX4;Q9H9Y6-2;C9JJG2;C9JS83;F5H643;F8WDS4;F8WAK7;F8WBB9;F8WCS3;H7C0D9	F8W898;Q9H9Y6;F5GZX4;Q9H9Y6-2;C9JJG2;C9JS83;F5H643	>tr|F8W898|F8W898_HUMAN DNA-directed RNA polymerase OS=Homo sapiens GN=POLR1B PE=2 SV=1;>sp|Q9H9Y6|RPA2_HUMAN DNA-directed RNA polymerase I subunit RPA2 OS=Homo sapiens GN=POLR1B PE=1 SV=2;>tr|F5GZX4|F5GZX4_HUMAN DNA-directed RNA polymerase OS=Homo sapiens	3.0236e-14	136360000	4	0	2	4	0	2	4	0	2
ATP synthase subunit beta;ATP synthase subunit beta, mitochondrial	ATP5B	-1.24219	2.631	22.504	26.1664	25.5774	F8VPV9;P06576;H0YH81;F8VQY0;F8W079;F8W0P7	F8VPV9;P06576;H0YH81;F8VQY0	>tr|F8VPV9|F8VPV9_HUMAN ATP synthase subunit beta OS=Homo sapiens GN=ATP5B PE=2 SV=1;>sp|P06576|ATPB_HUMAN ATP synthase subunit beta, mitochondrial OS=Homo sapiens GN=ATP5B PE=1 SV=3;>tr|H0YH81|H0YH81_HUMAN ATP synthase subunit beta (Fragment) OS=Homo sapi	1.1679e-22	144310000	4	0	2	4	0	2	4	0	2
Probable ATP-dependent RNA helicase DDX17	DDX17	-1.24683	0.990406	26.5156	28.5374	28.7734	Q92841-1;Q92841-3;Q92841;H3BLZ8;Q92841-2;C9JMU5;G5E9L5	Q92841-1;Q92841-3;Q92841;H3BLZ8;Q92841-2;C9JMU5	>sp|Q92841-1|DDX17_HUMAN Isoform 2 of Probable ATP-dependent RNA helicase DDX17 OS=Homo sapiens GN=DDX17;>sp|Q92841-3|DDX17_HUMAN Isoform 4 of Probable ATP-dependent RNA helicase DDX17 OS=Homo sapiens GN=DDX17;>sp|Q92841|DDX17_HUMAN Probable ATP-dependent	9.4417e-109	950540000	10	2	8	7	1	6	7	1	6
E3 ubiquitin-protein ligase UHRF1	UHRF1	-1.24905	0.389543	22.4939	23.9148	24.4534	Q96T88;Q96T88-2	Q96T88;Q96T88-2	>sp|Q96T88|UHRF1_HUMAN E3 ubiquitin-protein ligase UHRF1 OS=Homo sapiens GN=UHRF1 PE=1 SV=1;>sp|Q96T88-2|UHRF1_HUMAN Isoform 2 of E3 ubiquitin-protein ligase UHRF1 OS=Homo sapiens GN=UHRF1	0.0046616	37711000	1	0	1	1	0	1	1	0	1
26S protease regulatory subunit 7	PSMC2	-1.25281	0.5058	22.2655	23.8027	24.2869	B7Z5E2;P35998	B7Z5E2;P35998	>tr|B7Z5E2|B7Z5E2_HUMAN 26S protease regulatory subunit 7 OS=Homo sapiens GN=PSMC2 PE=2 SV=1;>sp|P35998|PRS7_HUMAN 26S protease regulatory subunit 7 OS=Homo sapiens GN=PSMC2 PE=1 SV=3	0.0011221	34546000	1	0	1	1	0	1	1	0	1
Small nuclear ribonucleoprotein-associated proteins B and B;Small nuclear ribonucleoprotein-associated protein N;Small nuclear ribonucleoprotein-associated protein	SNRPB;SNRPN	-1.25978	1.85156	22.4847	25.3677	25.186	A8MT02;P14678-2;P14678;P14678-3;J3QLE5;P63162;B3KVR1	A8MT02;P14678-2;P14678;P14678-3;J3QLE5;P63162;B3KVR1	>tr|A8MT02|A8MT02_HUMAN Small nuclear ribonucleoprotein-associated proteins B and B OS=Homo sapiens GN=SNRPB PE=2 SV=2;>sp|P14678-2|RSMB_HUMAN Isoform SM-B of Small nuclear ribonucleoprotein-associated proteins B and B OS=Homo sapiens GN=SNRPB;>sp|P14678	1.8724e-07	94332000	2	0	2	2	0	2	2	0	2
RuvB-like 1	RUVBL1	-1.2628	4.16802	21.953	27.1524	25.8155	Q9Y265;Q9Y265-2;H7C4G5;E7ETR0;J3QLR1;H7C4I3	Q9Y265;Q9Y265-2;H7C4G5;E7ETR0	>sp|Q9Y265|RUVB1_HUMAN RuvB-like 1 OS=Homo sapiens GN=RUVBL1 PE=1 SV=1;>sp|Q9Y265-2|RUVB1_HUMAN Isoform 2 of RuvB-like 1 OS=Homo sapiens GN=RUVBL1;>tr|H7C4G5|H7C4G5_HUMAN RuvB-like 1 (Fragment) OS=Homo sapiens GN=RUVBL1 PE=2 SV=1;>tr|E7ETR0|E7ETR0_HUMAN Ru	7.4686e-29	234260000	8	0	2	8	0	2	8	0	2
Desmoglein-2	DSG2	-1.26435	-6.70368	27.5701	21.8978	25.9983	Q14126	Q14126	>sp|Q14126|DSG2_HUMAN Desmoglein-2 OS=Homo sapiens GN=DSG2 PE=1 SV=2	1.8022e-28	169790000	0	2	1	0	2	1	0	2	1
Structural maintenance of chromosomes protein 2	SMC2	-1.27313	0.402427	23.447	24.8808	25.437	O95347-2;O95347;Q5T821	O95347-2;O95347	>sp|O95347-2|SMC2_HUMAN Isoform 2 of Structural maintenance of chromosomes protein 2 OS=Homo sapiens GN=SMC2;>sp|O95347|SMC2_HUMAN Structural maintenance of chromosomes protein 2 OS=Homo sapiens GN=SMC2 PE=1 SV=2	5.9436e-12	75625000	4	0	2	4	0	2	4	0	2
Splicing factor U2AF 35 kDa subunit	U2AF1	-1.28831	-1.19709	25.9141	25.7484	27.1196	Q01081;Q01081-4;Q01081-2	Q01081;Q01081-4;Q01081-2	>sp|Q01081|U2AF1_HUMAN Splicing factor U2AF 35 kDa subunit OS=Homo sapiens GN=U2AF1 PE=1 SV=3;>sp|Q01081-4|U2AF1_HUMAN Isoform 4 of Splicing factor U2AF 35 kDa subunit OS=Homo sapiens GN=U2AF1;>sp|Q01081-2|U2AF1_HUMAN Isoform 2 of Splicing factor U2AF 35 k	6.3496e-22	241370000	2	1	1	2	1	1	2	1	1
Putative RNA-binding protein Luc7-like 2	LUC7L2	-1.29441	-3.73746	25.5759	22.8699	25.5173	Q9Y383-3;Q9Y383-2;Q9Y383;Q96HJ9-2	Q9Y383-3;Q9Y383-2;Q9Y383;Q96HJ9-2	>sp|Q9Y383-3|LC7L2_HUMAN Isoform 3 of Putative RNA-binding protein Luc7-like 2 OS=Homo sapiens GN=LUC7L2;>sp|Q9Y383-2|LC7L2_HUMAN Isoform 2 of Putative RNA-binding protein Luc7-like 2 OS=Homo sapiens GN=LUC7L2;>sp|Q9Y383|LC7L2_HUMAN Putative RNA-binding pr	4.0654e-09	143920000	2	1	2	2	1	2	1	1	1
WD repeat-containing protein 61	WDR61	-1.33766	0.276222	21.8796	23.1872	23.8711	H0YLA1;H3BQA8;H0YL19;H0YN81;Q9GZS3	H0YLA1;H3BQA8;H0YL19;H0YN81;Q9GZS3	>tr|H0YLA1|H0YLA1_HUMAN WD repeat-containing protein 61 (Fragment) OS=Homo sapiens GN=WDR61 PE=2 SV=1;>tr|H3BQA8|H3BQA8_HUMAN WD repeat-containing protein 61 (Fragment) OS=Homo sapiens GN=WDR61 PE=4 SV=1;>tr|H0YL19|H0YL19_HUMAN WD repeat-containing protein	4.3048e-10	28801000	1	0	1	1	0	1	1	0	1
28S ribosomal protein S16, mitochondrial	MRPS16	-1.34622	-0.810969	24.0965	24.3169	25.5529	Q9Y3D3;A6ND22;B4E032	Q9Y3D3;A6ND22;B4E032	>sp|Q9Y3D3|RT16_HUMAN 28S ribosomal protein S16, mitochondrial OS=Homo sapiens GN=MRPS16 PE=1 SV=1;>tr|A6ND22|A6ND22_HUMAN 28S ribosomal protein S16, mitochondrial OS=Homo sapiens GN=MRPS16 PE=2 SV=1;>tr|B4E032|B4E032_HUMAN 28S ribosomal protein S16, mitoc	1.715e-11	86136000	2	1	1	2	1	1	2	1	1
Structural maintenance of chromosomes protein 3	SMC3	-1.35152	2.12105	22.2083	25.3607	25.136	Q9UQE7	Q9UQE7	>sp|Q9UQE7|SMC3_HUMAN Structural maintenance of chromosomes protein 3 OS=Homo sapiens GN=SMC3 PE=1 SV=2	1.8466e-21	138960000	4	2	2	4	2	2	4	2	2
Leucine-rich repeat-containing protein 59	LRRC59	-1.35176	3.223	22.9478	27.2022	26.4267	Q96AG4;I3L223	Q96AG4	>sp|Q96AG4|LRC59_HUMAN Leucine-rich repeat-containing protein 59 OS=Homo sapiens GN=LRRC59 PE=1 SV=1	7.4977e-31	354210000	3	2	1	3	2	1	3	2	1
Ataxin-2-like protein	ATXN2L	-1.3573	2.27869	24.0286	27.3387	27.0409	Q8WWM7-6;Q8WWM7-8;Q8WWM7-5;Q8WWM7-4;Q8WWM7-9;Q8WWM7-2;Q8WWM7;Q8WWM7-3;H3BUF6;Q8WWM7-7;H3BSK9;H3BRB0	Q8WWM7-6;Q8WWM7-8;Q8WWM7-5;Q8WWM7-4;Q8WWM7-9;Q8WWM7-2;Q8WWM7;Q8WWM7-3;H3BUF6	>sp|Q8WWM7-6|ATX2L_HUMAN Isoform 6 of Ataxin-2-like protein OS=Homo sapiens GN=ATXN2L;>sp|Q8WWM7-8|ATX2L_HUMAN Isoform 8 of Ataxin-2-like protein OS=Homo sapiens GN=ATXN2L;>sp|Q8WWM7-5|ATX2L_HUMAN Isoform 5 of Ataxin-2-like protein OS=Homo sapiens GN=ATXN2	1.4006e-35	367880000	8	1	3	8	1	3	8	1	3
PRKC apoptosis WT1 regulator protein	PAWR	-1.36031	4.35558	21.4606	26.8476	25.5144	Q96IZ0;H0YHP5;F8W1M8	Q96IZ0	>sp|Q96IZ0|PAWR_HUMAN PRKC apoptosis WT1 regulator protein OS=Homo sapiens GN=PAWR PE=1 SV=1	5.6357e-51	193080000	5	0	3	5	0	3	5	0	3
Nucleolar protein of 40 kDa	ZCCHC17	-1.36132	-0.651484	22.6788	23.0587	24.2301	Q9NP64-2;B4DY38;Q9NP64;E7EPF0	Q9NP64-2;B4DY38;Q9NP64;E7EPF0	>sp|Q9NP64-2|NO40_HUMAN Isoform 2 of Nucleolar protein of 40 kDa OS=Homo sapiens GN=ZCCHC17;>tr|B4DY38|B4DY38_HUMAN Nucleolar protein of 40 kDa OS=Homo sapiens GN=ZCCHC17 PE=2 SV=1;>sp|Q9NP64|NO40_HUMAN Nucleolar protein of 40 kDa OS=Homo sapiens GN=ZCCHC1	0.00091454	28164000	1	0	1	1	0	1	1	0	1
rRNA/tRNA 2-O-methyltransferase fibrillarin-like protein 1	FBLL1	-1.36518	2.30035	23.6235	26.9553	26.6546	A6NHQ2;R4GMW7	A6NHQ2;R4GMW7	>sp|A6NHQ2|FBLL1_HUMAN rRNA/tRNA 2-O-methyltransferase fibrillarin-like protein 1 OS=Homo sapiens GN=FBLL1 PE=3 SV=1;>tr|R4GMW7|R4GMW7_HUMAN rRNA/tRNA 2-O-methyltransferase fibrillarin-like protein 1 OS=Homo sapiens GN=FBLL1 PE=3 SV=1	4.4776e-05	274730000	2	0	1	1	0	1	1	0	1
Cytoplasmic FMR1-interacting protein 1;Cytoplasmic FMR1-interacting protein 2	CYFIP1;CYFIP2	-1.36752	-0.057322	22.5041	23.4782	24.3586	H0YLJ5;H0YL39;F5H583;E7EVJ5;Q96F07-2;Q7L576;E7EVF4;Q96F07;E7EWA4	H0YLJ5;H0YL39;F5H583;E7EVJ5;Q96F07-2;Q7L576;E7EVF4;Q96F07;E7EWA4	>tr|H0YLJ5|H0YLJ5_HUMAN Cytoplasmic FMR1-interacting protein 1 (Fragment) OS=Homo sapiens GN=CYFIP1 PE=2 SV=1;>tr|H0YL39|H0YL39_HUMAN Cytoplasmic FMR1-interacting protein 1 (Fragment) OS=Homo sapiens GN=CYFIP1 PE=2 SV=1;>tr|F5H583|F5H583_HUMAN Cytoplasmic	0.0089461	31491000	1	0	1	1	0	1	1	0	1
Lysine--tRNA ligase	KARS	-1.37713	0.540498	22.9	24.4718	25.063	Q15046;Q15046-2	Q15046;Q15046-2	>sp|Q15046|SYK_HUMAN Lysine--tRNA ligase OS=Homo sapiens GN=KARS PE=1 SV=3;>sp|Q15046-2|SYK_HUMAN Isoform Mitochondrial of Lysine--tRNA ligase OS=Homo sapiens GN=KARS	1.5974e-12	64044000	3	0	1	3	0	1	3	0	1
Leucine-rich repeat flightless-interacting protein 2	LRRFIP2	-1.37924	2.74609	22.4944	26.2718	25.7623	Q9Y608-4;Q9Y608;Q9Y608-2;A8MXR0;C9JSU1;C9JJC9;C9JC17;C9J321;C9J0U5;Q9Y608-3;H7C3N9	Q9Y608-4;Q9Y608;Q9Y608-2;A8MXR0;C9JSU1	>sp|Q9Y608-4|LRRF2_HUMAN Isoform 4 of Leucine-rich repeat flightless-interacting protein 2 OS=Homo sapiens GN=LRRFIP2;>sp|Q9Y608|LRRF2_HUMAN Leucine-rich repeat flightless-interacting protein 2 OS=Homo sapiens GN=LRRFIP2 PE=1 SV=1;>sp|Q9Y608-2|LRRF2_HUMAN	4.2936e-13	145660000	4	0	3	4	0	3	3	0	2
Nucleolar protein 7	NOL7	-1.38727	0.673017	22.6138	24.3182	24.8532	H7C2B1;Q9UMY1-2;Q9UMY1	H7C2B1;Q9UMY1-2;Q9UMY1	>tr|H7C2B1|H7C2B1_HUMAN Nucleolar protein 7 (Fragment) OS=Homo sapiens GN=NOL7 PE=4 SV=1;>sp|Q9UMY1-2|NOL7_HUMAN Isoform 2 of Nucleolar protein 7 OS=Homo sapiens GN=NOL7;>sp|Q9UMY1|NOL7_HUMAN Nucleolar protein 7 OS=Homo sapiens GN=NOL7 PE=1 SV=2	0.00063266	54448000	2	0	1	2	0	1	2	0	1
ATP-dependent RNA helicase DDX50	DDX50	-1.3885	0.794738	25.9138	27.74	28.2154	Q9BQ39;S4R3V4;S4R3G6	Q9BQ39	>sp|Q9BQ39|DDX50_HUMAN ATP-dependent RNA helicase DDX50 OS=Homo sapiens GN=DDX50 PE=1 SV=1	1.6214e-91	581840000	6	4	8	5	3	7	5	3	7
26S proteasome non-ATPase regulatory subunit 2	PSMD2	-1.38995	1.15605	22.1174	24.3049	24.6011	E7EW34;Q13200;E9PCS3;H7C2Q3	E7EW34;Q13200;E9PCS3	>tr|E7EW34|E7EW34_HUMAN 26S proteasome non-ATPase regulatory subunit 2 OS=Homo sapiens GN=PSMD2 PE=2 SV=1;>sp|Q13200|PSMD2_HUMAN 26S proteasome non-ATPase regulatory subunit 2 OS=Homo sapiens GN=PSMD2 PE=1 SV=3;>tr|E9PCS3|E9PCS3_HUMAN 26S proteasome non-AT	2.5192e-10	49464000	3	1	1	3	1	1	3	1	1
Putative pre-mRNA-splicing factor ATP-dependent RNA helicase DHX16	DHX16	-1.40298	1.32628	22.7557	25.1134	25.3375	O60231;A2AB15	O60231;A2AB15	>sp|O60231|DHX16_HUMAN Putative pre-mRNA-splicing factor ATP-dependent RNA helicase DHX16 OS=Homo sapiens GN=DHX16 PE=1 SV=2;>tr|A2AB15|A2AB15_HUMAN Putative pre-mRNA-splicing factor ATP-dependent RNA helicase DHX16 (Fragment) OS=Homo sapiens GN=DHX16 PE=2	4.8921e-16	97893000	4	1	2	4	1	2	4	1	2
Kinesin-like protein KIF2C	KIF2C	-1.4333	-0.673615	22.5328	22.8906	24.145	Q5JR89;Q5JR91;Q99661-2;B7Z6Q6;Q99661	Q5JR89;Q5JR91;Q99661-2;B7Z6Q6;Q99661	>tr|Q5JR89|Q5JR89_HUMAN Kinesin-like protein KIF2C (Fragment) OS=Homo sapiens GN=KIF2C PE=2 SV=1;>tr|Q5JR91|Q5JR91_HUMAN Kinesin-like protein KIF2C (Fragment) OS=Homo sapiens GN=KIF2C PE=2 SV=1;>sp|Q99661-2|KIF2C_HUMAN Isoform 2 of Kinesin-like protein KIF	0.0047443	26002000	1	0	1	1	0	1	1	0	1
Probable ATP-dependent RNA helicase DDX52	DDX52	-1.43344	2.82004	22.3685	26.22	25.7277	A8MTP9;Q9Y2R4	A8MTP9;Q9Y2R4	>tr|A8MTP9|A8MTP9_HUMAN Probable ATP-dependent RNA helicase DDX52 OS=Homo sapiens GN=DDX52 PE=2 SV=1;>sp|Q9Y2R4|DDX52_HUMAN Probable ATP-dependent RNA helicase DDX52 OS=Homo sapiens GN=DDX52 PE=1 SV=3	1.3968e-100	154330000	4	0	3	4	0	3	4	0	3
Small subunit processome component 20 homolog	UTP20	-1.45565	0.517707	23.8834	25.4325	26.1136	O75691	O75691	>sp|O75691|UTP20_HUMAN Small subunit processome component 20 homolog OS=Homo sapiens GN=UTP20 PE=1 SV=3	3.9139e-36	131260000	7	0	5	7	0	5	7	0	5
Pleiotropic regulator 1	PLRG1	-1.4619	2.24636	21.5396	24.8173	24.6404	D6RA26;O43660;A8MW61;B7Z982;O43660-2	D6RA26;O43660;A8MW61;B7Z982;O43660-2	>tr|D6RA26|D6RA26_HUMAN Pleiotropic regulator 1 (Fragment) OS=Homo sapiens GN=PLRG1 PE=2 SV=1;>sp|O43660|PLRG1_HUMAN Pleiotropic regulator 1 OS=Homo sapiens GN=PLRG1 PE=1 SV=1;>tr|A8MW61|A8MW61_HUMAN Pleiotropic regulator 1 OS=Homo sapiens GN=PLRG1 PE=2 SV	4.7382e-19	68632000	3	0	1	3	0	1	3	0	1
Profilin;Profilin-2	PFN2	-1.46856	-3.5802	24.3945	21.8457	24.5887	C9J712;C9J0J7;C9JQ45;P35080-2;P35080;G5E9Q6	C9J712;C9J0J7;C9JQ45;P35080-2;P35080;G5E9Q6	>tr|C9J712|C9J712_HUMAN Profilin-2 OS=Homo sapiens GN=PFN2 PE=2 SV=1;>tr|C9J0J7|C9J0J7_HUMAN Profilin-2 OS=Homo sapiens GN=PFN2 PE=2 SV=1;>tr|C9JQ45|C9JQ45_HUMAN Profilin OS=Homo sapiens GN=PFN2 PE=2 SV=1;>sp|P35080-2|PROF2_HUMAN Isoform IIb of Profilin-2	0.00014524	38961000	0	1	1	0	1	1	0	1	1
	TPM3	-1.47355	1.63397	26.9378	29.6031	29.744	Q5VU59;P06753-2;P06753-5;Q5VU61;P06753-3;P06753-4;J3KN67;Q5VU63;D6R904;A6NL28-2;A6NL28;D6RFM2	Q5VU59;P06753-2;P06753-5;Q5VU61;P06753-3;P06753-4;J3KN67;Q5VU63	>tr|Q5VU59|Q5VU59_HUMAN Uncharacterized protein OS=Homo sapiens GN=TPM3 PE=2 SV=1;>sp|P06753-2|TPM3_HUMAN Isoform 2 of Tropomyosin alpha-3 chain OS=Homo sapiens GN=TPM3;>sp|P06753-5|TPM3_HUMAN Isoform 5 of Tropomyosin alpha-3 chain OS=Homo sapiens GN=TPM3;	1.4791e-151	1925100000	6	1	8	6	1	8	0	0	2
Unconventional myosin-Vb	MYO5B	-1.49445	0.003347	22.6328	23.6675	24.6446	Q9ULV0;Q9H6Y6;K7EIJ6;K7EPI3;Q0P656	Q9ULV0	>sp|Q9ULV0|MYO5B_HUMAN Unconventional myosin-Vb OS=Homo sapiens GN=MYO5B PE=1 SV=3	8.4779e-15	55932000	4	3	1	3	2	1	3	2	1
Importin subunit alpha-2	KPNA2	-1.50401	1.68976	23.2737	25.9948	26.1383	P52292;J3QLL0;J3KS65	P52292;J3QLL0;J3KS65	>sp|P52292|IMA1_HUMAN Importin subunit alpha-1 OS=Homo sapiens GN=KPNA2 PE=1 SV=1;>tr|J3QLL0|J3QLL0_HUMAN Importin subunit alpha-1 (Fragment) OS=Homo sapiens GN=KPNA2 PE=2 SV=1;>tr|J3KS65|J3KS65_HUMAN Importin subunit alpha-1 (Fragment) OS=Homo sapiens GN=	4.0275e-53	139920000	4	0	3	4	0	3	4	0	3
MAP7 domain-containing protein 1	MAP7D1	-1.50722	-1.69576	26.4419	25.7775	27.6169	Q3KQU3-2;Q3KQU3-4;Q3KQU3;Q3KQU3-3;E9PLH3;C9JIR3;H0YF21	Q3KQU3-2;Q3KQU3-4;Q3KQU3;Q3KQU3-3	>sp|Q3KQU3-2|MA7D1_HUMAN Isoform 2 of MAP7 domain-containing protein 1 OS=Homo sapiens GN=MAP7D1;>sp|Q3KQU3-4|MA7D1_HUMAN Isoform 4 of MAP7 domain-containing protein 1 OS=Homo sapiens GN=MAP7D1;>sp|Q3KQU3|MA7D1_HUMAN MAP7 domain-containing protein 1 OS=Hom	2.4899e-18	311620000	4	2	5	4	2	5	4	2	5
Leucine-rich repeat and calponin homology domain-containing protein 3	LRCH3	-1.51273	-0.139357	21.0128	21.9048	22.9715	E9PD99;Q96II8-3;B4E0T7;Q96II8;Q96II8-2	E9PD99;Q96II8-3;B4E0T7;Q96II8;Q96II8-2	>tr|E9PD99|E9PD99_HUMAN Leucine-rich repeat and calponin homology domain-containing protein 3 OS=Homo sapiens GN=LRCH3 PE=2 SV=1;>sp|Q96II8-3|LRCH3_HUMAN Isoform 3 of Leucine-rich repeat and calponin homology domain-containing protein 3 OS=Homo sapiens GN=	2.3609e-05	13757000	1	0	1	1	0	1	1	0	1
Arginine--tRNA ligase, cytoplasmic	RARS	-1.52123	2.06851	22.3998	25.4997	25.4709	P54136;P54136-2;E5RJM9;F5H3T8;E5RH09	P54136;P54136-2;E5RJM9;F5H3T8	>sp|P54136|SYRC_HUMAN Arginine--tRNA ligase, cytoplasmic OS=Homo sapiens GN=RARS PE=1 SV=2;>sp|P54136-2|SYRC_HUMAN Isoform Monomeric of Arginine--tRNA ligase, cytoplasmic OS=Homo sapiens GN=RARS;>tr|E5RJM9|E5RJM9_HUMAN Arginine--tRNA ligase, cytoplasmic OS	8.9361e-11	102280000	3	0	3	3	0	3	3	0	3
Tetratricopeptide repeat protein 37	TTC37	-1.53115	-1.86774	24.3436	23.5072	25.4566	Q6PGP7;D6RCE2	Q6PGP7;D6RCE2	>sp|Q6PGP7|TTC37_HUMAN Tetratricopeptide repeat protein 37 OS=Homo sapiens GN=TTC37 PE=1 SV=1;>tr|D6RCE2|D6RCE2_HUMAN Tetratricopeptide repeat protein 37 (Fragment) OS=Homo sapiens GN=TTC37 PE=2 SV=1	9.7322e-115	66048000	2	1	5	2	1	5	2	1	5
Heterogeneous nuclear ribonucleoproteins C1/C2;Heterogeneous nuclear ribonucleoprotein C-like 1	HNRNPC;HNRNPCL1	-1.53389	2.7086	22.9121	26.6521	26.316	P07910-4;G3V4W0;B4DY08;G3V4C1;P07910-2;G3V2D6;G3V2Q1;P07910;G3V5X6;G3V3K6;G3V251;G3V5V7;P07910-3;G3V576;O60812;G3V2H6;G3V4M8;B4DSU6;G3V555;G3V575	P07910-4;G3V4W0;B4DY08;G3V4C1;P07910-2;G3V2D6;G3V2Q1;P07910;G3V5X6;G3V3K6;G3V251;G3V5V7;P07910-3;G3V576;O60812	>sp|P07910-4|HNRPC_HUMAN Isoform 4 of Heterogeneous nuclear ribonucleoproteins C1/C2 OS=Homo sapiens GN=HNRNPC;>tr|G3V4W0|G3V4W0_HUMAN Heterogeneous nuclear ribonucleoproteins C1/C2 (Fragment) OS=Homo sapiens GN=HNRNPC PE=2 SV=1;>tr|B4DY08|B4DY08_HUMAN Het	4.1364e-12	221840000	3	1	1	3	1	1	3	1	1
Ataxin-2	ATXN2	-1.54643	-0.980177	23.0824	23.1336	24.6545	F8WB06;H0YH87;Q99700-2;Q24JQ7;F8VQP2;V9GY86;Q99700-4;Q99700;F8VVY6;F8VRK6;F8WB05	F8WB06;H0YH87;Q99700-2;Q24JQ7;F8VQP2;V9GY86;Q99700-4;Q99700;F8VVY6;F8VRK6	>tr|F8WB06|F8WB06_HUMAN Ataxin-2 OS=Homo sapiens GN=ATXN2 PE=2 SV=1;>tr|H0YH87|H0YH87_HUMAN Ataxin-2 (Fragment) OS=Homo sapiens GN=ATXN2 PE=4 SV=1;>sp|Q99700-2|ATX2_HUMAN Isoform 2 of Ataxin-2 OS=Homo sapiens GN=ATXN2;>tr|Q24JQ7|Q24JQ7_HUMAN ATXN2 protein	8.6798e-11	49835000	3	1	2	3	1	2	3	1	2
Disks large homolog 5	DLG5	-1.54731	-3.59559	24.4611	21.8969	24.7264	Q8TDM6-2;Q8TDM6-4;Q8TDM6	Q8TDM6-2;Q8TDM6-4;Q8TDM6	>sp|Q8TDM6-2|DLG5_HUMAN Isoform 2 of Disks large homolog 5 OS=Homo sapiens GN=DLG5;>sp|Q8TDM6-4|DLG5_HUMAN Isoform 4 of Disks large homolog 5 OS=Homo sapiens GN=DLG5;>sp|Q8TDM6|DLG5_HUMAN Disks large homolog 5 OS=Homo sapiens GN=DLG5 PE=1 SV=4	0.00019988	39222000	1	1	1	1	1	1	1	1	1
Methionine aminopeptidase;Methionine aminopeptidase 1	METAP1	-1.55177	1.37431	21.8937	24.2994	24.6483	F5GXS7;P53582;H0Y955	F5GXS7;P53582	>tr|F5GXS7|F5GXS7_HUMAN Methionine aminopeptidase OS=Homo sapiens GN=METAP1 PE=2 SV=1;>sp|P53582|MAP11_HUMAN Methionine aminopeptidase 1 OS=Homo sapiens GN=METAP1 PE=1 SV=2	1.1719e-12	113980000	2	1	1	2	1	1	2	1	1
Replication factor C subunit 4	RFC4	-1.55664	2.1485	23.7806	26.9605	26.9272	P35249;C9JTT7;C9J8M3;C9JZI1;C9JXZ7;C9JGY5;F8WE44;C9JW34;H7C1P0	P35249;C9JTT7;C9J8M3;C9JZI1;C9JXZ7	>sp|P35249|RFC4_HUMAN Replication factor C subunit 4 OS=Homo sapiens GN=RFC4 PE=1 SV=2;>tr|C9JTT7|C9JTT7_HUMAN Replication factor C subunit 4 (Fragment) OS=Homo sapiens GN=RFC4 PE=2 SV=1;>tr|C9J8M3|C9J8M3_HUMAN Replication factor C subunit 4 (Fragment) OS=	2.6869e-85	292420000	5	0	5	5	0	5	5	0	5
28S ribosomal protein S25, mitochondrial	MRPS25	-1.56132	2.25902	22.0435	25.3339	25.25	E7EPW2;B4DQG6;B4DFJ5;P82663	E7EPW2;B4DQG6;B4DFJ5;P82663	>tr|E7EPW2|E7EPW2_HUMAN 28S ribosomal protein S25, mitochondrial OS=Homo sapiens GN=MRPS25 PE=2 SV=1;>tr|B4DQG6|B4DQG6_HUMAN 28S ribosomal protein S25, mitochondrial OS=Homo sapiens GN=MRPS25 PE=2 SV=1;>tr|B4DFJ5|B4DFJ5_HUMAN 28S ribosomal protein S25, mit	5.3193e-06	91617000	2	0	2	2	0	2	2	0	2
H/ACA ribonucleoprotein complex subunit 4	DKC1	-1.58361	1.41614	25.9726	28.4201	28.7799	O60832;H7C0M1;C9IYT0;O60832-2;H7BZF2;H7C2Q9	O60832	>sp|O60832|DKC1_HUMAN H/ACA ribonucleoprotein complex subunit 4 OS=Homo sapiens GN=DKC1 PE=1 SV=3	1.3965e-42	897510000	5	1	5	5	1	5	5	1	5
	METTL21A	-1.59693	0.578262	21.3177	22.9273	23.7194	C9JES0	C9JES0	>tr|C9JES0|C9JES0_HUMAN Protein N-lysine methyltransferase METTL21A OS=Homo sapiens GN=METTL21A PE=4 SV=1	0.010463	25052000	1	0	1	1	0	1	1	0	1
Nicotinamide mononucleotide adenylyltransferase 1	NMNAT1	-1.60731	0.856166	22.4493	24.3369	25.0004	Q9HAN9	Q9HAN9	>sp|Q9HAN9|NMNA1_HUMAN Nicotinamide mononucleotide adenylyltransferase 1 OS=Homo sapiens GN=NMNAT1 PE=1 SV=1	7.5787e-06	58688000	2	0	2	2	0	2	2	0	2
Ribosome biogenesis protein NSA2 homolog	NSA2	-1.60742	1.84461	22.5432	25.4192	25.5886	O95478	O95478	>sp|O95478|NSA2_HUMAN Ribosome biogenesis protein NSA2 homolog OS=Homo sapiens GN=NSA2 PE=1 SV=1	5.1752e-09	104180000	2	0	2	2	0	2	2	0	2
G patch domain and KOW motifs-containing protein	GPKOW	-1.62776	-0.146773	21.7184	22.603	23.7885	Q92917	Q92917	>sp|Q92917|GPKOW_HUMAN G patch domain and KOW motifs-containing protein OS=Homo sapiens GN=GPKOW PE=1 SV=2	0.0060785	19375000	1	0	1	1	0	1	1	0	1
Insulin-like growth factor 2 mRNA-binding protein 1	IGF2BP1	-1.63142	2.01703	24.7889	27.8373	27.9445	Q9NZI8;Q9NZI8-2	Q9NZI8;Q9NZI8-2	>sp|Q9NZI8|IF2B1_HUMAN Insulin-like growth factor 2 mRNA-binding protein 1 OS=Homo sapiens GN=IGF2BP1 PE=1 SV=2;>sp|Q9NZI8-2|IF2B1_HUMAN Isoform 2 of Insulin-like growth factor 2 mRNA-binding protein 1 OS=Homo sapiens GN=IGF2BP1	2.0036e-175	544100000	6	1	6	6	1	6	5	1	5
Cytospin-A	SPECC1L	-1.6586	4.6438	22.0423	27.7174	26.5385	Q69YQ0-2;Q69YQ0;F8WAN1;C9J8U1;C9JLY8	Q69YQ0-2;Q69YQ0;F8WAN1;C9J8U1	>sp|Q69YQ0-2|CYTSA_HUMAN Isoform 2 of Cytospin-A OS=Homo sapiens GN=SPECC1L;>sp|Q69YQ0|CYTSA_HUMAN Cytospin-A OS=Homo sapiens GN=SPECC1L PE=1 SV=2;>tr|F8WAN1|F8WAN1_HUMAN Protein SPECC1L-ADORA2A OS=Homo sapiens GN=SPECC1L-ADORA2A PE=2 SV=1;>tr|C9J8U1|C9J8U	2.7624e-43	390050000	12	1	4	12	1	4	12	1	4
40S ribosomal protein S21	RPS21	-1.65904	4.14755	23.23	28.409	27.4785	Q8WVC2;P63220;Q9BYK1	Q8WVC2;P63220;Q9BYK1	>tr|Q8WVC2|Q8WVC2_HUMAN 40S ribosomal protein S21 OS=Homo sapiens GN=RPS21 PE=3 SV=1;>sp|P63220|RS21_HUMAN 40S ribosomal protein S21 OS=Homo sapiens GN=RPS21 PE=1 SV=1;>tr|Q9BYK1|Q9BYK1_HUMAN 40S ribosomal protein S21 OS=Homo sapiens GN=RPS21 PE=2 SV=1	3.9288e-120	533530000	2	0	3	2	0	3	2	0	3
Putative oxidoreductase GLYR1	GLYR1	-1.67186	2.53986	23.2911	26.8623	26.7486	Q49A26-4;K7EMM8;Q49A26-2;Q49A26-3;Q49A26;Q49A26-5;K7EPU6;K7EQB2	Q49A26-4;K7EMM8;Q49A26-2;Q49A26-3;Q49A26;Q49A26-5	>sp|Q49A26-4|GLYR1_HUMAN Isoform 4 of Putative oxidoreductase GLYR1 OS=Homo sapiens GN=GLYR1;>tr|K7EMM8|K7EMM8_HUMAN Putative oxidoreductase GLYR1 (Fragment) OS=Homo sapiens GN=GLYR1 PE=4 SV=1;>sp|Q49A26-2|GLYR1_HUMAN Isoform 2 of Putative oxidoreductase G	4.9711e-12	208560000	3	0	3	3	0	3	3	0	3
Keratin, type I cytoskeletal 18	KRT18	-1.6808	3.50175	21.321	25.8541	25.2684	P05783;F8VZY9;CON__H-INV:HIT000015463;CON__Q92764;C4AM86;Q92764;CON__Q497I4	P05783;F8VZY9	>sp|P05783|K1C18_HUMAN Keratin, type I cytoskeletal 18 OS=Homo sapiens GN=KRT18 PE=1 SV=2;>tr|F8VZY9|F8VZY9_HUMAN Keratin, type I cytoskeletal 18 OS=Homo sapiens GN=KRT18 PE=2 SV=1	4.1004e-52	115770000	5	0	3	5	0	3	5	0	3
SRSF protein kinase 2;SRSF protein kinase 2 N-terminal;SRSF protein kinase 2 C-terminal	SRPK2	-1.71475	1.98027	22.1876	25.1992	25.4081	P78362;P78362-2;H7C5L6;H7C2I2;H7C521;Q9UPE1-2;A8MPP7;Q9UPE1-3;A8MPY5;Q9UPE1-4;Q9UPE1;E7ETV6	P78362;P78362-2;H7C5L6	>sp|P78362|SRPK2_HUMAN SRSF protein kinase 2 OS=Homo sapiens GN=SRPK2 PE=1 SV=3;>sp|P78362-2|SRPK2_HUMAN Isoform 2 of SRSF protein kinase 2 OS=Homo sapiens GN=SRPK2;>tr|H7C5L6|H7C5L6_HUMAN SRSF protein kinase 2 (Fragment) OS=Homo sapiens GN=SRPK2 PE=4 SV=1	6.5115e-08	91816000	3	0	1	2	0	1	2	0	1
Myelin expression factor 2	MYEF2	-1.71998	-4.93128	25.2679	21.368	25.038	H0YKS1;Q9P2K5-3;Q9P2K5-2;Q9P2K5;H0YN19	H0YKS1;Q9P2K5-3;Q9P2K5-2;Q9P2K5;H0YN19	>tr|H0YKS1|H0YKS1_HUMAN Myelin expression factor 2 (Fragment) OS=Homo sapiens GN=MYEF2 PE=4 SV=1;>sp|Q9P2K5-3|MYEF2_HUMAN Isoform 3 of Myelin expression factor 2 OS=Homo sapiens GN=MYEF2;>sp|Q9P2K5-2|MYEF2_HUMAN Isoform 2 of Myelin expression factor 2 OS=H	0.00080065	52727000	0	1	2	0	1	2	0	1	2
Protein SPT2 homolog	SPTY2D1	-1.75278	1.34186	22.1883	24.5615	25.1277	Q68D10;Q68D10-2	Q68D10;Q68D10-2	>sp|Q68D10|SPT2_HUMAN Protein SPT2 homolog OS=Homo sapiens GN=SPTY2D1 PE=1 SV=3;>sp|Q68D10-2|SPT2_HUMAN Isoform 2 of Protein SPT2 homolog OS=Homo sapiens GN=SPTY2D1	9.256e-07	78103000	1	1	2	1	1	2	1	1	2
Probable ATP-dependent RNA helicase DDX6	DDX6	-1.75551	3.60882	22.3108	26.951	26.3864	P26196	P26196	>sp|P26196|DDX6_HUMAN Probable ATP-dependent RNA helicase DDX6 OS=Homo sapiens GN=DDX6 PE=1 SV=2	1.9464e-40	251390000	4	0	4	4	0	4	4	0	4
Myosin light chain 1/3, skeletal muscle isoform;Myosin light chain 3	MYL1;MYL3	-1.78292	3.23137	23.9858	28.2486	27.9001	P05976-2;P05976;P08590	P05976-2;P05976;P08590	>sp|P05976-2|MYL1_HUMAN Isoform MLC3 of Myosin light chain 1/3, skeletal muscle isoform OS=Homo sapiens GN=MYL1;>sp|P05976|MYL1_HUMAN Myosin light chain 1/3, skeletal muscle isoform OS=Homo sapiens GN=MYL1 PE=1 SV=3;>sp|P08590|MYL3_HUMAN Myosin light chain	1.1956e-22	702960000	2	0	1	2	0	1	2	0	1
Actin, gamma-enteric smooth muscle;Actin, alpha skeletal muscle;Actin, alpha cardiac muscle 1;Actin, aortic smooth muscle	ACTG2;ACTA1;ACTC1;ACTA2	-1.79217	0.970584	28.2467	30.2486	31.0398	P63267;P68133;P68032;P62736;Q5T8M8;A6NL76;C9JFL5;F6UVQ4;F6QUT6;F8WB63;B8ZZJ2;P63267-2	P63267;P68133;P68032;P62736;Q5T8M8;A6NL76;C9JFL5;F6UVQ4;F6QUT6;F8WB63;B8ZZJ2;P63267-2	>sp|P63267|ACTH_HUMAN Actin, gamma-enteric smooth muscle OS=Homo sapiens GN=ACTG2 PE=1 SV=1;>sp|P68133|ACTS_HUMAN Actin, alpha skeletal muscle OS=Homo sapiens GN=ACTA1 PE=1 SV=1;>sp|P68032|ACTC_HUMAN Actin, alpha cardiac muscle 1 OS=Homo sapiens GN=ACTC1 P	1.6541e-219	3563600000	11	7	7	2	1	2	2	1	2
PC4 and SFRS1-interacting protein	PSIP1	-1.80387	1.658	23.3669	26.0562	26.5154	O75475;O75475-3;O75475-2	O75475;O75475-3;O75475-2	>sp|O75475|PSIP1_HUMAN PC4 and SFRS1-interacting protein OS=Homo sapiens GN=PSIP1 PE=1 SV=1;>sp|O75475-3|PSIP1_HUMAN Isoform 3 of PC4 and SFRS1-interacting protein OS=Homo sapiens GN=PSIP1;>sp|O75475-2|PSIP1_HUMAN Isoform 2 of PC4 and SFRS1-interacting pro	2.7143e-11	164280000	2	1	3	2	1	3	2	1	3
Transcription termination factor 1	TTF1	-1.80473	0.836282	22.3016	24.1693	25.0402	Q15361	Q15361	>sp|Q15361|TTF1_HUMAN Transcription termination factor 1 OS=Homo sapiens GN=TTF1 PE=1 SV=3	3.0239e-11	53920000	2	0	2	2	0	2	2	0	2
Eukaryotic initiation factor 4A-III	EIF4A3	-1.81313	-3.52688	24.5513	22.0558	25.1167	P38919;I3L3H2	P38919;I3L3H2	>sp|P38919|IF4A3_HUMAN Eukaryotic initiation factor 4A-III OS=Homo sapiens GN=EIF4A3 PE=1 SV=4;>tr|I3L3H2|I3L3H2_HUMAN Eukaryotic initiation factor 4A-III (Fragment) OS=Homo sapiens GN=EIF4A3 PE=2 SV=1	1.0442e-18	71223000	2	2	1	2	2	1	2	2	1
Probable ATP-dependent RNA helicase DDX49	DDX49	-1.82948	-4.62054	25.4559	21.8667	25.4908	Q9Y6V7;Q9BVQ8	Q9Y6V7;Q9BVQ8	>sp|Q9Y6V7|DDX49_HUMAN Probable ATP-dependent RNA helicase DDX49 OS=Homo sapiens GN=DDX49 PE=1 SV=1;>tr|Q9BVQ8|Q9BVQ8_HUMAN DDX49 protein OS=Homo sapiens GN=DDX49 PE=2 SV=2	9.2161e-30	88508000	1	1	1	1	1	1	1	1	1
40S ribosomal protein S16	RPS16	-1.83106	2.38852	26.1796	29.5995	29.7206	P62249;M0R210;M0R3H0;M0R1M5;Q6IPX4;M0QX76	P62249;M0R210;M0R3H0;M0R1M5;Q6IPX4	>sp|P62249|RS16_HUMAN 40S ribosomal protein S16 OS=Homo sapiens GN=RPS16 PE=1 SV=2;>tr|M0R210|M0R210_HUMAN 40S ribosomal protein S16 OS=Homo sapiens GN=RPS16 PE=2 SV=1;>tr|M0R3H0|M0R3H0_HUMAN 40S ribosomal protein S16 OS=Homo sapiens GN=RPS16 PE=2 SV=1;>tr	8.7265e-15	1747600000	6	1	5	6	1	5	6	1	5
Synaptosomal-associated protein;Synaptosomal-associated protein 23	SNAP23	-1.86666	1.75877	21.8162	24.6063	25.0779	H3BNE1;H3BR18;H3BM38;H3BPJ0;O00161-2;O00161;H3BR99;H3BV99;H3BP15;H3BQY9	H3BNE1;H3BR18;H3BM38;H3BPJ0;O00161-2;O00161;H3BR99;H3BV99;H3BP15;H3BQY9	>tr|H3BNE1|H3BNE1_HUMAN Synaptosomal-associated protein 23 OS=Homo sapiens GN=SNAP23 PE=2 SV=1;>tr|H3BR18|H3BR18_HUMAN Synaptosomal-associated protein 23 (Fragment) OS=Homo sapiens GN=SNAP23 PE=2 SV=1;>tr|H3BM38|H3BM38_HUMAN Synaptosomal-associated protein	0.00025665	60728000	2	0	1	2	0	1	2	0	1
Putative ATP-dependent RNA helicase DHX57	DHX57	-1.87197	-0.0333352	22.3245	23.3225	24.6955	Q6P158;C9J207;Q6P158-3;F8WAZ3;Q6P158-2;H7C109	Q6P158;C9J207;Q6P158-3;F8WAZ3;Q6P158-2;H7C109	>sp|Q6P158|DHX57_HUMAN Putative ATP-dependent RNA helicase DHX57 OS=Homo sapiens GN=DHX57 PE=1 SV=2;>tr|C9J207|C9J207_HUMAN Putative ATP-dependent RNA helicase DHX57 (Fragment) OS=Homo sapiens GN=DHX57 PE=2 SV=1;>sp|Q6P158-3|DHX57_HUMAN Isoform 3 of Putati	3.3741e-06	43322000	2	0	1	2	0	1	2	0	1
MKI67 FHA domain-interacting nucleolar phosphoprotein	MKI67IP	-1.89203	4.04471	22.4602	27.5363	26.8903	Q9BYG3;H7BZL0;C9J808;C9J6C5	Q9BYG3	>sp|Q9BYG3|MK67I_HUMAN MKI67 FHA domain-interacting nucleolar phosphoprotein OS=Homo sapiens GN=NIFK PE=1 SV=1	7.1377e-48	368020000	7	1	5	7	1	5	7	1	5
Exosome complex component RRP4	EXOSC2	-1.89553	3.14614	22.4206	26.5982	26.4049	Q13868;A3KFL5;A3KFL4;B4DKK6;A3KFL2;A3KFL1	Q13868;A3KFL5;A3KFL4;B4DKK6;A3KFL2;A3KFL1	>sp|Q13868|EXOS2_HUMAN Exosome complex component RRP4 OS=Homo sapiens GN=EXOSC2 PE=1 SV=2;>tr|A3KFL5|A3KFL5_HUMAN Exosome complex component RRP4 (Fragment) OS=Homo sapiens GN=EXOSC2 PE=2 SV=2;>tr|A3KFL4|A3KFL4_HUMAN Exosome complex component RRP4 OS=Homo s	2.8756e-55	213470000	4	0	3	4	0	3	4	0	3
Protein flightless-1 homolog	FLII	-1.91918	2.14386	22.3084	25.4836	25.8152	Q13045-2;Q13045-3;Q13045;J3KS54	Q13045-2;Q13045-3;Q13045	>sp|Q13045-2|FLII_HUMAN Isoform 2 of Protein flightless-1 homolog OS=Homo sapiens GN=FLII;>sp|Q13045-3|FLII_HUMAN Isoform 3 of Protein flightless-1 homolog OS=Homo sapiens GN=FLII;>sp|Q13045|FLII_HUMAN Protein flightless-1 homolog OS=Homo sapiens GN=FLII P	2.2419e-12	115550000	3	1	1	3	1	1	3	1	1
Twinfilin-1	TWF1	-1.93233	1.04199	22.449	24.5223	25.418	Q12792-4;F8VS81;Q12792;Q12792-3	Q12792-4;F8VS81;Q12792;Q12792-3	>sp|Q12792-4|TWF1_HUMAN Isoform 4 of Twinfilin-1 OS=Homo sapiens GN=TWF1;>tr|F8VS81|F8VS81_HUMAN Twinfilin-1 (Fragment) OS=Homo sapiens GN=TWF1 PE=2 SV=1;>sp|Q12792|TWF1_HUMAN Twinfilin-1 OS=Homo sapiens GN=TWF1 PE=1 SV=3;>sp|Q12792-3|TWF1_HUMAN Isoform 3	8.0225e-14	69596000	1	0	1	1	0	1	1	0	1
CCR4-NOT transcription complex subunit 3	CNOT3	-1.94688	1.51946	21.4908	24.0417	24.7131	O75175-2;O75175;O75175-3;H0Y5X7;H7C148	O75175-2;O75175;O75175-3	>sp|O75175-2|CNOT3_HUMAN Isoform 2 of CCR4-NOT transcription complex subunit 3 OS=Homo sapiens GN=CNOT3;>sp|O75175|CNOT3_HUMAN CCR4-NOT transcription complex subunit 3 OS=Homo sapiens GN=CNOT3 PE=1 SV=1;>sp|O75175-3|CNOT3_HUMAN Isoform 3 of CCR4-NOT transc	5.6007e-12	46557000	3	0	2	3	0	2	3	0	2
Probable dimethyladenosine transferase	DIMT1	-1.98062	1.55512	23.055	25.6415	26.3289	Q9UNQ2;D6RCL3	Q9UNQ2;D6RCL3	>sp|Q9UNQ2|DIM1_HUMAN Probable dimethyladenosine transferase OS=Homo sapiens GN=DIMT1 PE=1 SV=1;>tr|D6RCL3|D6RCL3_HUMAN Probable dimethyladenosine transferase OS=Homo sapiens GN=DIMT1 PE=2 SV=1	1.326e-12	149340000	3	0	3	3	0	3	3	0	3
Exosome complex component RRP45	EXOSC9	-1.98256	-5.63887	26.2288	21.6213	25.9076	Q06265-3;Q06265-4;D6RIY6;Q06265;Q06265-2;H0Y9L5;D6R905;D6RA17	Q06265-3;Q06265-4;D6RIY6;Q06265;Q06265-2;H0Y9L5;D6R905;D6RA17	>sp|Q06265-3|EXOS9_HUMAN Isoform 3 of Exosome complex component RRP45 OS=Homo sapiens GN=EXOSC9;>sp|Q06265-4|EXOS9_HUMAN Isoform 4 of Exosome complex component RRP45 OS=Homo sapiens GN=EXOSC9;>tr|D6RIY6|D6RIY6_HUMAN Exosome complex component RRP45 OS=Homo	1.9735e-08	133960000	3	1	1	3	1	1	3	1	1
NF-kappa-B-repressing factor	NKRF	-1.98409	4.04348	21.9988	27.0737	26.5203	O15226;O15226-2	O15226;O15226-2	>sp|O15226|NKRF_HUMAN NF-kappa-B-repressing factor OS=Homo sapiens GN=NKRF PE=1 SV=2;>sp|O15226-2|NKRF_HUMAN Isoform 2 of NF-kappa-B-repressing factor OS=Homo sapiens GN=NKRF	2.5262e-16	236190000	5	1	6	5	1	6	5	1	6
General transcription factor IIH subunit 3	GTF2H3	-1.99208	1.31528	21.0452	23.3919	24.2107	F5H6X0;F5GXG6;F5GX35;F5H4K7;F5GWD3;B4DNZ6;Q13889	F5H6X0;F5GXG6;F5GX35;F5H4K7;F5GWD3;B4DNZ6;Q13889	>tr|F5H6X0|F5H6X0_HUMAN General transcription factor IIH subunit 3 (Fragment) OS=Homo sapiens GN=GTF2H3 PE=2 SV=1;>tr|F5GXG6|F5GXG6_HUMAN General transcription factor IIH subunit 3 (Fragment) OS=Homo sapiens GN=GTF2H3 PE=2 SV=1;>tr|F5GX35|F5GX35_HUMAN Gene	6.8969e-06	32884000	1	0	1	1	0	1	1	0	1
Eukaryotic translation initiation factor 3 subunit I	EIF3I	-1.99339	0.674612	22.9541	24.6601	25.8005	Q13347	Q13347	>sp|Q13347|EIF3I_HUMAN Eukaryotic translation initiation factor 3 subunit I OS=Homo sapiens GN=EIF3I PE=1 SV=1	2.7566e-10	83295000	2	1	1	2	1	1	2	1	1
Crooked neck-like protein 1	CRNKL1	-1.99511	-4.73325	24.2841	20.5822	24.4283	Q9BZJ0-2;Q9BZJ0-3;Q5JY65;Q9BZJ0	Q9BZJ0-2;Q9BZJ0-3;Q5JY65;Q9BZJ0	>sp|Q9BZJ0-2|CRNL1_HUMAN Isoform 2 of Crooked neck-like protein 1 OS=Homo sapiens GN=CRNKL1;>sp|Q9BZJ0-3|CRNL1_HUMAN Isoform 3 of Crooked neck-like protein 1 OS=Homo sapiens GN=CRNKL1;>tr|Q5JY65|Q5JY65_HUMAN Crooked neck-like protein 1 OS=Homo sapiens GN=C	1.6404e-05	28151000	0	1	2	0	1	2	0	1	2
Probable ribosome biogenesis protein RLP24	RSL24D1	-2.00767	0.466384	24.3781	25.8759	27.1347	Q9UHA3;H3BMQ2	Q9UHA3;H3BMQ2	>sp|Q9UHA3|RLP24_HUMAN Probable ribosome biogenesis protein RLP24 OS=Homo sapiens GN=RSL24D1 PE=1 SV=1;>tr|H3BMQ2|H3BMQ2_HUMAN Probable ribosome biogenesis protein RLP24 (Fragment) OS=Homo sapiens GN=RSL24D1 PE=2 SV=1	7.0535e-52	191680000	1	0	2	1	0	2	1	0	2
Gamma-interferon-inducible protein 16	IFI16	-2.02928	3.61726	22.977	27.6256	27.3306	Q16666-3;Q16666-2;Q16666;H3BM18;Q16666-6;E7EPR3	Q16666-3;Q16666-2;Q16666;H3BM18;Q16666-6;E7EPR3	>sp|Q16666-3|IF16_HUMAN Isoform 3 of Gamma-interferon-inducible protein 16 OS=Homo sapiens GN=IFI16;>sp|Q16666-2|IF16_HUMAN Isoform 2 of Gamma-interferon-inducible protein 16 OS=Homo sapiens GN=IFI16;>sp|Q16666|IF16_HUMAN Gamma-interferon-inducible protein	1.1311e-25	379670000	4	1	3	4	1	3	4	1	3
Zinc finger protein 598	ZNF598	-2.03896	-4.00295	25.1067	22.1351	25.6599	H3BQQ2;Q86UK7-2;Q86UK7-3;Q86UK7	H3BQQ2;Q86UK7-2;Q86UK7-3;Q86UK7	>tr|H3BQQ2|H3BQQ2_HUMAN Zinc finger protein 598 OS=Homo sapiens GN=ZNF598 PE=2 SV=1;>sp|Q86UK7-2|ZN598_HUMAN Isoform 2 of Zinc finger protein 598 OS=Homo sapiens GN=ZNF598;>sp|Q86UK7-3|ZN598_HUMAN Isoform 3 of Zinc finger protein 598 OS=Homo sapiens GN=ZNF	8.5067e-08	73608000	2	2	1	2	2	1	2	2	1
ATP-dependent RNA helicase DHX29	DHX29	-2.05731	-4.89341	25.3464	21.4844	25.4727	Q7Z478	Q7Z478	>sp|Q7Z478|DHX29_HUMAN ATP-dependent RNA helicase DHX29 OS=Homo sapiens GN=DHX29 PE=1 SV=2	7.198e-11	63696000	0	3	2	0	3	2	0	3	2
Tubulin alpha-4A chain;Tubulin alpha-8 chain	TUBA4A;TUBA8	-2.07955	2.42434	21.4067	24.8624	25.2141	A8MUB1;P68366;Q9NY65-2;Q9NY65;C9J2C0;C9JDS9;C9JDL2;C9JEV8;C9JQ00;C9JJQ8;C9K0S6;Q9H853;V9GZ17;A6NHL2-2;A6NHL2	A8MUB1;P68366;Q9NY65-2;Q9NY65;C9J2C0	>tr|A8MUB1|A8MUB1_HUMAN Tubulin alpha-4A chain OS=Homo sapiens GN=TUBA4A PE=2 SV=1;>sp|P68366|TBA4A_HUMAN Tubulin alpha-4A chain OS=Homo sapiens GN=TUBA4A PE=1 SV=1;>sp|Q9NY65-2|TBA8_HUMAN Isoform 2 of Tubulin alpha-8 chain OS=Homo sapiens GN=TUBA8;>sp|Q9N	1.1789e-86	76239000	10	3	4	2	0	1	2	0	1
Interleukin enhancer-binding factor 2	ILF2	-2.08954	3.92044	21.6619	26.6137	26.2274	Q12905	Q12905	>sp|Q12905|ILF2_HUMAN Interleukin enhancer-binding factor 2 OS=Homo sapiens GN=ILF2 PE=1 SV=2	7.8893e-44	214890000	5	1	3	5	1	3	5	1	3
Uveal autoantigen with coiled-coil domains and ankyrin repeats	UACA	-2.11518	3.28956	23.4667	27.7877	27.7424	H0YNH8;Q9BZF9-2;Q9BZF9;F5H2B9;H0YN48;H0YMI1	H0YNH8;Q9BZF9-2;Q9BZF9;F5H2B9	>tr|H0YNH8|H0YNH8_HUMAN Uveal autoantigen with coiled-coil domains and ankyrin repeats OS=Homo sapiens GN=UACA PE=2 SV=1;>sp|Q9BZF9-2|UACA_HUMAN Isoform 2 of Uveal autoantigen with coiled-coil domains and ankyrin repeats OS=Homo sapiens GN=UACA;>sp|Q9BZF9|	4.6397e-72	514380000	13	0	6	13	0	6	13	0	6
Serum response factor-binding protein 1	SRFBP1	-2.1259	2.59025	21.8475	25.4691	25.7842	Q8NEF9	Q8NEF9	>sp|Q8NEF9|SRFB1_HUMAN Serum response factor-binding protein 1 OS=Homo sapiens GN=SRFBP1 PE=1 SV=1	2.2196e-09	104810000	4	0	2	4	0	2	4	0	2
KRR1 small subunit processome component homolog	KRR1	-2.13464	-5.44154	26.0186	21.6084	25.9481	Q13601;Q13601-2	Q13601;Q13601-2	>sp|Q13601|KRR1_HUMAN KRR1 small subunit processome component homolog OS=Homo sapiens GN=KRR1 PE=1 SV=4;>sp|Q13601-2|KRR1_HUMAN Isoform 2 of KRR1 small subunit processome component homolog OS=Homo sapiens GN=KRR1	5.6927e-08	153560000	2	1	1	2	1	1	2	1	1
Cytoplasmic dynein 1 heavy chain 1	DYNC1H1	-2.13843	1.09998	22.4662	24.5976	25.6703	Q14204;H0YJ21	Q14204	>sp|Q14204|DYHC1_HUMAN Cytoplasmic dynein 1 heavy chain 1 OS=Homo sapiens GN=DYNC1H1 PE=1 SV=5	1.8962e-54	85867000	6	2	7	6	2	7	6	2	7
C-1-tetrahydrofolate synthase, cytoplasmic;Methylenetetrahydrofolate dehydrogenase;Methenyltetrahydrofolate cyclohydrolase;Formyltetrahydrofolate synthetase	MTHFD1	-2.13936	0.446067	23.1188	24.5962	25.9969	P11586;F5H2F4	P11586;F5H2F4	>sp|P11586|C1TC_HUMAN C-1-tetrahydrofolate synthase, cytoplasmic OS=Homo sapiens GN=MTHFD1 PE=1 SV=3;>tr|F5H2F4|F5H2F4_HUMAN C-1-tetrahydrofolate synthase, cytoplasmic OS=Homo sapiens GN=MTHFD1 PE=2 SV=1	4.4832e-06	88369000	1	0	3	1	0	3	1	0	3
60S ribosomal protein L36a	RPL36A	-2.24374	7.04327	21.3152	29.3898	27.5963	P83881;H7BZ11;H0Y5B4;J3KQN4;H7BY91;H0Y3V9	P83881;H7BZ11;H0Y5B4;J3KQN4;H7BY91;H0Y3V9	>sp|P83881|RL36A_HUMAN 60S ribosomal protein L36a OS=Homo sapiens GN=RPL36A PE=1 SV=2;>tr|H7BZ11|H7BZ11_HUMAN Protein RPL36A-HNRNPH2 (Fragment) OS=Homo sapiens GN=RPL36A-HNRNPH2 PE=3 SV=1;>tr|H0Y5B4|H0Y5B4_HUMAN 60S ribosomal protein L36a (Fragment) OS=Hom	3.0954e-07	1055900000	3	0	1	3	0	1	2	0	0
Matrin-3	MATR3	-2.2919	4.86762	22.2775	28.1765	27.5189	P43243;A8MXP9;D6REM6;D6R991;H0Y8T4;B3KM87;P43243-2;D6RB45;D6R9F3;D6RAM9;D6RAY2;D6RBS2;D6RCM3;D6REK4;D6R8Z5;D6RBI2;D6RBK5;D6RE02;D6RIA2	P43243;A8MXP9;D6REM6;D6R991	>sp|P43243|MATR3_HUMAN Matrin-3 OS=Homo sapiens GN=MATR3 PE=1 SV=2;>tr|A8MXP9|A8MXP9_HUMAN Matrin-3 OS=Homo sapiens GN=MATR3 PE=2 SV=1;>tr|D6REM6|D6REM6_HUMAN Matrin-3 OS=Homo sapiens GN=MATR3 PE=2 SV=1;>tr|D6R991|D6R991_HUMAN Matrin-3 (Fragment) OS=Homo s	3.9793e-108	536210000	9	0	5	9	0	5	9	0	5
Periodic tryptophan protein 1 homolog	PWP1	-2.30287	1.20316	22.3827	24.6172	25.8028	B4DJV5;Q13610;F8VZ56;Q7Z3X9	B4DJV5;Q13610;F8VZ56;Q7Z3X9	>tr|B4DJV5|B4DJV5_HUMAN Periodic tryptophan protein 1 homolog OS=Homo sapiens GN=PWP1 PE=2 SV=1;>sp|Q13610|PWP1_HUMAN Periodic tryptophan protein 1 homolog OS=Homo sapiens GN=PWP1 PE=1 SV=1;>tr|F8VZ56|F8VZ56_HUMAN Periodic tryptophan protein 1 homolog (Fra	2.743e-16	90333000	2	0	1	2	0	1	2	0	1
	TPM1	-2.31884	4.46356	21.6308	27.1257	26.6971	P09493-3;P09493-9;H0YKX5;Q6ZN40;P09493-8;H0YKP3;P09493-7;H0YK20;H0YL42;H0YL80;H0YKZ6	P09493-3;P09493-9;H0YKX5;Q6ZN40;P09493-8;H0YKP3;P09493-7	>sp|P09493-3|TPM1_HUMAN Isoform 3 of Tropomyosin alpha-1 chain OS=Homo sapiens GN=TPM1;>sp|P09493-9|TPM1_HUMAN Isoform 9 of Tropomyosin alpha-1 chain OS=Homo sapiens GN=TPM1;>tr|H0YKX5|H0YKX5_HUMAN Tropomyosin alpha-1 chain (Fragment) OS=Homo sapiens GN=TP	4.1521e-33	291270000	6	0	6	3	0	4	0	0	0
Replication factor C subunit 5	RFC5	-2.34856	-4.69006	24.9039	21.2453	25.4232	P40937-2;P40937;F5H304;E9PEP3;C9JH72;F5H5S0;F5H0U6;F8W9B4	P40937-2;P40937;F5H304;E9PEP3;C9JH72;F5H5S0;F5H0U6;F8W9B4	>sp|P40937-2|RFC5_HUMAN Isoform 2 of Replication factor C subunit 5 OS=Homo sapiens GN=RFC5;>sp|P40937|RFC5_HUMAN Replication factor C subunit 5 OS=Homo sapiens GN=RFC5 PE=1 SV=1;>tr|F5H304|F5H304_HUMAN Replication factor C subunit 5 (Fragment) OS=Homo sap	4.4125e-08	59076000	1	1	1	1	1	1	1	1	1
Something about silencing protein 10	UTP3	-2.36089	-6.5731	26.7524	21.2107	26.3424	Q9NQZ2	Q9NQZ2	>sp|Q9NQZ2|SAS10_HUMAN Something about silencing protein 10 OS=Homo sapiens GN=UTP3 PE=1 SV=1	2.6111e-10	202040000	3	1	1	3	1	1	3	1	1
28S ribosomal protein S18b, mitochondrial	MRPS18B	-2.40903	2.81806	21.523	25.3725	25.8568	Q9Y676;B4DFG6	Q9Y676	>sp|Q9Y676|RT18B_HUMAN 28S ribosomal protein S18b, mitochondrial OS=Homo sapiens GN=MRPS18B PE=1 SV=1	1.4512e-07	103090000	1	0	3	1	0	3	1	0	3
40S ribosomal protein S11	RPS11	-2.44034	5.46917	23.3555	29.856	29.0461	M0QZC5;P62280;M0R1H5	M0QZC5;P62280	>tr|M0QZC5|M0QZC5_HUMAN 40S ribosomal protein S11 OS=Homo sapiens GN=RPS11 PE=2 SV=1;>sp|P62280|RS11_HUMAN 40S ribosomal protein S11 OS=Homo sapiens GN=RPS11 PE=1 SV=3	9.9531e-09	1779600000	3	0	2	3	0	2	3	0	2
182 kDa tankyrase-1-binding protein	TNKS1BP1	-2.49576	-2.51752	23.6077	22.1216	25.3604	Q9C0C2;Q9C0C2-2;E9PKK0	Q9C0C2;Q9C0C2-2	>sp|Q9C0C2|TB182_HUMAN 182 kDa tankyrase-1-binding protein OS=Homo sapiens GN=TNKS1BP1 PE=1 SV=4;>sp|Q9C0C2-2|TB182_HUMAN Isoform 2 of 182 kDa tankyrase-1-binding protein OS=Homo sapiens GN=TNKS1BP1	1.688e-10	56255000	3	1	3	3	1	3	3	1	3
Ribosomal L1 domain-containing protein 1	RSL1D1	-2.49591	2.16277	27.3441	30.5383	31.4371	O76021;B4DJ58;I3L3C4;I3L3U9;I3L234	O76021;B4DJ58	>sp|O76021|RL1D1_HUMAN Ribosomal L1 domain-containing protein 1 OS=Homo sapiens GN=RSL1D1 PE=1 SV=3;>tr|B4DJ58|B4DJ58_HUMAN Ribosomal L1 domain-containing protein 1 OS=Homo sapiens GN=RSL1D1 PE=2 SV=1	2.4488e-109	4641100000	10	3	9	10	3	9	1	0	1
60S ribosomal protein L24	RPL24	-2.51065	5.52632	22.532	29.0897	28.3215	C9JXB8;C9JNW5;P83731	C9JXB8;C9JNW5;P83731	>tr|C9JXB8|C9JXB8_HUMAN 60S ribosomal protein L24 OS=Homo sapiens GN=RPL24 PE=2 SV=1;>tr|C9JNW5|C9JNW5_HUMAN 60S ribosomal protein L24 OS=Homo sapiens GN=RPL24 PE=2 SV=1;>sp|P83731|RL24_HUMAN 60S ribosomal protein L24 OS=Homo sapiens GN=RPL24 PE=1 SV=1	4.4998e-14	949220000	3	0	3	3	0	3	3	0	3
Coiled-coil domain-containing protein 86	CCDC86	-2.52986	3.8717	21.3269	26.23	26.3084	Q9H6F5;B4DY99;H0YG79	Q9H6F5;B4DY99	>sp|Q9H6F5|CCD86_HUMAN Coiled-coil domain-containing protein 86 OS=Homo sapiens GN=CCDC86 PE=1 SV=1;>tr|B4DY99|B4DY99_HUMAN Coiled-coil domain-containing protein 86 OS=Homo sapiens GN=CCDC86 PE=2 SV=1	4.675e-07	164570000	3	0	3	3	0	3	3	0	3
U3 small nucleolar ribonucleoprotein protein IMP3	IMP3	-2.53704	1.7867	22.0137	24.8318	25.9598	Q9NV31	Q9NV31	>sp|Q9NV31|IMP3_HUMAN U3 small nucleolar ribonucleoprotein protein IMP3 OS=Homo sapiens GN=IMP3 PE=1 SV=1	2.7974e-05	91808000	2	0	1	2	0	1	2	0	1
N-alpha-acetyltransferase 15, NatA auxiliary subunit	NAA15	-2.55239	-1.0072	22.8902	22.9144	25.4547	Q9BXJ9;Q9BXJ9-4	Q9BXJ9;Q9BXJ9-4	>sp|Q9BXJ9|NAA15_HUMAN N-alpha-acetyltransferase 15, NatA auxiliary subunit OS=Homo sapiens GN=NAA15 PE=1 SV=1;>sp|Q9BXJ9-4|NAA15_HUMAN Isoform 2 of N-alpha-acetyltransferase 15, NatA auxiliary subunit OS=Homo sapiens GN=NAA15	3.1047e-05	44737000	1	1	2	1	1	2	1	1	2
Surfeit locus protein 6	SURF6	-2.57426	2.21	23.9367	27.1781	28.1316	O75683	O75683	>sp|O75683|SURF6_HUMAN Surfeit locus protein 6 OS=Homo sapiens GN=SURF6 PE=1 SV=3	2.1859e-109	446030000	5	0	3	5	0	3	5	0	3
Heterogeneous nuclear ribonucleoprotein D-like	HNRPDL	-2.59666	-5.50191	24.7579	20.2873	25.1193	O14979-3;O14979-2;O14979	O14979-3;O14979-2;O14979	>sp|O14979-3|HNRDL_HUMAN Isoform 3 of Heterogeneous nuclear ribonucleoprotein D-like OS=Homo sapiens GN=HNRNPDL;>sp|O14979-2|HNRDL_HUMAN Isoform 2 of Heterogeneous nuclear ribonucleoprotein D-like OS=Homo sapiens GN=HNRNPDL;>sp|O14979|HNRDL_HUMAN Heterogen	0.00053764	52606000	0	1	1	0	1	1	0	1	1
Coatomer subunit beta	COPB2	-2.60691	3.81447	21.9301	26.7759	26.9599	B4DZI8;P35606	B4DZI8;P35606	>tr|B4DZI8|B4DZI8_HUMAN Coatomer protein complex, subunit beta 2 (Beta prime), isoform CRA_b OS=Homo sapiens GN=COPB2 PE=2 SV=1;>sp|P35606|COPB2_HUMAN Coatomer subunit beta OS=Homo sapiens GN=COPB2 PE=1 SV=2	1.6945e-31	316520000	2	0	1	2	0	1	2	0	1
39S ribosomal protein L12, mitochondrial	MRPL12;SLC25A10	-2.80441	2.59188	22.5758	26.1991	27.1919	P52815;B4DLN1	P52815;B4DLN1	>sp|P52815|RM12_HUMAN 39S ribosomal protein L12, mitochondrial OS=Homo sapiens GN=MRPL12 PE=1 SV=2;>tr|B4DLN1|B4DLN1_HUMAN Mitochondrial dicarboxylate carrier OS=Homo sapiens GN=SLC25A10 PE=2 SV=1	2.0463e-17	230860000	1	0	2	1	0	2	1	0	2
Peptidyl-prolyl cis-trans isomerase;Peptidyl-prolyl cis-trans isomerase H	PPIH	-2.83556	0.325935	22.5885	23.9458	26.1027	H0YEL5;A6NNE7;C9JQD4;O43447	H0YEL5;A6NNE7;C9JQD4;O43447	>tr|H0YEL5|H0YEL5_HUMAN Peptidyl-prolyl cis-trans isomerase H (Fragment) OS=Homo sapiens GN=PPIH PE=2 SV=1;>tr|A6NNE7|A6NNE7_HUMAN Peptidyl-prolyl cis-trans isomerase OS=Homo sapiens GN=PPIH PE=2 SV=1;>tr|C9JQD4|C9JQD4_HUMAN Peptidyl-prolyl cis-trans isome	0.0043669	82573000	1	0	1	1	0	1	1	0	1
Tropomyosin alpha-4 chain	TPM4	-2.86647	-3.33078	25.2144	22.9151	26.9312	P67936;P67936-2;K7ERG3;K7ENT6;K7EPV9;K7EMU5;K7EP68;K7EPB9;U3KQK2	P67936;P67936-2;K7ERG3;K7ENT6	>sp|P67936|TPM4_HUMAN Tropomyosin alpha-4 chain OS=Homo sapiens GN=TPM4 PE=1 SV=3;>sp|P67936-2|TPM4_HUMAN Isoform 2 of Tropomyosin alpha-4 chain OS=Homo sapiens GN=TPM4;>tr|K7ERG3|K7ERG3_HUMAN Tropomyosin alpha-4 chain (Fragment) OS=Homo sapiens GN=TPM4 PE	4.0757e-16	160260000	3	1	4	1	1	2	1	1	2
40S ribosomal protein S23	RPS23	-2.92242	5.85715	21.7525	28.6411	28.1192	P62266;D6RD47;D6RDJ2;D6RIX0;D6R9I7	P62266;D6RD47	>sp|P62266|RS23_HUMAN 40S ribosomal protein S23 OS=Homo sapiens GN=RPS23 PE=1 SV=3;>tr|D6RD47|D6RD47_HUMAN 40S ribosomal protein S23 OS=Homo sapiens GN=RPS23 PE=2 SV=1	1.472e-07	924980000	3	0	1	3	0	1	3	0	1
Myosin-14	MYH14	-2.93101	4.81584	22.3113	28.1585	28.1659	Q7Z406;Q7Z406-6;F2Z2U8;Q7Z406-2;G8JLL9;Q7Z406-5;Q7Z406-4;M0QY43	Q7Z406;Q7Z406-6;F2Z2U8;Q7Z406-2;G8JLL9;Q7Z406-5;Q7Z406-4	>sp|Q7Z406|MYH14_HUMAN Myosin-14 OS=Homo sapiens GN=MYH14 PE=1 SV=2;>sp|Q7Z406-6|MYH14_HUMAN Isoform 6 of Myosin-14 OS=Homo sapiens GN=MYH14;>tr|F2Z2U8|F2Z2U8_HUMAN Myosin-14 OS=Homo sapiens GN=MYH14 PE=2 SV=1;>sp|Q7Z406-2|MYH14_HUMAN Isoform 2 of Myosin-1	5.2611e-86	609030000	6	3	4	1	0	1	1	0	1
40S ribosomal protein S30	FAU	-2.95681	3.25731	24.3742	28.6628	29.4753	P62861;E9PR30	P62861;E9PR30	>sp|P62861|RS30_HUMAN 40S ribosomal protein S30 OS=Homo sapiens GN=FAU PE=1 SV=1;>tr|E9PR30|E9PR30_HUMAN 40S ribosomal protein S30 OS=Homo sapiens GN=FAU PE=2 SV=1	3.2521e-05	1117800000	2	0	1	2	0	1	2	0	1
Zinc finger CCCH domain-containing protein 7A	ZC3H7A	-2.97597	-4.04317	24.2523	21.2406	25.7224	I3L382;I3L2K5;Q8IWR0;I3L3S2;I3L3F9;I3L1Y3	I3L382;I3L2K5;Q8IWR0;I3L3S2;I3L3F9;I3L1Y3	>tr|I3L382|I3L382_HUMAN Zinc finger CCCH domain-containing protein 7A (Fragment) OS=Homo sapiens GN=ZC3H7A PE=2 SV=1;>tr|I3L2K5|I3L2K5_HUMAN Zinc finger CCCH domain-containing protein 7A (Fragment) OS=Homo sapiens GN=ZC3H7A PE=2 SV=1;>sp|Q8IWR0|Z3H7A_HUMAN	0.000188	61142000	0	1	2	0	1	2	0	1	2
Dehydrogenase/reductase SDR family member 2	DHRS2	-3.63717	3.295	23.4307	27.7571	29.2311	C9JZP6;Q13268;Q13268-2;H0YJG9;H0YJP4	C9JZP6;Q13268;Q13268-2;H0YJG9;H0YJP4	>tr|C9JZP6|C9JZP6_HUMAN Dehydrogenase/reductase SDR family member 2, mitochondrial (Fragment) OS=Homo sapiens GN=DHRS2 PE=2 SV=2;>sp|Q13268|DHRS2_HUMAN Dehydrogenase/reductase SDR family member 2, mitochondrial OS=Homo sapiens GN=DHRS2 PE=1 SV=4;>sp|Q13268	1.545e-10	835330000	2	1	1	2	1	1	2	1	1
Serine/threonine-protein phosphatase PGAM5, mitochondrial	PGAM5	-3.81243	5.38763	21.0346	27.4536	28.0566	Q96HS1;Q96HS1-2;F5GXG4	Q96HS1;Q96HS1-2	>sp|Q96HS1|PGAM5_HUMAN Serine/threonine-protein phosphatase PGAM5, mitochondrial OS=Homo sapiens GN=PGAM5 PE=1 SV=2;>sp|Q96HS1-2|PGAM5_HUMAN Isoform 2 of Serine/threonine-protein phosphatase PGAM5, mitochondrial OS=Homo sapiens GN=PGAM5	1.1525e-08	487160000	3	0	3	3	0	3	3	0	3
rRNA 2-O-methyltransferase fibrillarin	FBL	-4.51684	6.68122	22.0985	29.8111	30.4716	P22087;M0R299;M0QXL5;M0R0P1;M0R2Q4;M0R2U2;M0R1H0;M0R2B0	P22087;M0R299;M0QXL5;M0R0P1;M0R2Q4	>sp|P22087|FBRL_HUMAN rRNA 2-O-methyltransferase fibrillarin OS=Homo sapiens GN=FBL PE=1 SV=2;>tr|M0R299|M0R299_HUMAN rRNA 2-O-methyltransferase fibrillarin (Fragment) OS=Homo sapiens GN=FBL PE=2 SV=1;>tr|M0QXL5|M0QXL5_HUMAN rRNA 2-O-methyltransferase f	1.8692e-62	2539100000	7	0	1	7	0	1	6	0	1
60S ribosomal protein L36	RPL36	-4.57881	-4.82122	25.797	22.0072	28.4809	Q9Y3U8;J3KTD3;J3QSB5	Q9Y3U8	>sp|Q9Y3U8|RL36_HUMAN 60S ribosomal protein L36 OS=Homo sapiens GN=RPL36 PE=1 SV=3	1.8413e-22	392480000	2	1	2	2	1	2	2	1	2
