# Supplementary material for: SUMO targets the APC/C to regulate transition from metaphase to anaphase
Source: Nat Commun. 2018 Mar 16;9:1119. doi: 10.1038/s41467-018-03486-4 (PMC5856775; doi:10.1038/s41467-018-03486-4)
Supplement: Supplementary file 5 — Supplementary Data 2(XLSX 101 kb) [file 41467_2018_3486_MOESM5_ESM.xlsx]

## Sheet: Eifler_TableS2
Protein and gene name					Additional protein and MS identification information													Experiment-specific MS identification information
Protein name	Gene name	APC +SUMO / APC -SUMO ratio (log2, minimum of 2 peptides)	APC +SUMO intensity (log2)	APC -SUMO intensity (log2)	Protein IDs	Majority protein IDs	Fasta headers	Q-value	Intensity	Mol. weight [kDa]	MS/MS Count	Peptides	Razor + unique peptides	Unique peptides	Sequence coverage [%]	Unique + razor sequence coverage [%]	Unique sequence coverage [%]	Peptides APC -SUMO	Peptides APC +SUMO	Razor + unique peptides APC -SUMO	Razor + unique peptides APC +SUMO	Unique peptides APC -SUMO	Unique peptides APC +SUMO	Sequence coverage APC -SUMO [%]	Sequence coverage APC +SUMO [%]	Intensity APC -SUMO	Intensity APC +SUMO	Identification type APC -SUMO	Identification type APC +SUMO	MS/MS Count APC -SUMO	MS/MS Count APC +SUMO
Fizzy-related protein homolog	FZR1	-0.212714	34.5435	34.7562	Q9UM11-2;Q9UM11;K7EQT1;Q9UM11-3	Q9UM11-2;Q9UM11;K7EQT1;Q9UM11-3	>sp|Q9UM11-2|FZR_HUMAN Isoform 2 of Fizzy-related protein homolog OS=Homo sapiens GN=FZR1;>sp|Q9UM11|FZR_HUMAN Fizzy-related protein homolog OS=Homo sapiens GN=FZR1 PE=1 SV=2;>tr|K7EQT1|K7EQT1_HUMAN Fizzy-related protein homolog OS=Homo sapiens GN=FZR1 PE=	0	54059000000	54.765	429	50	50	50	70	70	70	48	49	48	49	48	49	70	70	29018000000	25040000000	By MS/MS	By MS/MS	221	208
Anaphase-promoting complex subunit 1	ANAPC1	0.170359	34.3601	34.1898	Q9H1A4;H0Y564;F8WAS1	Q9H1A4;H0Y564	>sp|Q9H1A4|APC1_HUMAN Anaphase-promoting complex subunit 1 OS=Homo sapiens GN=ANAPC1 PE=1 SV=1;>tr|H0Y564|H0Y564_HUMAN Anaphase-promoting complex subunit 1 (Fragment) OS=Homo sapiens GN=ANAPC1 PE=1 SV=1	0	41646000000	216.5	386	64	64	64	31.8	31.8	31.8	62	64	62	64	62	64	31.7	31.8	19595000000	22051000000	By MS/MS	By MS/MS	193	193
Cell division cycle 27	CDC27	0.0769273	34.2957	34.2188	G5EA36;I3L328	G5EA36	>tr|G5EA36|G5EA36_HUMAN Cell division cycle 27, isoform CRA_c OS=Homo sapiens GN=CDC27 PE=1 SV=1	0	41080000000	91.737	237	40	40	1	47.5	47.5	1.2	40	40	40	40	1	1	47.5	47.5	19993000000	21088000000	By MS/MS	By MS/MS	120	117
Actin, cytoplasmic 2;Actin, cytoplasmic 2, N-terminally processed	ACTG1	-0.481788	34.2042	34.686	P63261;I3L3I0;I3L1U9;I3L4N8;K7EM38;I3L3R2;J3KT65;A5A3E0	P63261;I3L3I0;I3L1U9	>sp|P63261|ACTG_HUMAN Actin, cytoplasmic 2 OS=Homo sapiens GN=ACTG1 PE=1 SV=1;>tr|I3L3I0|I3L3I0_HUMAN Actin, cytoplasmic 2 (Fragment) OS=Homo sapiens GN=ACTG1 PE=1 SV=1;>tr|I3L1U9|I3L1U9_HUMAN Actin, cytoplasmic 2 (Fragment) OS=Homo sapiens GN=ACTG1 PE=1 S	0	47431000000	41.792	239	27	27	1	57.6	57.6	4.5	27	27	27	27	1	1	57.6	57.6	27639000000	19792000000	By MS/MS	By MS/MS	135	104
Anaphase-promoting complex subunit 7	ANAPC7	-0.0486294	34.1752	34.2238	Q9UJX3-2;Q9UJX3;H0YIW2;H0YIX7	Q9UJX3-2;Q9UJX3	>sp|Q9UJX3-2|APC7_HUMAN Isoform 2 of Anaphase-promoting complex subunit 7 OS=Homo sapiens GN=ANAPC7;>sp|Q9UJX3|APC7_HUMAN Anaphase-promoting complex subunit 7 OS=Homo sapiens GN=ANAPC7 PE=1 SV=4	0	39461000000	60.002	346	35	35	35	52.9	52.9	52.9	34	35	34	35	34	35	52	52.9	20063000000	19398000000	By MS/MS	By MS/MS	169	177
Cell division cycle protein 23 homolog	CDC23	-0.126136	33.8514	33.9775	Q9UJX2;Q9UJX2-3;Q9UJX2-2;D6RBY8;D6RCF8;H0Y936	Q9UJX2;Q9UJX2-3	>sp|Q9UJX2|CDC23_HUMAN Cell division cycle protein 23 homolog OS=Homo sapiens GN=CDC23 PE=1 SV=3;>sp|Q9UJX2-3|CDC23_HUMAN Isoform 3 of Cell division cycle protein 23 homolog OS=Homo sapiens GN=CDC23	0	32412000000	68.833	216	41	41	41	56.3	56.3	56.3	40	41	40	41	40	41	53.8	56.3	16914000000	15498000000	By MS/MS	By MS/MS	107	109
Cell division cycle protein 16 homolog	CDC16	0.18372	33.3286	33.1449	Q13042-3;Q13042-2;Q13042;Q5T8C6;Q13042-4	Q13042-3;Q13042-2;Q13042;Q5T8C6;Q13042-4	>sp|Q13042-3|CDC16_HUMAN Isoform 3 of Cell division cycle protein 16 homolog OS=Homo sapiens GN=CDC16;>sp|Q13042-2|CDC16_HUMAN Isoform 2 of Cell division cycle protein 16 homolog OS=Homo sapiens GN=CDC16;>sp|Q13042|CDC16_HUMAN Cell division cycle protein 1	0	20284000000	65.859	145	28	28	28	38.6	38.6	38.6	27	28	27	28	27	28	36.8	38.6	9497200000	10787000000	By MS/MS	By MS/MS	77	68
Anaphase-promoting complex subunit 5	ANAPC5	-0.134427	32.9	33.0344	F5H0F9;Q9UJX4;Q9UJX4-3;F5GY68;Q9UJX4-2;H0YFB5;F5H0N1;F5H3S5;F5GZ05	F5H0F9;Q9UJX4;Q9UJX4-3	>tr|F5H0F9|F5H0F9_HUMAN Anaphase-promoting complex subunit 5 OS=Homo sapiens GN=ANAPC5 PE=1 SV=1;>sp|Q9UJX4|APC5_HUMAN Anaphase-promoting complex subunit 5 OS=Homo sapiens GN=ANAPC5 PE=1 SV=2;>sp|Q9UJX4-3|APC5_HUMAN Isoform 3 of Anaphase-promoting complex	0	16812000000	83.674	276	41	41	41	44.3	44.3	44.3	38	41	38	41	38	41	43.1	44.3	8797500000	8014800000	By MS/MS	By MS/MS	143	133
Anaphase-promoting complex subunit 2	ANAPC2	0.0833868	32.8114	32.728	Q9UJX6;Q9UJX6-2	Q9UJX6;Q9UJX6-2	>sp|Q9UJX6|ANC2_HUMAN Anaphase-promoting complex subunit 2 OS=Homo sapiens GN=ANAPC2 PE=1 SV=1;>sp|Q9UJX6-2|ANC2_HUMAN Isoform 2 of Anaphase-promoting complex subunit 2 OS=Homo sapiens GN=ANAPC2	0	14651000000	93.827	259	39	39	39	39.2	39.2	39.2	36	38	36	38	36	38	36.6	37.5	7114000000	7537300000	By MS/MS	By MS/MS	120	139
Anaphase-promoting complex subunit 4	ANAPC4	0.00451519	32.5241	32.5196	Q9UJX5;Q9UJX5-3;Q9UJX5-2;D6RAP6;D6RFM7	Q9UJX5;Q9UJX5-3;Q9UJX5-2	>sp|Q9UJX5|APC4_HUMAN Anaphase-promoting complex subunit 4 OS=Homo sapiens GN=ANAPC4 PE=1 SV=2;>sp|Q9UJX5-3|APC4_HUMAN Isoform 3 of Anaphase-promoting complex subunit 4 OS=Homo sapiens GN=ANAPC4;>sp|Q9UJX5-2|APC4_HUMAN Isoform 2 of Anaphase-promoting compl	0	12333000000	92.115	182	27	27	27	32.2	32.2	32.2	27	27	27	27	27	27	32.2	32.2	6157100000	6176400000	By MS/MS	By MS/MS	83	99
Spectrin alpha chain, non-erythrocytic 1	SPTAN1	-1.06539	31.7551	32.8204	Q13813-3;Q13813;A0A0D9SF54;Q13813-2;A0A0D9SGF6;A0A0D9SFF6;A0A0D9SFH4	Q13813-3;Q13813;A0A0D9SF54;Q13813-2;A0A0D9SGF6	>sp|Q13813-3|SPTN1_HUMAN Isoform 3 of Spectrin alpha chain, non-erythrocytic 1 OS=Homo sapiens GN=SPTAN1;>sp|Q13813|SPTN1_HUMAN Spectrin alpha chain, non-erythrocytic 1 OS=Homo sapiens GN=SPTAN1 PE=1 SV=3;>tr|A0A0D9SF54|A0A0D9SF54_HUMAN Spectrin alpha chai	0	11209000000	282.28	389	110	110	110	43.2	43.2	43.2	109	104	109	104	109	104	42.9	41.2	7584700000	3624300000	By MS/MS	By MS/MS	254	135
Spectrin beta chain, non-erythrocytic 1	SPTBN1	-0.915698	31.7451	32.6608	Q01082;A0A087WUZ3;Q01082-2;F8W6C1;E9PJZ2	Q01082;A0A087WUZ3;Q01082-2	>sp|Q01082|SPTB2_HUMAN Spectrin beta chain, non-erythrocytic 1 OS=Homo sapiens GN=SPTBN1 PE=1 SV=2;>tr|A0A087WUZ3|A0A087WUZ3_HUMAN Spectrin beta chain, non-erythrocytic 1 OS=Homo sapiens GN=SPTBN1 PE=1 SV=1;>sp|Q01082-2|SPTB2_HUMAN Isoform Short of Spectri	0	10390000000	274.61	321	96	96	8	41.7	41.7	3.9	94	92	94	92	8	7	40.4	39.9	6790200000	3599400000	By MS/MS	By MS/MS	202	119
Small ubiquitin-related modifier 3	SUMO3	10.5954	31.4965	20.9011	P55854;A8MUA9;P55854-2;A8MU27;P61956-2;Q6EEV6;P61956	P55854;A8MUA9;P55854-2;A8MU27	>sp|P55854|SUMO3_HUMAN Small ubiquitin-related modifier 3 OS=Homo sapiens GN=SUMO3 PE=1 SV=2;>tr|A8MUA9|A8MUA9_HUMAN SMT3 suppressor of mif two 3 homolog 3 (Yeast), isoform CRA_d OS=Homo sapiens GN=SUMO3 PE=1 SV=1;>sp|P55854-2|SUMO3_HUMAN Isoform 2 of Smal	0	3031700000	11.637	8	3	3	3	24.3	24.3	24.3	1	3	1	3	1	3	11.7	24.3	1958200	3029700000	By matching	By MS/MS	0	8
Anaphase-promoting complex subunit 10	ANAPC10	0.272126	31.2783	31.0062	Q9UM13;D6R9Q5;D6RD74;D6RA92;D6RB36	Q9UM13;D6R9Q5;D6RD74;D6RA92	>sp|Q9UM13|APC10_HUMAN Anaphase-promoting complex subunit 10 OS=Homo sapiens GN=ANAPC10 PE=1 SV=1;>tr|D6R9Q5|D6R9Q5_HUMAN Anaphase-promoting complex subunit 10 (Fragment) OS=Homo sapiens GN=ANAPC10 PE=1 SV=1;>tr|D6RD74|D6RD74_HUMAN Anaphase-promoting compl	0	4761100000	21.252	66	7	7	7	38.9	38.9	38.9	7	7	7	7	7	7	38.9	38.9	2156700000	2604400000	By MS/MS	By MS/MS	28	38
Nucleolar protein 8	NOL8	0	31.1228	32.4771	F5H7D5;F5H797;F5H8B8;F5H692;A0A0A0MSJ1;F5GWN9;F8WE42;F5H101;Q76FK4-2;Q76FK4-4;Q76FK4	F5H7D5;F5H797;F5H8B8;F5H692;A0A0A0MSJ1;F5GWN9;F8WE42;F5H101;Q76FK4-2;Q76FK4-4;Q76FK4	>tr|F5H7D5|F5H7D5_HUMAN Nucleolar protein 8 (Fragment) OS=Homo sapiens GN=NOL8 PE=1 SV=1;>tr|F5H797|F5H797_HUMAN Nucleolar protein 8 (Fragment) OS=Homo sapiens GN=NOL8 PE=1 SV=1;>tr|F5H8B8|F5H8B8_HUMAN Nucleolar protein 8 (Fragment) OS=Homo sapiens GN=NOL8	0	8316700000	5.8276	3	1	1	1	26.9	26.9	26.9	1	1	1	1	1	1	26.9	26.9	5978400000	2338300000	By MS/MS	By MS/MS	1	2
Ubiquitin-conjugating enzyme E2 C	UBE2C	-1.46635	30.4512	31.9176	O00762;O00762-3;O00762-4;O00762-2;A0A0A0MSE8;A0A087WVK1;K4DI81	O00762;O00762-3;O00762-4;O00762-2;A0A0A0MSE8	>sp|O00762|UBE2C_HUMAN Ubiquitin-conjugating enzyme E2 C OS=Homo sapiens GN=UBE2C PE=1 SV=1;>sp|O00762-3|UBE2C_HUMAN Isoform 3 of Ubiquitin-conjugating enzyme E2 C OS=Homo sapiens GN=UBE2C;>sp|O00762-4|UBE2C_HUMAN Isoform 4 of Ubiquitin-conjugating enzyme	0	5524500000	19.652	58	12	12	12	59.2	59.2	59.2	12	12	12	12	12	12	59.2	59.2	4056400000	1468000000	By MS/MS	By MS/MS	33	25
Drebrin	DBN1	0.000310179	30.3781	30.3778	Q16643;Q16643-3;Q16643-2;D6R9W4;D6RFI1;D6R9Q9;D6RCR4	Q16643;Q16643-3;Q16643-2;D6R9W4	>sp|Q16643|DREB_HUMAN Drebrin OS=Homo sapiens GN=DBN1 PE=1 SV=4;>sp|Q16643-3|DREB_HUMAN Isoform 3 of Drebrin OS=Homo sapiens GN=DBN1;>sp|Q16643-2|DREB_HUMAN Isoform 2 of Drebrin OS=Homo sapiens GN=DBN1;>tr|D6R9W4|D6R9W4_HUMAN Drebrin (Fragment) OS=Homo sap	0	2790700000	71.428	86	22	22	22	30.8	30.8	30.8	21	22	21	22	21	22	30.8	30.8	1395200000	1395500000	By MS/MS	By MS/MS	49	37
Hemoglobin subunit delta	HBD	0	30.3296	30.3188	C9JRG0;E9PEW8;E9PFT6;P02042	C9JRG0;E9PEW8;E9PFT6;P02042	>tr|C9JRG0|C9JRG0_HUMAN Hemoglobin subunit delta (Fragment) OS=Homo sapiens GN=HBD PE=1 SV=1;>tr|E9PEW8|E9PEW8_HUMAN Hemoglobin subunit delta (Fragment) OS=Homo sapiens GN=HBD PE=1 SV=1;>tr|E9PFT6|E9PFT6_HUMAN Hemoglobin subunit delta OS=Homo sapiens GN=HB	0.0062893	2688600000	9.8066	2	1	1	1	10.6	10.6	10.6	1	1	1	1	1	1	10.6	10.6	1339300000	1349300000	By matching	By MS/MS	0	2
Signal recognition particle 54 kDa protein	SRP54	0	30.2848	30.817	G3V4F7;P61011-2;P61011	G3V4F7;P61011-2;P61011	>tr|G3V4F7|G3V4F7_HUMAN Signal recognition particle 54 kDa protein OS=Homo sapiens GN=SRP54 PE=1 SV=1;>sp|P61011-2|SRP54_HUMAN Isoform 2 of Signal recognition particle 54 kDa protein OS=Homo sapiens GN=SRP54;>sp|P61011|SRP54_HUMAN Signal recognition partic	0.0031746	3199700000	48.67	3	1	1	1	3.4	3.4	3.4	1	1	1	1	1	1	3.4	3.4	1891600000	1308100000	By MS/MS	By MS/MS	2	1
Annexin A2;Annexin;Putative annexin A2-like protein	ANXA2;ANXA2P2	-1.12883	30.2333	31.3621	P07355;P07355-2;H0YN42;H0YMD0;H0YMU9;A6NMY6;H0YKS4;H0YM50;H0YMM1;H0YNP5;H0YKZ7;H0YLV6;H0YMT9;H0YKX9;H0YN28;H0YL33;H0YKV8;H0YKL9;H0YMW4;H0YMD9;H0YNA0;H0YNB8;H0YN52;H0YKN4;H0YLE2	P07355;P07355-2;H0YN42;H0YMD0;H0YMU9;A6NMY6;H0YKS4;H0YM50;H0YMM1	>sp|P07355|ANXA2_HUMAN Annexin A2 OS=Homo sapiens GN=ANXA2 PE=1 SV=2;>sp|P07355-2|ANXA2_HUMAN Isoform 2 of Annexin A2 OS=Homo sapiens GN=ANXA2;>tr|H0YN42|H0YN42_HUMAN Annexin (Fragment) OS=Homo sapiens GN=ANXA2 PE=1 SV=1;>tr|H0YMD0|H0YMD0_HUMAN Annexin (Fr	0	4022400000	38.604	96	25	25	25	63.4	63.4	63.4	24	25	24	25	24	25	63.1	63.4	2760200000	1262200000	By MS/MS	By MS/MS	56	40
Actin, cytoplasmic 1;Actin, cytoplasmic 1, N-terminally processed	ACTB	-0.514523	30.0937	30.6082	P60709;G5E9R0;E7EVS6;C9JTX5;C9JZR7	P60709	>sp|P60709|ACTB_HUMAN Actin, cytoplasmic 1 OS=Homo sapiens GN=ACTB PE=1 SV=1	0	2782600000	41.736	8	27	1	1	57.6	4.5	4.5	27	27	1	1	1	1	57.6	57.6	1636800000	1145800000	By MS/MS	By MS/MS	4	4
Alpha-actinin-4	ACTN4	-3.43101	29.9753	33.4063	O43707;O43707-2;O43707-3;F5GXS2;H7C144;K7EJH8;K7EP19	O43707;O43707-2;O43707-3;F5GXS2	>sp|O43707|ACTN4_HUMAN Alpha-actinin-4 OS=Homo sapiens GN=ACTN4 PE=1 SV=2;>sp|O43707-2|ACTN4_HUMAN Isoform ACTN4ISO of Alpha-actinin-4 OS=Homo sapiens GN=ACTN4;>sp|O43707-3|ACTN4_HUMAN Isoform 3 of Alpha-actinin-4 OS=Homo sapiens GN=ACTN4;>tr|F5GXS2|F5GXS2	0	12440000000	104.85	196	51	51	34	57.3	57.3	40.8	51	43	51	43	34	29	57.3	50.9	11384000000	1055500000	By MS/MS	By MS/MS	159	37
Transferrin receptor protein 1;Transferrin receptor protein 1, serum form	TFRC	-1.21885	29.7844	31.0032	P02786;G3V0E5;F8WBE5;H7C3V5;Q9UP52-2;Q9UP52-3;Q9UP52	P02786;G3V0E5	>sp|P02786|TFR1_HUMAN Transferrin receptor protein 1 OS=Homo sapiens GN=TFRC PE=1 SV=2;>tr|G3V0E5|G3V0E5_HUMAN Transferrin receptor (P90, CD71), isoform CRA_c OS=Homo sapiens GN=TFRC PE=1 SV=1	0	3077000000	84.87	92	28	28	28	38.6	38.6	38.6	28	28	28	28	28	28	38.6	38.6	2152300000	924680000	By MS/MS	By MS/MS	60	32
Vimentin	VIM	-0.495879	29.6651	30.161	P08670;B0YJC4;B0YJC5;Q5JVS8;P17661;H7C5W5;P41219;P41219-2;U3KPR1;B4DIR1;K7ELP4;F8W835;K7EJU1;K7EKH9;P14136-3;P14136;P14136-2;CON__Q61726;A0A087X106;O43790;CON__O43790;P78385;CON__Q6NT21;CON__P78385;A0A087WYG8;Q16352;Q14533;CON__Q14533;P78386;CON__P78386;P07197-2;P07196;E7EMV2;E7ESP9;P07197	P08670;B0YJC4	>sp|P08670|VIME_HUMAN Vimentin OS=Homo sapiens GN=VIM PE=1 SV=4;>tr|B0YJC4|B0YJC4_HUMAN Vimentin OS=Homo sapiens GN=VIM PE=1 SV=1	0	2051800000	53.651	79	22	22	19	52.1	52.1	47	22	21	22	21	19	18	52.1	50.2	1200500000	851310000	By MS/MS	By MS/MS	46	33
Mitotic checkpoint serine/threonine-protein kinase BUB1 beta	BUB1B	0.0843933	29.1683	29.084	O60566;O60566-3;O60566-2;H3BSN5	O60566;O60566-3;O60566-2	>sp|O60566|BUB1B_HUMAN Mitotic checkpoint serine/threonine-protein kinase BUB1 beta OS=Homo sapiens GN=BUB1B PE=1 SV=3;>sp|O60566-3|BUB1B_HUMAN Isoform 3 of Mitotic checkpoint serine/threonine-protein kinase BUB1 beta OS=Homo sapiens GN=BUB1B;>sp|O60566-2|	0	1172400000	119.54	61	19	19	19	19.2	19.2	19.2	19	19	19	19	19	19	19.2	19.2	569040000	603320000	By MS/MS	By MS/MS	26	35
LIM domain and actin-binding protein 1	LIMA1	-0.655359	29.1612	29.8166	F8VQE1;Q9UHB6-2;Q9UHB6;Q9UHB6-5;Q9UHB6-4;F8VS07;Q9UHB6-3;F8VRN8;J3QQM5;Q9BT23	F8VQE1;Q9UHB6-2;Q9UHB6;Q9UHB6-5;Q9UHB6-4;F8VS07;Q9UHB6-3	>tr|F8VQE1|F8VQE1_HUMAN LIM domain and actin-binding protein 1 OS=Homo sapiens GN=LIMA1 PE=1 SV=1;>sp|Q9UHB6-2|LIMA1_HUMAN Isoform Alpha of LIM domain and actin-binding protein 1 OS=Homo sapiens GN=LIMA1;>sp|Q9UHB6|LIMA1_HUMAN LIM domain and actin-binding	0	1545900000	66.99	79	19	19	19	34.4	34.4	34.4	19	19	19	19	19	19	34.4	34.4	945540000	600340000	By MS/MS	By MS/MS	44	35
Cell division cycle protein 27 homolog	CDC27	0.721117	29.0216	28.3005	P30260;P30260-2;I3L394;F6QPS0;I3L3H6;I3L2Z8;I3L225;K7EMA6;I3L3G1;E9PRZ6	P30260;P30260-2	>sp|P30260|CDC27_HUMAN Cell division cycle protein 27 homolog OS=Homo sapiens GN=CDC27 PE=1 SV=2;>sp|P30260-2|CDC27_HUMAN Isoform 2 of Cell division cycle protein 27 homolog OS=Homo sapiens GN=CDC27	0	875580000	91.866	13	40	1	1	47.6	1.3	1.3	40	40	1	1	1	1	47.6	47.6	330600000	544980000	By MS/MS	By MS/MS	4	9
Cell division cycle protein 20 homolog	CDC20	0.0347707	28.9961	28.9613	Q12834	Q12834	>sp|Q12834|CDC20_HUMAN Cell division cycle protein 20 homolog OS=Homo sapiens GN=CDC20 PE=1 SV=2	0	1058100000	54.722	39	13	13	13	34.3	34.3	34.3	13	12	13	12	13	12	34.3	32.1	522670000	535420000	By MS/MS	By MS/MS	23	16
Trypsin-3	PRSS3	0	28.9177	29.0328	B1AN99;P35030-5;P35030-3;P35030-2;P35030-4;P35030	B1AN99;P35030-5;P35030-3;P35030-2;P35030-4;P35030	>tr|B1AN99|B1AN99_HUMAN Trypsin-3 (Fragment) OS=Homo sapiens GN=PRSS3 PE=1 SV=5;>sp|P35030-5|TRY3_HUMAN Isoform 5 of Trypsin-3 OS=Homo sapiens GN=PRSS3;>sp|P35030-3|TRY3_HUMAN Isoform 3 of Trypsin-3 OS=Homo sapiens GN=PRSS3;>sp|P35030-2|TRY3_HUMAN Isoform	0	1056300000	19.401	6	1	1	1	7.3	7.3	7.3	1	1	1	1	1	1	7.3	7.3	549230000	507090000	By MS/MS	By MS/MS	2	4
Ubiquitin	UBB;RPS27A;UBC;UBA52;UBBP4	-0.188439	28.8642	29.0526	J3QS39;J3QTR3;F5H6Q2;P62987;F5GYU3;F5H2Z3;F5H265;B4DV12;F5H388;P62979;F5H747;F5GXK7;J3QKN0;Q5PY61;P0CG47;Q96C32;P0CG48;M0R1V7;J3QLP7;J3QRK5;J3QSA3;F5GZ39;M0R1M6;M0R2S1;K7EMA8;J3KSM4	J3QS39;J3QTR3;F5H6Q2;P62987;F5GYU3;F5H2Z3;F5H265;B4DV12;F5H388;P62979;F5H747;F5GXK7;J3QKN0;Q5PY61;P0CG47;Q96C32;P0CG48;M0R1V7;J3QLP7;J3QRK5;J3QSA3;F5GZ39;M0R1M6;M0R2S1	>tr|J3QS39|J3QS39_HUMAN Polyubiquitin-B (Fragment) OS=Homo sapiens GN=UBB PE=1 SV=1;>tr|J3QTR3|J3QTR3_HUMAN Ubiquitin-40S ribosomal protein S27a (Fragment) OS=Homo sapiens GN=RPS27A PE=1 SV=1;>tr|F5H6Q2|F5H6Q2_HUMAN Polyubiquitin-C (Fragment) OS=Homo sapie	0	1045500000	10.469	17	5	5	5	52.7	52.7	52.7	5	5	5	5	5	5	52.7	52.7	556820000	488640000	By MS/MS	By MS/MS	8	9
F-box only protein 5	FBXO5	0.132593	28.5745	28.4419	Q9UKT4-2;Q9UKT4	Q9UKT4-2;Q9UKT4	>sp|Q9UKT4-2|FBX5_HUMAN Isoform 2 of F-box only protein 5 OS=Homo sapiens GN=FBXO5;>sp|Q9UKT4|FBX5_HUMAN F-box only protein 5 OS=Homo sapiens GN=FBXO5 PE=1 SV=1	0	764360000	45.352	27	9	9	9	23.4	23.4	23.4	9	8	9	8	9	8	23.4	20	364630000	399730000	By MS/MS	By MS/MS	13	14
Anaphase-promoting complex subunit 16	ANAPC16	0.368823	28.4921	28.1233	Q96DE5;A0A087WUN5	Q96DE5;A0A087WUN5	>sp|Q96DE5|APC16_HUMAN Anaphase-promoting complex subunit 16 OS=Homo sapiens GN=ANAPC16 PE=1 SV=1;>tr|A0A087WUN5|A0A087WUN5_HUMAN Anaphase-promoting complex subunit 16 OS=Homo sapiens GN=ANAPC16 PE=1 SV=1	0	669930000	11.667	18	4	4	4	66.4	66.4	66.4	4	4	4	4	4	4	66.4	66.4	292380000	377550000	By MS/MS	By MS/MS	8	10
LIM domain only protein 7	LMO7	-0.645753	28.449	29.0947	E9PMS6;Q8WWI1-3;Q8WWI1-4;F8WD26;J3KP06;Q8WWI1-2;Q8WWI1;Q8WWI1-5;A0A0A0MTE2;E9PMT2;E9PMP7;H0Y424;H0YDQ3;H0YDG6;H0YE95;E9PLU6;E9PK58;E9PJ10	E9PMS6;Q8WWI1-3;Q8WWI1-4;F8WD26;J3KP06;Q8WWI1-2;Q8WWI1;Q8WWI1-5;A0A0A0MTE2;E9PMT2;E9PMP7;H0Y424	>tr|E9PMS6|E9PMS6_HUMAN LIM domain only protein 7 OS=Homo sapiens GN=LMO7 PE=1 SV=1;>sp|Q8WWI1-3|LMO7_HUMAN Isoform 3 of LIM domain only protein 7 OS=Homo sapiens GN=LMO7;>sp|Q8WWI1-4|LMO7_HUMAN Isoform 4 of LIM domain only protein 7 OS=Homo sapiens GN=LMO	0	939730000	145.42	73	25	25	25	25	25	25	25	25	25	25	25	25	25	25	573300000	366430000	By MS/MS	By MS/MS	41	32
Serine/threonine-protein kinase Nek2	NEK2	0.0226412	27.659	27.6364	P51955-4;P51955;P51955-2;F6U4U2;P51955-3;H7C2I6;H7C224;P51617-4;P51617-2;P51617-3;D3YTB5;P51617	P51955-4;P51955;P51955-2;F6U4U2;P51955-3	>sp|P51955-4|NEK2_HUMAN Isoform 4 of Serine/threonine-protein kinase Nek2 OS=Homo sapiens GN=NEK2;>sp|P51955|NEK2_HUMAN Serine/threonine-protein kinase Nek2 OS=Homo sapiens GN=NEK2 PE=1 SV=1;>sp|P51955-2|NEK2_HUMAN Isoform 2 of Serine/threonine-protein kin	0	420550000	50.909	34	9	9	9	17.6	17.6	17.6	9	9	9	9	9	9	17.6	17.6	208630000	211930000	By MS/MS	By MS/MS	14	20
Filamin A	FLNA	-2.49483	27.6104	30.1052	Q60FE5;A0A087WWY3;F8WE98;Q14315-2;Q14315;H0Y5F3;H0Y5C6	Q60FE5;A0A087WWY3	>tr|Q60FE5|Q60FE5_HUMAN Filamin A OS=Homo sapiens GN=FLNA PE=1 SV=1;>tr|A0A087WWY3|A0A087WWY3_HUMAN Filamin-A OS=Homo sapiens GN=FLNA PE=1 SV=1	0	1359900000	278.22	96	42	42	1	20	20	0.6	42	36	42	36	1	0	20	16.7	1155000000	204910000	By MS/MS	By MS/MS	83	13
Heat shock cognate 71 kDa protein;Heat shock-related 70 kDa protein 2	HSPA8;HSPA2	-1.70965	27.5571	29.2667	E9PKE3;P11142;P11142-2;E9PN89;E9PNE6;P54652;A8K7Q2;E9PI65;E9PLF4;E9PPY6;E9PQQ4;E9PQK7;E9PK54;E9PN25;E9PM13;E9PS65	E9PKE3;P11142;P11142-2;E9PN89;E9PNE6;P54652	>tr|E9PKE3|E9PKE3_HUMAN Heat shock cognate 71 kDa protein OS=Homo sapiens GN=HSPA8 PE=1 SV=1;>sp|P11142|HSP7C_HUMAN Heat shock cognate 71 kDa protein OS=Homo sapiens GN=HSPA8 PE=1 SV=1;>sp|P11142-2|HSP7C_HUMAN Isoform 2 of Heat shock cognate 71 kDa protein	0	843360000	68.805	41	11	11	8	23	23	19.5	10	11	10	11	7	8	22.8	23	645890000	197470000	By MS/MS	By MS/MS	28	13
Tubulin alpha-1A chain;Tubulin alpha-1C chain;Tubulin alpha-1B chain;Tubulin alpha-3C/D chain;Tubulin alpha-3E chain	TUBA1A;TUBA1C;TUBA1B;TUBA3C;TUBA3E	-1.09084	27.4187	28.5095	Q71U36-2;Q9BQE3;Q71U36;P68363;F5H5D3;P68363-2;F8VVB9;Q13748;F8VQQ4;Q13748-2;Q6PEY2;F8VRZ4;F8VS66;F8VRK0;F8VX09;F8VWV9;C9JDS9;Q9NY65-2;A6NHL2-2;A6NHL2;Q9NY65;C9J2C0;F8VXZ7;F8W0F6;V9GZ17	Q71U36-2;Q9BQE3;Q71U36;P68363;F5H5D3;P68363-2;F8VVB9;Q13748;F8VQQ4;Q13748-2;Q6PEY2	>sp|Q71U36-2|TBA1A_HUMAN Isoform 2 of Tubulin alpha-1A chain OS=Homo sapiens GN=TUBA1A;>sp|Q9BQE3|TBA1C_HUMAN Tubulin alpha-1C chain OS=Homo sapiens GN=TUBA1C PE=1 SV=1;>sp|Q71U36|TBA1A_HUMAN Tubulin alpha-1A chain OS=Homo sapiens GN=TUBA1A PE=1 SV=1;>sp|P	0	561550000	46.297	12	8	8	4	25	25	13	8	8	8	8	4	4	25	25	382140000	179410000	By MS/MS	By MS/MS	9	3
Mitotic checkpoint protein BUB3	BUB3	-0.16264	27.4147	27.5773	J3QT28;O43684-2;O43684;J3QSX4	J3QT28;O43684-2;O43684	>tr|J3QT28|J3QT28_HUMAN Mitotic checkpoint protein BUB3 (Fragment) OS=Homo sapiens GN=BUB3 PE=1 SV=1;>sp|O43684-2|BUB3_HUMAN Isoform 2 of Mitotic checkpoint protein BUB3 OS=Homo sapiens GN=BUB3;>sp|O43684|BUB3_HUMAN Mitotic checkpoint protein BUB3 OS=Homo	0	379170000	31.703	16	8	8	8	34.9	34.9	34.9	8	7	8	7	8	7	34.9	30.9	200260000	178910000	By MS/MS	By MS/MS	11	5
Alpha-actinin-1	ACTN1	-2.37527	27.3092	29.6845	P12814-2;P12814;P12814-3;P12814-4;H9KV75;H0YJW3;H0YJ11;H7C5W8;P35609-2;P35609;G3V2N5;G3V2W4;Q08043;G3V2X9;A0A087WSZ2;F6THM6;G3V2E8;G3V5M4	P12814-2;P12814;P12814-3;P12814-4;H9KV75	>sp|P12814-2|ACTN1_HUMAN Isoform 2 of Alpha-actinin-1 OS=Homo sapiens GN=ACTN1;>sp|P12814|ACTN1_HUMAN Alpha-actinin-1 OS=Homo sapiens GN=ACTN1 PE=1 SV=2;>sp|P12814-3|ACTN1_HUMAN Isoform 3 of Alpha-actinin-1 OS=Homo sapiens GN=ACTN1;>sp|P12814-4|ACTN1_HUMAN	0	1029100000	102.71	60	32	16	16	36.6	19.7	19.7	32	29	16	16	16	16	36.6	36	862820000	166300000	By MS/MS	By MS/MS	48	12
Putative elongation factor 1-alpha-like 3;Elongation factor 1-alpha 1;Elongation factor 1-alpha 2	EEF1A1P5;EEF1A1;EEF1A2	-2.12645	27.2765	29.4029	Q5VTE0;P68104;P68104-2;A0A087WVQ9;Q05639;A0A087WV01;Q5JR01;A6PW80	Q5VTE0;P68104;P68104-2;A0A087WVQ9;Q05639;A0A087WV01;Q5JR01;A6PW80	>sp|Q5VTE0|EF1A3_HUMAN Putative elongation factor 1-alpha-like 3 OS=Homo sapiens GN=EEF1A1P5 PE=5 SV=1;>sp|P68104|EF1A1_HUMAN Elongation factor 1-alpha 1 OS=Homo sapiens GN=EEF1A1 PE=1 SV=1;>sp|P68104-2|EF1A1_HUMAN Isoform 2 of Elongation factor 1-alpha 1	0	872420000	50.184	23	9	9	9	24.2	24.2	24.2	9	8	9	8	9	8	24.2	21.6	709850000	162570000	By MS/MS	By MS/MS	18	5
Ras-related protein Rab-11A;Ras-related protein Rab-11B	RAB11A;RAB11B	-1.78474	27.149	28.9337	P62491-2;H3BMH2;Q15907-2;H3BSC1;P62491;Q15907;B4DQU5	P62491-2;H3BMH2;Q15907-2;H3BSC1;P62491;Q15907	>sp|P62491-2|RB11A_HUMAN Isoform 2 of Ras-related protein Rab-11A OS=Homo sapiens GN=RAB11A;>tr|H3BMH2|H3BMH2_HUMAN Ras-related protein Rab-11A (Fragment) OS=Homo sapiens GN=RAB11A PE=3 SV=1;>sp|Q15907-2|RB11B_HUMAN Isoform 2 of Ras-related protein Rab-11B	0	661590000	17.659	34	7	7	7	49.7	49.7	49.7	7	7	7	7	7	7	49.7	49.7	512770000	148820000	By MS/MS	By MS/MS	23	11
Nexilin	NEXN	-0.0721426	27.1221	27.1942	Q0ZGT2-4;Q0ZGT2;H7BXY5;Q0ZGT2-3;E7ETM8	Q0ZGT2-4;Q0ZGT2;H7BXY5;Q0ZGT2-3	>sp|Q0ZGT2-4|NEXN_HUMAN Isoform 4 of Nexilin OS=Homo sapiens GN=NEXN;>sp|Q0ZGT2|NEXN_HUMAN Nexilin OS=Homo sapiens GN=NEXN PE=1 SV=1;>tr|H7BXY5|H7BXY5_HUMAN Nexilin (Fragment) OS=Homo sapiens GN=NEXN PE=1 SV=1;>sp|Q0ZGT2-3|NEXN_HUMAN Isoform 3 of Nexilin O	0	299630000	72.731	20	9	9	1	14.2	14.2	2.5	8	9	8	9	1	1	12.8	14.2	153560000	146070000	By MS/MS	By MS/MS	10	10
Spectrin beta chain, non-erythrocytic 2	SPTBN2	0.251196	27.1058	26.8546	O15020-2;O15020;A4QPE4	O15020-2;O15020;A4QPE4	>sp|O15020-2|SPTN2_HUMAN Isoform 2 of Spectrin beta chain, non-erythrocytic 2 OS=Homo sapiens GN=SPTBN2;>sp|O15020|SPTN2_HUMAN Spectrin beta chain, non-erythrocytic 2 OS=Homo sapiens GN=SPTBN2 PE=1 SV=3;>tr|A4QPE4|A4QPE4_HUMAN SPTBN2 protein OS=Homo sapien	0	265790000	268.31	25	24	12	12	11.3	7	7	24	24	12	12	12	12	11.3	11.3	121350000	144430000	By MS/MS	By MS/MS	11	14
N-myc-interactor	NMI	-0.743146	26.9329	27.6761	Q13287	Q13287	>sp|Q13287|NMI_HUMAN N-myc-interactor OS=Homo sapiens GN=NMI PE=1 SV=2	0	342570000	35.056	28	8	8	8	30	30	30	8	8	8	8	8	8	30	30	214450000	128120000	By MS/MS	By MS/MS	18	10
Tubulin beta-4B chain;Tubulin beta-4A chain	TUBB4B;TUBB4A	-1.20109	26.7842	27.9853	P68371;P04350;M0R042;M0R2D3;M0QYM7;M0R0X0;M0R2T4;M0QY85;M0QY37;M0QX14	P68371;P04350	>sp|P68371|TBB4B_HUMAN Tubulin beta-4B chain OS=Homo sapiens GN=TUBB4B PE=1 SV=1;>sp|P04350|TBB4A_HUMAN Tubulin beta-4A chain OS=Homo sapiens GN=TUBB4A PE=1 SV=2	0	381270000	49.83	23	9	9	2	22.9	22.9	7	9	9	9	9	2	2	22.9	22.9	265710000	115570000	By MS/MS	By MS/MS	18	5
60 kDa heat shock protein, mitochondrial	HSPD1	-1.66466	26.645	28.3096	P10809	P10809	>sp|P10809|CH60_HUMAN 60 kDa heat shock protein, mitochondrial OS=Homo sapiens GN=HSPD1 PE=1 SV=2	0	437640000	61.054	7	2	2	2	7	7	7	2	2	2	2	2	2	7	7	332700000	104940000	By MS/MS	By MS/MS	2	5
Interferon-induced 35 kDa protein	IFI35	-0.185036	26.6429	26.828	P80217;P80217-2	P80217;P80217-2	>sp|P80217|IN35_HUMAN Interferon-induced 35 kDa protein OS=Homo sapiens GN=IFI35 PE=1 SV=5;>sp|P80217-2|IN35_HUMAN Isoform 2 of Interferon-induced 35 kDa protein OS=Homo sapiens GN=IFI35	0	223920000	31.546	18	7	7	7	24.5	24.5	24.5	7	7	7	7	7	7	24.5	24.5	119130000	104790000	By MS/MS	By MS/MS	6	12
Protein-L-isoaspartate O-methyltransferase domain-containing protein 2	PCMTD2	-0.140674	26.5933	26.734	Q9NV79-2;Q9NV79;V9GZ41;F8W9F3;V9GYL1;V9GYZ7;V9GYG6;Q9NV79-3	Q9NV79-2;Q9NV79;V9GZ41;F8W9F3	>sp|Q9NV79-2|PCMD2_HUMAN Isoform 2 of Protein-L-isoaspartate O-methyltransferase domain-containing protein 2 OS=Homo sapiens GN=PCMTD2;>sp|Q9NV79|PCMD2_HUMAN Protein-L-isoaspartate O-methyltransferase domain-containing protein 2 OS=Homo sapiens GN=PCMTD2 P	0	212860000	38.119	24	5	5	5	18.6	18.6	18.6	5	5	5	5	5	5	18.6	18.6	111620000	101250000	By MS/MS	By MS/MS	10	14
Desmoplakin	DSP	0.0101545	26.5664	26.5562	P15924-3;P15924;P15924-2	P15924-3;P15924;P15924-2	>sp|P15924-3|DESP_HUMAN Isoform DSPIa of Desmoplakin OS=Homo sapiens GN=DSP;>sp|P15924|DESP_HUMAN Desmoplakin OS=Homo sapiens GN=DSP PE=1 SV=3;>sp|P15924-2|DESP_HUMAN Isoform DPII of Desmoplakin OS=Homo sapiens GN=DSP	0	198050000	278.91	17	14	14	14	6.4	6.4	6.4	14	12	14	12	14	12	6.4	5.5	98678000	99375000	By MS/MS	By MS/MS	11	6
Plectin	PLEC	-0.411677	26.306	26.7176	Q15149-7;Q15149-8;Q15149-9;Q15149-5;Q15149-4;Q15149-6;Q15149-3;Q15149-2;Q15149;H0YDN1;Q9UPN3-5;Q9UPN3;H3BPE1;H3BQK9	Q15149-7;Q15149-8;Q15149-9;Q15149-5;Q15149-4;Q15149-6;Q15149-3;Q15149-2;Q15149	>sp|Q15149-7|PLEC_HUMAN Isoform 7 of Plectin OS=Homo sapiens GN=PLEC;>sp|Q15149-8|PLEC_HUMAN Isoform 8 of Plectin OS=Homo sapiens GN=PLEC;>sp|Q15149-9|PLEC_HUMAN Isoform 9 of Plectin OS=Homo sapiens GN=PLEC;>sp|Q15149-5|PLEC_HUMAN Isoform 5 of Plectin OS=H	0	193320000	512.6	24	18	18	18	4.7	4.7	4.7	18	18	18	18	18	18	4.7	4.7	110360000	82963000	By MS/MS	By MS/MS	16	8
Mitotic interactor and substrate of PLK1	MISP	-0.85143	26.2808	27.1322	Q8IVT2	Q8IVT2	>sp|Q8IVT2|MISP_HUMAN Mitotic interactor and substrate of PLK1 OS=Homo sapiens GN=MISP PE=1 SV=1	0	228630000	75.356	20	8	8	8	14.4	14.4	14.4	8	8	8	8	8	8	14.4	14.4	147100000	81528000	By MS/MS	By MS/MS	14	6
Mitotic spindle assembly checkpoint protein MAD2A	MAD2L1	0.111347	26.196	26.0847	Q13257;Q13257-2	Q13257	>sp|Q13257|MD2L1_HUMAN Mitotic spindle assembly checkpoint protein MAD2A OS=Homo sapiens GN=MAD2L1 PE=1 SV=1	0	148040000	23.51	6	3	3	3	12.2	12.2	12.2	3	3	3	3	3	3	12.2	12.2	71165000	76875000	By MS/MS	By MS/MS	2	4
Clathrin heavy chain 1	CLTC	-2.5818	26.1946	28.7764	Q00610-2;Q00610;A0A087WVQ6;A0A087WX41;P53675-2;P53675;J3KS13;J3KSQ2;F5H5N6;K7EJJ5	Q00610-2;Q00610;A0A087WVQ6	>sp|Q00610-2|CLH1_HUMAN Isoform 2 of Clathrin heavy chain 1 OS=Homo sapiens GN=CLTC;>sp|Q00610|CLH1_HUMAN Clathrin heavy chain 1 OS=Homo sapiens GN=CLTC PE=1 SV=5;>tr|A0A087WVQ6|A0A087WVQ6_HUMAN Clathrin heavy chain OS=Homo sapiens GN=CLTC PE=1 SV=1	0	536590000	187.89	55	21	21	21	15.1	15.1	15.1	21	15	21	15	21	15	15.1	11.8	459790000	76800000	By MS/MS	By MS/MS	49	6
Signal-induced proliferation-associated protein 1	SIPA1	-0.125403	25.9293	26.0547	F6RY50;Q96FS4;E9PIB3	F6RY50;Q96FS4	>tr|F6RY50|F6RY50_HUMAN Signal-induced proliferation-associated protein 1 OS=Homo sapiens GN=SIPA1 PE=1 SV=1;>sp|Q96FS4|SIPA1_HUMAN Signal-induced proliferation-associated protein 1 OS=Homo sapiens GN=SIPA1 PE=1 SV=1	0	133610000	101.82	15	7	7	7	10.4	10.4	10.4	7	7	7	7	7	7	10.4	10.4	69704000	63901000	By MS/MS	By MS/MS	8	7
Serine/threonine-protein phosphatase PP1-alpha catalytic subunit;Serine/threonine-protein phosphatase	PPP1CA	-0.317684	25.9022	26.2199	P62136;P62136-2;P62136-3;E9PMD7;H0Y3Y6;E7ETD8;F5H1L6;F5H037	P62136;P62136-2;P62136-3;E9PMD7	>sp|P62136|PP1A_HUMAN Serine/threonine-protein phosphatase PP1-alpha catalytic subunit OS=Homo sapiens GN=PPP1CA PE=1 SV=1;>sp|P62136-2|PP1A_HUMAN Isoform 2 of Serine/threonine-protein phosphatase PP1-alpha catalytic subunit OS=Homo sapiens GN=PPP1CA;>sp|P	0	140860000	37.512	14	4	4	3	15.8	15.8	12.7	4	4	4	4	3	3	15.8	15.8	78156000	62709000	By MS/MS	By MS/MS	10	4
Heat shock protein HSP 90-beta	HSP90AB1	-0.566243	25.8919	26.4581	P08238;Q58FF8;Q58FF7	P08238	>sp|P08238|HS90B_HUMAN Heat shock protein HSP 90-beta OS=Homo sapiens GN=HSP90AB1 PE=1 SV=4	0	154460000	83.263	4	5	5	3	7.9	7.9	4.7	5	4	5	4	3	2	7.9	6.4	92192000	62264000	By MS/MS	By MS/MS	4	0
Proteolipid protein 2	PLP2	0	25.8383	19.9343	Q04941	Q04941	>sp|Q04941|PLP2_HUMAN Proteolipid protein 2 OS=Homo sapiens GN=PLP2 PE=1 SV=1	0	59995000	16.691	2	1	1	1	8.6	8.6	8.6	0	1	0	1	0	1	0	8.6	0	59995000	By matching	By MS/MS	0	2
Keratinocyte proline-rich protein	KPRP	-0.142311	25.8307	25.973	Q5T749	Q5T749	>sp|Q5T749|KPRP_HUMAN Keratinocyte proline-rich protein OS=Homo sapiens GN=KPRP PE=1 SV=1	0	125550000	64.135	11	5	5	5	9.3	9.3	9.3	5	5	5	5	5	5	9.3	9.3	65866000	59679000	By MS/MS	By MS/MS	6	5
40S ribosomal protein S3	RPS3	-3.21812	25.8169	29.0351	P23396;P23396-2;E9PL09;F2Z2S8;E9PPU1;E9PQ96;E9PJH4;H0YF32;E9PK82;H0YCJ7;H0YEU2;E9PQX2;H0YES8;E9PSF4	P23396;P23396-2;E9PL09;F2Z2S8;E9PPU1;E9PQ96;E9PJH4;H0YF32;E9PK82;H0YCJ7;H0YEU2	>sp|P23396|RS3_HUMAN 40S ribosomal protein S3 OS=Homo sapiens GN=RPS3 PE=1 SV=2;>sp|P23396-2|RS3_HUMAN Isoform 2 of 40S ribosomal protein S3 OS=Homo sapiens GN=RPS3;>tr|E9PL09|E9PL09_HUMAN 40S ribosomal protein S3 OS=Homo sapiens GN=RPS3 PE=1 SV=1;>tr|F2Z2	0	609190000	26.688	26	12	12	12	42	42	42	12	10	12	10	12	10	42	35.8	550080000	59112000	By MS/MS	By MS/MS	24	2
40S ribosomal protein S3a	RPS3A	-2.95076	25.8001	28.7508	P61247;H0Y9Y4;D6RG13;D6RAT0;D6R9B6;D6RB09;E9PFI5;H0Y8L7;D6RAS7;D6RED7;D6RGE0;D6RI02	P61247;H0Y9Y4;D6RG13;D6RAT0;D6R9B6;D6RB09;E9PFI5;H0Y8L7	>sp|P61247|RS3A_HUMAN 40S ribosomal protein S3a OS=Homo sapiens GN=RPS3A PE=1 SV=2;>tr|H0Y9Y4|H0Y9Y4_HUMAN 40S ribosomal protein S3a (Fragment) OS=Homo sapiens GN=RPS3A PE=1 SV=1;>tr|D6RG13|D6RG13_HUMAN 40S ribosomal protein S3a (Fragment) OS=Homo sapiens	0	510140000	29.945	27	9	9	9	32.6	32.6	32.6	9	6	9	6	9	6	32.6	20.5	451710000	58424000	By MS/MS	By MS/MS	25	2
Coronin-1C;Coronin	CORO1C	-2.2087	25.7978	28.0065	Q9ULV4;Q9ULV4-2;Q9ULV4-3;B4E3S0;H0YHL7;F8VV53;F8W1H8;F8VUX3;F8VSA4;F8VRE9;F8VTT6;F8VVB7;Q6QEF8-4;Q6QEF8-3;Q6QEF8-2;J3QLV6;J3KSS5;Q6QEF8-5;Q6QEF8	Q9ULV4;Q9ULV4-2;Q9ULV4-3;B4E3S0;H0YHL7	>sp|Q9ULV4|COR1C_HUMAN Coronin-1C OS=Homo sapiens GN=CORO1C PE=1 SV=1;>sp|Q9ULV4-2|COR1C_HUMAN Isoform 2 of Coronin-1C OS=Homo sapiens GN=CORO1C;>sp|Q9ULV4-3|COR1C_HUMAN Isoform 3 of Coronin-1C OS=Homo sapiens GN=CORO1C;>tr|B4E3S0|B4E3S0_HUMAN Coronin OS=H	0	327980000	53.248	21	11	11	11	22.4	22.4	22.4	10	11	10	11	10	11	22.4	22.4	269650000	58333000	By MS/MS	By MS/MS	15	6
Junction plakoglobin	JUP	-0.247492	25.7555	26.003	P14923;C9JTX4;C9J826;C9JK18;C9JKY1;B4DGU4;P35222	P14923	>sp|P14923|PLAK_HUMAN Junction plakoglobin OS=Homo sapiens GN=JUP PE=1 SV=3	0	123890000	81.744	17	10	10	10	17.9	17.9	17.9	10	9	10	9	10	9	17.9	16.5	67248000	56647000	By MS/MS	By MS/MS	11	6
40S ribosomal protein S14	RPS14	-2.92145	25.7538	28.6753	P62263;H0YB22;E5RH77	P62263	>sp|P62263|RS14_HUMAN 40S ribosomal protein S14 OS=Homo sapiens GN=RPS14 PE=1 SV=3	0	485260000	16.273	20	7	7	7	33.8	33.8	33.8	7	6	7	6	7	6	33.8	33.8	428670000	56582000	By MS/MS	By MS/MS	17	3
Phostensin	PPP1R18	-0.432081	25.7503	26.1824	Q6NYC8;Q6NYC8-2;Q6NYC8-3;Q6NYC8-4	Q6NYC8;Q6NYC8-2	>sp|Q6NYC8|PPR18_HUMAN Phostensin OS=Homo sapiens GN=PPP1R18 PE=1 SV=1;>sp|Q6NYC8-2|PPR18_HUMAN Isoform 2 of Phostensin OS=Homo sapiens GN=PPP1R18	0	132600000	67.942	10	5	5	5	9.5	9.5	9.5	5	5	5	5	5	5	9.5	9.5	76153000	56444000	By MS/MS	By MS/MS	5	5
Keratin, type I cytoskeletal 18	KRT18	-1.99648	25.6763	27.6728	F8VZY9;P05783;CON__H-INV:HIT000015463	F8VZY9;P05783	>tr|F8VZY9|F8VZY9_HUMAN Keratin, type I cytoskeletal 18 OS=Homo sapiens GN=KRT18 PE=1 SV=1;>sp|P05783|K1C18_HUMAN Keratin, type I cytoskeletal 18 OS=Homo sapiens GN=KRT18 PE=1 SV=2	0	267590000	43.774	19	9	8	7	25.3	23.5	21.2	9	8	8	7	7	6	25.3	22	213970000	53623000	By MS/MS	By MS/MS	14	5
Tubulin beta chain;Tubulin beta-2B chain;Tubulin beta-2A chain;Tubulin beta-3 chain	TUBB;TUBB2B;TUBB2A;TUBB3	-1.23337	25.6697	26.9031	Q5JP53;P07437;Q5ST81;Q9BVA1;Q13885;Q13509-2;Q13509;A0A0B4J269;K7ESM5;Q9BUF5;G3V2A3;A0A075B736;Q5SQY0;I3L2F9;Q3ZCM7;A6NNZ2;Q9H4B7;CON__ENSEMBL:ENSBTAP00000025008	Q5JP53;P07437;Q5ST81;Q9BVA1;Q13885;Q13509-2;Q13509;A0A0B4J269	>tr|Q5JP53|Q5JP53_HUMAN Tubulin beta chain OS=Homo sapiens GN=TUBB PE=1 SV=1;>sp|P07437|TBB5_HUMAN Tubulin beta chain OS=Homo sapiens GN=TUBB PE=1 SV=2;>tr|Q5ST81|Q5ST81_HUMAN Tubulin beta chain OS=Homo sapiens GN=TUBB PE=1 SV=1;>sp|Q9BVA1|TBB2B_HUMAN Tubu	0	178870000	47.766	6	8	1	1	19.5	2.8	2.8	8	8	1	1	1	1	19.5	19.5	125500000	53378000	By MS/MS	By MS/MS	4	2
Ig gamma-2 chain C region;Ig gamma-4 chain C region;Ig gamma-1 chain C region;Ig gamma-3 chain C region	IGHG2;IGHG4;IGHG1;IGHG3	0	25.6359	24.8128	A0A0A0MS07;P01859;P01861;P01857;P01860;A0A075B6N8;A0A0A0MS08;A0A087X1C7;A0A087X010;A0A087WV47;A0A087X079;A0A087WYE1;A0A087WYC5;A0A087WXL8;A0A087WVW2	A0A0A0MS07;P01859;P01861;P01857;P01860;A0A075B6N8;A0A0A0MS08;A0A087X1C7;A0A087X010;A0A087WV47;A0A087X079;A0A087WYE1;A0A087WYC5;A0A087WXL8;A0A087WVW2	>tr|A0A0A0MS07|A0A0A0MS07_HUMAN Ig gamma-1 chain C region (Fragment) OS=Homo sapiens GN=IGHG1 PE=1 SV=1;>sp|P01859|IGHG2_HUMAN Ig gamma-2 chain C region OS=Homo sapiens GN=IGHG2 PE=1 SV=2;>sp|P01861|IGHG4_HUMAN Ig gamma-4 chain C region OS=Homo sapiens GN=	0	81613000	31.983	5	1	1	1	2.4	2.4	2.4	1	1	1	1	1	1	2.4	2.4	29472000	52141000	By MS/MS	By MS/MS	3	2
60S ribosomal protein L11	RPL11	-2.58736	25.5836	28.1709	P62913;P62913-2;Q5VVC9;Q5VVC8	P62913;P62913-2;Q5VVC9;Q5VVC8	>sp|P62913|RL11_HUMAN 60S ribosomal protein L11 OS=Homo sapiens GN=RPL11 PE=1 SV=2;>sp|P62913-2|RL11_HUMAN Isoform 2 of 60S ribosomal protein L11 OS=Homo sapiens GN=RPL11;>tr|Q5VVC9|Q5VVC9_HUMAN 60S ribosomal protein L11 (Fragment) OS=Homo sapiens GN=RPL11	0	352480000	20.252	9	5	5	5	29.8	29.8	29.8	5	5	5	5	5	5	29.8	29.8	302200000	50283000	By MS/MS	By matching	9	0
60S acidic ribosomal protein P0;60S acidic ribosomal protein P0-like	RPLP0;RPLP0P6	-2.46845	25.5374	28.0059	P05388-2;F8VWS0;P05388;G3V210;F8VU65;Q8NHW5;F8VS58;F8VQY6;F8VPE8;F8VRK7;F8VZS0;F8VWV4;F8VW21;F8W1K8	P05388-2;F8VWS0;P05388;G3V210;F8VU65;Q8NHW5;F8VS58;F8VQY6;F8VPE8;F8VRK7;F8VZS0	>sp|P05388-2|RLA0_HUMAN Isoform 2 of 60S acidic ribosomal protein P0 OS=Homo sapiens GN=RPLP0;>tr|F8VWS0|F8VWS0_HUMAN 60S acidic ribosomal protein P0 OS=Homo sapiens GN=RPLP0 PE=1 SV=1;>sp|P05388|RLA0_HUMAN 60S acidic ribosomal protein P0 OS=Homo sapiens G	0	318230000	27.435	17	5	5	5	29.8	29.8	29.8	5	5	5	5	5	5	29.8	29.8	269530000	48700000	By MS/MS	By MS/MS	14	3
40S ribosomal protein S11	RPS11	-2.57481	25.4232	27.998	P62280;M0QZC5;M0R1H6;M0R1H5	P62280;M0QZC5	>sp|P62280|RS11_HUMAN 40S ribosomal protein S11 OS=Homo sapiens GN=RPS11 PE=1 SV=3;>tr|M0QZC5|M0QZC5_HUMAN 40S ribosomal protein S11 OS=Homo sapiens GN=RPS11 PE=1 SV=1	0	313070000	18.431	18	8	8	8	50	50	50	8	7	8	7	8	7	50	42.4	268070000	44994000	By MS/MS	By MS/MS	17	1
Endoplasmin	HSP90B1	-0.682713	25.3793	26.062	P14625;H0YIV0;Q96GW1	P14625;H0YIV0;Q96GW1	>sp|P14625|ENPL_HUMAN Endoplasmin OS=Homo sapiens GN=HSP90B1 PE=1 SV=1;>tr|H0YIV0|H0YIV0_HUMAN Endoplasmin (Fragment) OS=Homo sapiens GN=HSP90B1 PE=1 SV=1;>tr|Q96GW1|Q96GW1_HUMAN Endoplasmin OS=Homo sapiens GN=HSP90B1 PE=1 SV=1	0	113700000	92.468	4	2	2	2	5.9	5.9	5.9	2	1	2	1	2	1	5.9	3.9	70057000	43645000	By MS/MS	By MS/MS	2	2
Ras-related protein Rab-7a	RAB7A	-1.28625	25.3252	26.6115	C9J8S3;P51149;C9IZZ0;C9J4V0;C9J4S4;C9J592;C9J7D1	C9J8S3;P51149;C9IZZ0;C9J4V0;C9J4S4;C9J592	>tr|C9J8S3|C9J8S3_HUMAN Ras-related protein Rab-7a OS=Homo sapiens GN=RAB7A PE=1 SV=1;>sp|P51149|RAB7A_HUMAN Ras-related protein Rab-7a OS=Homo sapiens GN=RAB7A PE=1 SV=1;>tr|C9IZZ0|C9IZZ0_HUMAN Ras-related protein Rab-7a (Fragment) OS=Homo sapiens GN=RAB7	0	144570000	18.026	10	5	5	5	35.6	35.6	35.6	5	5	5	5	5	5	35.6	35.6	102530000	42039000	By MS/MS	By MS/MS	8	2
40S ribosomal protein S8	RPS8	-3.03595	25.2417	28.2776	Q5JR95;P62241	Q5JR95;P62241	>tr|Q5JR95|Q5JR95_HUMAN 40S ribosomal protein S8 OS=Homo sapiens GN=RPS8 PE=1 SV=1;>sp|P62241|RS8_HUMAN 40S ribosomal protein S8 OS=Homo sapiens GN=RPS8 PE=1 SV=2	0	365070000	21.879	18	7	7	7	39.4	39.4	39.4	7	7	7	7	7	7	39.4	39.4	325400000	39674000	By MS/MS	By matching	18	0
60S ribosomal protein L12	RPL12	-2.4542	25.1926	27.6468	P30050;P30050-2	P30050;P30050-2	>sp|P30050|RL12_HUMAN 60S ribosomal protein L12 OS=Homo sapiens GN=RPL12 PE=1 SV=1;>sp|P30050-2|RL12_HUMAN Isoform 2 of 60S ribosomal protein L12 OS=Homo sapiens GN=RPL12	0	248490000	17.818	12	4	4	4	33.9	33.9	33.9	4	4	4	4	4	4	33.9	33.9	210140000	38346000	By MS/MS	By MS/MS	10	2
Desmoglein-1	DSG1	0.0629585	25.1574	25.0945	Q02413;Q02413-2	Q02413;Q02413-2	>sp|Q02413|DSG1_HUMAN Desmoglein-1 OS=Homo sapiens GN=DSG1 PE=1 SV=2;>sp|Q02413-2|DSG1_HUMAN Isoform 2 of Desmoglein-1 OS=Homo sapiens GN=DSG1	0	73248000	113.75	8	4	4	4	5.1	5.1	5.1	4	4	4	4	4	4	5.1	5.1	35825000	37423000	By MS/MS	By MS/MS	4	4
Ras-related protein Rab-6B;Ras-related protein Rab-6A;Ras-related protein Rab-39A	RAB6B;RAB6A;RAB39A	-0.976691	25.1041	26.0808	Q9NRW1;P20340-2;P20340;C9JB90;F5H3K7;C9J0I2;C9JU14;F5GX61;P20340-3;J3KR73;P20340-4;Q9NRW1-2;Q14964	Q9NRW1;P20340-2;P20340;C9JB90;F5H3K7;C9J0I2;C9JU14;F5GX61;P20340-3;J3KR73;P20340-4;Q9NRW1-2;Q14964	>sp|Q9NRW1|RAB6B_HUMAN Ras-related protein Rab-6B OS=Homo sapiens GN=RAB6B PE=1 SV=1;>sp|P20340-2|RAB6A_HUMAN Isoform 2 of Ras-related protein Rab-6A OS=Homo sapiens GN=RAB6A;>sp|P20340|RAB6A_HUMAN Ras-related protein Rab-6A OS=Homo sapiens GN=RAB6A PE=1 S	0	107040000	23.461	4	2	2	2	10.6	10.6	10.6	2	2	2	2	2	2	10.6	10.6	70974000	36065000	By MS/MS	By MS/MS	3	1
Protein S100-A10	S100A10	-1.13046	25.1023	26.2328	P60903	P60903	>sp|P60903|S10AA_HUMAN Protein S100-A10 OS=Homo sapiens GN=S100A10 PE=1 SV=2	0	114880000	11.203	3	3	3	3	32	32	32	3	3	3	3	3	3	32	32	78860000	36021000	By MS/MS	By matching	3	0
Ras-related protein Rab-10	RAB10	-1.60795	24.9977	26.6057	P61026;H0YLJ8;H0YL94;H0YMN7;P62820-3;P62820-2;H0YNE9;Q92928;P51153;Q92930;P59190-2;P59190	P61026	>sp|P61026|RAB10_HUMAN Ras-related protein Rab-10 OS=Homo sapiens GN=RAB10 PE=1 SV=1	0	135620000	22.541	5	4	4	3	18.5	18.5	13	4	3	4	3	3	2	18.5	15	102120000	33502000	By MS/MS	By MS/MS	4	1
4F2 cell-surface antigen heavy chain	SLC3A2	-1.09737	24.9352	26.0326	F5H0E2;H0YFS2;P08195-2;P08195-3;F5GZS6;P08195;J3KPF3;P08195-4;F5H867;F5GZR9	F5H0E2;H0YFS2;P08195-2;P08195-3;F5GZS6;P08195;J3KPF3;P08195-4;F5H867	>tr|F5H0E2|F5H0E2_HUMAN 4F2 cell-surface antigen heavy chain (Fragment) OS=Homo sapiens GN=SLC3A2 PE=1 SV=1;>tr|H0YFS2|H0YFS2_HUMAN 4F2 cell-surface antigen heavy chain (Fragment) OS=Homo sapiens GN=SLC3A2 PE=1 SV=1;>sp|P08195-2|4F2_HUMAN Isoform 2 of 4F2	0	100720000	15.754	11	4	4	4	24.1	24.1	24.1	4	4	4	4	4	4	24.1	24.1	68642000	32081000	By MS/MS	By MS/MS	7	4
Sequestosome-1	SQSTM1	-0.156761	24.9233	25.0801	E7EMC7;Q13501;Q13501-2;D6RBF1;C9J6J8;E9PFW8;E3W990	E7EMC7;Q13501;Q13501-2	>tr|E7EMC7|E7EMC7_HUMAN Sequestosome-1 OS=Homo sapiens GN=SQSTM1 PE=1 SV=1;>sp|Q13501|SQSTM_HUMAN Sequestosome-1 OS=Homo sapiens GN=SQSTM1 PE=1 SV=1;>sp|Q13501-2|SQSTM_HUMAN Isoform 2 of Sequestosome-1 OS=Homo sapiens GN=SQSTM1	0	67287000	41.013	9	3	3	3	13.5	13.5	13.5	3	3	3	3	3	3	13.5	13.5	35469000	31817000	By MS/MS	By MS/MS	4	5
60S ribosomal protein L10a	RPL10A	-2.92609	24.8839	27.81	P62906	P62906	>sp|P62906|RL10A_HUMAN 60S ribosomal protein L10a OS=Homo sapiens GN=RPL10A PE=1 SV=2	0	266270000	24.831	15	5	5	5	22.1	22.1	22.1	5	4	5	4	5	4	22.1	22.1	235310000	30960000	By MS/MS	By MS/MS	13	2
60S ribosomal protein L5	RPL5	-3.27962	24.8469	28.1265	P46777;Q5T7N0	P46777;Q5T7N0	>sp|P46777|RL5_HUMAN 60S ribosomal protein L5 OS=Homo sapiens GN=RPL5 PE=1 SV=3;>tr|Q5T7N0|Q5T7N0_HUMAN 60S ribosomal protein L5 (Fragment) OS=Homo sapiens GN=RPL5 PE=1 SV=2	0	323210000	34.362	24	8	8	8	29.6	29.6	29.6	8	6	8	6	8	6	29.6	23.6	293030000	30175000	By MS/MS	By matching	24	0
Lysozyme C	LYZ	0	24.7654	25.3394	F8VV32;A0A0B4J259;P61626	F8VV32;A0A0B4J259;P61626	>tr|F8VV32|F8VV32_HUMAN Lysozyme OS=Homo sapiens GN=LYZ PE=1 SV=1;>tr|A0A0B4J259|A0A0B4J259_HUMAN Lysozyme OS=Homo sapiens GN=LYZ PE=1 SV=1;>sp|P61626|LYSC_HUMAN Lysozyme C OS=Homo sapiens GN=LYZ PE=1 SV=1	0	70974000	11.488	4	1	1	1	11.5	11.5	11.5	1	1	1	1	1	1	11.5	11.5	42455000	28519000	By MS/MS	By MS/MS	1	3
Cell division control protein 42 homolog	CDC42	-1.90442	24.7489	26.6534	P60953;P60953-1;F8WET9;B1AH79;Q5JYX0;G3V4H1;G3V476;P84095;Q9H4E5-2;P17081;A0A0C4DH03;Q9H4E5	P60953;P60953-1	>sp|P60953|CDC42_HUMAN Cell division control protein 42 homolog OS=Homo sapiens GN=CDC42 PE=1 SV=2;>sp|P60953-1|CDC42_HUMAN Isoform 1 of Cell division control protein 42 homolog OS=Homo sapiens GN=CDC42	0	133740000	21.258	5	3	3	2	16.8	16.8	11	3	3	3	3	2	2	16.8	16.8	105550000	28195000	By MS/MS	By MS/MS	4	1
Polyadenylate-binding protein 1	PABPC1	-3.81058	24.7081	28.5187	A0A087WTT1;P11940-2;E7ERJ7;P11940;E7EQV3;H0YAR2;H0YAP2;H0YBN4;Q9H361;E5RH24;E5RJB9;H0YB86;E5RHG7;E5RGH3;H0YCC8;Q4VXU2-2;Q4VXU2;H0YC10;E5RGC4;E5RFD8;H0YAS7;H0YAS6;H0YB75	A0A087WTT1;P11940-2;E7ERJ7;P11940;E7EQV3;H0YAR2	>tr|A0A087WTT1|A0A087WTT1_HUMAN Polyadenylate-binding protein OS=Homo sapiens GN=PABPC1 PE=1 SV=1;>sp|P11940-2|PABP1_HUMAN Isoform 2 of Polyadenylate-binding protein 1 OS=Homo sapiens GN=PABPC1;>tr|E7ERJ7|E7ERJ7_HUMAN Polyadenylate-binding protein OS=Homo	0	411980000	58.535	19	12	12	7	21.6	21.6	12.3	12	9	12	9	7	5	21.6	18.6	384570000	27408000	By MS/MS	By matching	19	0
Anaphase-promoting complex subunit 11	ANAPC11	0.408136	24.6996	24.2915	Q9NYG5	Q9NYG5	>sp|Q9NYG5|APC11_HUMAN Anaphase-promoting complex subunit 11 OS=Homo sapiens GN=ANAPC11 PE=1 SV=1	0	47781000	9.8405	4	2	2	2	31	31	31	2	2	2	2	2	2	31	31	20534000	27248000	By MS/MS	By MS/MS	2	2
40S ribosomal protein S7	RPS7	-1.76162	24.6989	26.4605	P62081;B5MCP9	P62081;B5MCP9	>sp|P62081|RS7_HUMAN 40S ribosomal protein S7 OS=Homo sapiens GN=RPS7 PE=1 SV=1;>tr|B5MCP9|B5MCP9_HUMAN 40S ribosomal protein S7 OS=Homo sapiens GN=RPS7 PE=1 SV=1	0	119570000	22.127	6	3	3	3	16	16	16	3	3	3	3	3	3	16	16	92341000	27233000	By MS/MS	By matching	6	0
Protein phosphatase 1 regulatory subunit 12A	PPP1R12A	-1.58609	24.6987	26.2848	O14974-5;O14974-4;O14974-3;O14974;O14974-2;F8VZN8;H0YIM2;H0YIS3;H0YIS4;H0YHI8;F8VW28;H0YHL8	O14974-5;O14974-4;O14974-3;O14974;O14974-2;F8VZN8	>sp|O14974-5|MYPT1_HUMAN Isoform 5 of Protein phosphatase 1 regulatory subunit 12A OS=Homo sapiens GN=PPP1R12A;>sp|O14974-4|MYPT1_HUMAN Isoform 4 of Protein phosphatase 1 regulatory subunit 12A OS=Homo sapiens GN=PPP1R12A;>sp|O14974-3|MYPT1_HUMAN Isoform 3	0	108980000	105.64	12	7	7	7	9.3	9.3	9.3	7	6	7	6	7	6	9.3	8	81754000	27230000	By MS/MS	By matching	12	0
40S ribosomal protein S20	RPS20	-2.99103	24.6765	27.6676	P60866;P60866-2;E5RJX2;E5RIP1;G3XAN0	P60866;P60866-2;E5RJX2	>sp|P60866|RS20_HUMAN 40S ribosomal protein S20 OS=Homo sapiens GN=RPS20 PE=1 SV=1;>sp|P60866-2|RS20_HUMAN Isoform 2 of 40S ribosomal protein S20 OS=Homo sapiens GN=RPS20;>tr|E5RJX2|E5RJX2_HUMAN 40S ribosomal protein S20 OS=Homo sapiens GN=RPS20 PE=1 SV=1	0	240000000	13.373	14	3	3	3	28.6	28.6	28.6	3	3	3	3	3	3	28.6	28.6	213190000	26815000	By MS/MS	By matching	14	0
Histone H2A.V;Histone H2A;Histone H2A type 1-J;Histone H2A type 1-H;Histone H2A.Z;Histone H2A.J;Histone H2A type 2-C;Histone H2A type 1-C;Histone H2A type 2-B;Histone H2A type 3;Histone H2A type 2-A;Histone H2A type 1-D;Histone H2A type 1;Histone H2A type 1-B/E;Histone H2A type 1-A;Histone H2A.x	H2AFV;HIST1H2AJ;HIST1H2AH;H2AFZ;H2AFJ;HIST2H2AC;HIST1H2AC;HIST2H2AB;HIST3H2A;HIST2H2AA3;HIST1H2AD;HIST1H2AG;HIST1H2AB;HIST1H2AA;H2AFX	0	24.6271	25.3667	Q71UI9-5;Q71UI9-2;C9J0D1;Q99878;Q96KK5;Q71UI9;P0C0S5;Q9BTM1;Q16777;Q93077;Q8IUE6;Q7L7L0;Q6FI13;P20671;P0C0S8;P04908;Q96QV6;P16104;Q9BTM1-2	Q71UI9-5;Q71UI9-2;C9J0D1;Q99878;Q96KK5;Q71UI9;P0C0S5;Q9BTM1;Q16777;Q93077;Q8IUE6;Q7L7L0;Q6FI13;P20671;P0C0S8;P04908;Q96QV6;P16104;Q9BTM1-2	>sp|Q71UI9-5|H2AV_HUMAN Isoform 5 of Histone H2A.V OS=Homo sapiens GN=H2AFV;>sp|Q71UI9-2|H2AV_HUMAN Isoform 2 of Histone H2A.V OS=Homo sapiens GN=H2AFV;>tr|C9J0D1|C9J0D1_HUMAN Histone H2A OS=Homo sapiens GN=H2AFV PE=3 SV=1;>sp|Q99878|H2A1J_HUMAN Histone H2	0	69176000	6.8918	2	1	1	1	13.6	13.6	13.6	1	1	1	1	1	1	13.6	13.6	43264000	25912000	By MS/MS	By MS/MS	2	0
Lipocalin-1;Putative lipocalin 1-like protein 1	LCN1;LCN1P1	0.361368	24.5958	24.2344	P31025;Q5VSP4	P31025;Q5VSP4	>sp|P31025|LCN1_HUMAN Lipocalin-1 OS=Homo sapiens GN=LCN1 PE=1 SV=1;>sp|Q5VSP4|LC1L1_HUMAN Putative lipocalin 1-like protein 1 OS=Homo sapiens GN=LCN1P1 PE=5 SV=1	0	45092000	19.25	6	2	2	2	12.5	12.5	12.5	2	2	2	2	2	2	12.5	12.5	19737000	25355000	By MS/MS	By MS/MS	2	4
Desmocollin-1	DSC1	0	24.594	23.3265	Q08554-2;Q08554	Q08554-2;Q08554	>sp|Q08554-2|DSC1_HUMAN Isoform 1B of Desmocollin-1 OS=Homo sapiens GN=DSC1;>sp|Q08554|DSC1_HUMAN Desmocollin-1 OS=Homo sapiens GN=DSC1 PE=1 SV=2	0	35843000	93.834	3	1	1	1	1.8	1.8	1.8	1	1	1	1	1	1	1.8	1.8	10519000	25324000	By MS/MS	By MS/MS	1	2
Galectin-1	LGALS1	-1.51103	24.579	26.09	P09382	P09382	>sp|P09382|LEG1_HUMAN Galectin-1 OS=Homo sapiens GN=LGALS1 PE=1 SV=2	0	96492000	14.716	9	2	2	2	18.5	18.5	18.5	2	2	2	2	2	2	18.5	18.5	71430000	25062000	By MS/MS	By MS/MS	5	4
ATP synthase subunit delta, mitochondrial	ATP5D	0	24.5539	24.7819	P30049	P30049	>sp|P30049|ATPD_HUMAN ATP synthase subunit delta, mitochondrial OS=Homo sapiens GN=ATP5D PE=1 SV=2	0	53476000	17.49	1	1	1	1	20.8	20.8	20.8	1	1	1	1	1	1	20.8	20.8	28846000	24629000	By MS/MS	By matching	1	0
HLA class I histocompatibility antigen, A-68 alpha chain	HLA-A	-0.978931	24.5374	25.5163	P01891	P01891	>sp|P01891|1A68_HUMAN HLA class I histocompatibility antigen, A-68 alpha chain OS=Homo sapiens GN=HLA-A PE=1 SV=4	0	72341000	40.908	8	4	4	1	15.6	15.6	3.6	4	4	4	4	1	1	15.6	15.6	47992000	24349000	By MS/MS	By MS/MS	7	1
Peroxiredoxin-1	PRDX1	-2.90307	24.5346	27.4377	A0A0A0MSI0;Q06830;A0A0A0MRQ5	A0A0A0MSI0;Q06830;A0A0A0MRQ5	>tr|A0A0A0MSI0|A0A0A0MSI0_HUMAN Peroxiredoxin-1 (Fragment) OS=Homo sapiens GN=PRDX1 PE=1 SV=1;>sp|Q06830|PRDX1_HUMAN Peroxiredoxin-1 OS=Homo sapiens GN=PRDX1 PE=1 SV=1;>tr|A0A0A0MRQ5|A0A0A0MRQ5_HUMAN Peroxiredoxin-1 OS=Homo sapiens GN=PRDX1 PE=1 SV=1	0	206090000	18.976	12	5	5	4	28.1	28.1	21.6	5	4	5	4	4	3	28.1	23.4	181790000	24303000	By MS/MS	By MS/MS	11	1
AP-2 complex subunit beta;AP-1 complex subunit beta-1	AP2B1;AP1B1	-1.4237	24.533	25.9567	P63010-3;A0A087X253;P63010;P63010-2;A0A087WYD1;A0A087WU93;A0A087WZQ6;C9J1E7;Q10567-4;Q10567-3;Q10567-2;Q10567;K7EJ01;H7C034	P63010-3;A0A087X253;P63010;P63010-2;A0A087WYD1;A0A087WU93;A0A087WZQ6;C9J1E7;Q10567-4;Q10567-3;Q10567-2;Q10567	>sp|P63010-3|AP2B1_HUMAN Isoform 3 of AP-2 complex subunit beta OS=Homo sapiens GN=AP2B1;>tr|A0A087X253|A0A087X253_HUMAN AP-2 complex subunit beta OS=Homo sapiens GN=AP2B1 PE=1 SV=1;>sp|P63010|AP2B1_HUMAN AP-2 complex subunit beta OS=Homo sapiens GN=AP2B1	0	89402000	98.117	6	4	4	4	5.2	5.2	5.2	4	3	4	3	4	3	5.2	4	65126000	24276000	By MS/MS	By MS/MS	5	1
60S ribosomal protein L23a	RPL23A	-2.67857	24.5294	27.208	K7EMA7;P62750;H7BY10;K7EJV9;K7ERT8;A8MUS3	K7EMA7;P62750;H7BY10;K7EJV9;K7ERT8;A8MUS3	>tr|K7EMA7|K7EMA7_HUMAN 60S ribosomal protein L23a OS=Homo sapiens GN=RPL23A PE=1 SV=1;>sp|P62750|RL23A_HUMAN 60S ribosomal protein L23a OS=Homo sapiens GN=RPL23A PE=1 SV=1;>tr|H7BY10|H7BY10_HUMAN 60S ribosomal protein L23a (Fragment) OS=Homo sapiens GN=RP	0	179240000	7.9232	19	5	5	5	48.6	48.6	48.6	5	4	5	4	5	4	48.6	47.1	155030000	24215000	By MS/MS	By MS/MS	13	6
60S ribosomal protein L8	RPL8	-3.31394	24.5109	27.8248	E9PKZ0;P62917;G3V1A1;E9PP36;E9PKU4	E9PKZ0;P62917;G3V1A1;E9PP36;E9PKU4	>tr|E9PKZ0|E9PKZ0_HUMAN 60S ribosomal protein L8 (Fragment) OS=Homo sapiens GN=RPL8 PE=1 SV=1;>sp|P62917|RL8_HUMAN 60S ribosomal protein L8 OS=Homo sapiens GN=RPL8 PE=1 SV=2;>tr|G3V1A1|G3V1A1_HUMAN 60S ribosomal protein L8 OS=Homo sapiens GN=RPL8 PE=1 SV=1	0	261640000	22.389	13	4	4	4	17.1	17.1	17.1	4	4	4	4	4	4	17.1	17.1	237740000	23906000	By MS/MS	By matching	13	0
40S ribosomal protein S4, X isoform;40S ribosomal protein S4, Y isoform 2	RPS4X;RPS4Y2	-2.95889	24.508	27.4669	P62701;Q8TD47;C9JEH7;P22090;A6NH36	P62701;Q8TD47	>sp|P62701|RS4X_HUMAN 40S ribosomal protein S4, X isoform OS=Homo sapiens GN=RPS4X PE=1 SV=2;>sp|Q8TD47|RS4Y2_HUMAN 40S ribosomal protein S4, Y isoform 2 OS=Homo sapiens GN=RPS4Y2 PE=2 SV=3	0	209370000	29.597	19	9	9	9	38	38	38	9	7	9	7	9	7	38	30.8	185510000	23859000	By MS/MS	By matching	19	0
60S ribosomal protein L30	RPL30	-3.03973	24.5067	27.5464	E5RI99;P62888;A0A0B4J213;E5RJH3;A0A0C4DH44	E5RI99;P62888;A0A0B4J213	>tr|E5RI99|E5RI99_HUMAN 60S ribosomal protein L30 (Fragment) OS=Homo sapiens GN=RPL30 PE=1 SV=1;>sp|P62888|RL30_HUMAN 60S ribosomal protein L30 OS=Homo sapiens GN=RPL30 PE=1 SV=2;>tr|A0A0B4J213|A0A0B4J213_HUMAN 60S ribosomal protein L30 OS=Homo sapiens GN=	0	219860000	12.656	19	4	4	4	42.1	42.1	42.1	4	4	4	4	4	4	42.1	42.1	196020000	23837000	By MS/MS	By MS/MS	16	3
E3 ubiquitin-protein ligase TRIM21	TRIM21	0.0603814	24.5051	24.4447	P19474;P19474-2	P19474	>sp|P19474|RO52_HUMAN E3 ubiquitin-protein ligase TRIM21 OS=Homo sapiens GN=TRIM21 PE=1 SV=1	0	46645000	54.169	3	3	3	3	5.7	5.7	5.7	3	3	3	3	3	3	5.7	5.7	22835000	23811000	By MS/MS	By MS/MS	1	2
40S ribosomal protein S13	RPS13	-2.77641	24.4785	27.2549	J3KMX5;P62277;E9PS50	J3KMX5;P62277;E9PS50	>tr|J3KMX5|J3KMX5_HUMAN 40S ribosomal protein S13 OS=Homo sapiens GN=RPS13 PE=1 SV=1;>sp|P62277|RS13_HUMAN 40S ribosomal protein S13 OS=Homo sapiens GN=RPS13 PE=1 SV=2;>tr|E9PS50|E9PS50_HUMAN 40S ribosomal protein S13 (Fragment) OS=Homo sapiens GN=RPS13 PE	0	183540000	16.733	16	4	4	4	24.3	24.3	24.3	4	4	4	4	4	4	24.3	24.3	160160000	23376000	By MS/MS	By MS/MS	11	5
AP-2 complex subunit mu	AP2M1	-1.28374	24.4775	25.7612	Q96CW1-2;A0A087WY71;Q96CW1;E9PFW3;C9JTK4;C9JGT8;C9JJ47;C9JJD3;C9JPV8	Q96CW1-2;A0A087WY71;Q96CW1;E9PFW3;C9JTK4;C9JGT8;C9JJ47	>sp|Q96CW1-2|AP2M1_HUMAN Isoform 2 of AP-2 complex subunit mu OS=Homo sapiens GN=AP2M1;>tr|A0A087WY71|A0A087WY71_HUMAN AP-2 complex subunit mu OS=Homo sapiens GN=AP2M1 PE=1 SV=1;>sp|Q96CW1|AP2M1_HUMAN AP-2 complex subunit mu OS=Homo sapiens GN=AP2M1 PE=1 S	0	80230000	49.389	5	3	3	3	6.2	6.2	6.2	2	3	2	3	2	3	3.9	6.2	56872000	23359000	By MS/MS	By MS/MS	3	2
60S ribosomal protein L7	RPL7	-2.75676	24.4677	27.2244	A8MUD9;P18124;C9JZ88;C9JIJ5	A8MUD9;P18124	>tr|A8MUD9|A8MUD9_HUMAN 60S ribosomal protein L7 OS=Homo sapiens GN=RPL7 PE=1 SV=1;>sp|P18124|RL7_HUMAN 60S ribosomal protein L7 OS=Homo sapiens GN=RPL7 PE=1 SV=1	0	180010000	24.433	13	4	4	4	20.7	20.7	20.7	4	4	4	4	4	4	20.7	20.7	156810000	23201000	By MS/MS	By MS/MS	11	2
Eukaryotic initiation factor 4A-I;Eukaryotic initiation factor 4A-II	EIF4A1;EIF4A2	-1.71571	24.4581	26.1738	J3KS93;J3QKZ9;J3QLN6;J3KS25;J3QR64;J3KTB5;J3QL43;J3QS69;J3KT12;P60842-2;P60842;J3KT04;E7EMV8;J3KSN7;E7EQG2;Q14240;Q14240-2	J3KS93;J3QKZ9;J3QLN6;J3KS25;J3QR64;J3KTB5;J3QL43;J3QS69;J3KT12;P60842-2;P60842;J3KT04;E7EMV8;J3KSN7;E7EQG2;Q14240;Q14240-2	>tr|J3KS93|J3KS93_HUMAN Eukaryotic initiation factor 4A-I (Fragment) OS=Homo sapiens GN=EIF4A1 PE=1 SV=1;>tr|J3QKZ9|J3QKZ9_HUMAN Eukaryotic initiation factor 4A-I (Fragment) OS=Homo sapiens GN=EIF4A1 PE=1 SV=5;>tr|J3QLN6|J3QLN6_HUMAN Eukaryotic initiation	0	98748000	9.3535	7	2	2	2	36.5	36.5	36.5	2	2	2	2	2	2	36.5	36.5	75700000	23047000	By MS/MS	By MS/MS	3	4
60S ribosomal protein L27	RPL27	-2.65642	24.3969	27.0533	P61353;K7EQQ9;K7ELC7;K7ERY7	P61353;K7EQQ9;K7ELC7	>sp|P61353|RL27_HUMAN 60S ribosomal protein L27 OS=Homo sapiens GN=RPL27 PE=1 SV=2;>tr|K7EQQ9|K7EQQ9_HUMAN 60S ribosomal protein L27 OS=Homo sapiens GN=RPL27 PE=1 SV=1;>tr|K7ELC7|K7ELC7_HUMAN 60S ribosomal protein L27 (Fragment) OS=Homo sapiens GN=RPL27 PE	0	161360000	15.798	11	4	4	4	30.9	30.9	30.9	4	4	4	4	4	4	30.9	30.9	139270000	22090000	By MS/MS	By MS/MS	9	2
Dermcidin;Survival-promoting peptide;DCD-1	DCD	-1.19722	24.383	25.5803	P81605;P81605-2	P81605;P81605-2	>sp|P81605|DCD_HUMAN Dermcidin OS=Homo sapiens GN=DCD PE=1 SV=2;>sp|P81605-2|DCD_HUMAN Isoform 2 of Dermcidin OS=Homo sapiens GN=DCD	0	72047000	11.284	8	2	2	2	12.7	12.7	12.7	2	2	2	2	2	2	12.7	12.7	50168000	21879000	By MS/MS	By MS/MS	7	1
40S ribosomal protein S12	RPS12	-2.99445	24.3752	27.3697	P25398	P25398	>sp|P25398|RS12_HUMAN 40S ribosomal protein S12 OS=Homo sapiens GN=RPS12 PE=1 SV=3	0	195180000	14.515	14	6	6	6	48.5	48.5	48.5	6	5	6	5	6	5	48.5	45.5	173420000	21761000	By MS/MS	By matching	14	0
L-lactate dehydrogenase B chain	LDHB	0.503332	24.3612	23.8579	P07195;F5H793;C9J7H8;A8MW50	P07195	>sp|P07195|LDHB_HUMAN L-lactate dehydrogenase B chain OS=Homo sapiens GN=LDHB PE=1 SV=2	0	36752000	36.638	3	3	3	3	10.2	10.2	10.2	2	3	2	3	2	3	6.9	10.2	15203000	21550000	By matching	By MS/MS	0	3
40S ribosomal protein S19	RPS19	-3.1226	24.3503	27.4729	P39019;A0A075B6E2;M0R2L9;M0QXK4;M0QYF7;M0R140	P39019;A0A075B6E2	>sp|P39019|RS19_HUMAN 40S ribosomal protein S19 OS=Homo sapiens GN=RPS19 PE=1 SV=2;>tr|A0A075B6E2|A0A075B6E2_HUMAN 40S ribosomal protein S19 OS=Homo sapiens GN=RPS19 PE=1 SV=1	0	207670000	16.06	10	5	5	5	24.8	24.8	24.8	5	5	5	5	5	5	24.8	24.8	186280000	21388000	By MS/MS	By MS/MS	9	1
Transmembrane protein 200C	TMEM200C	0	24.3499	24.1388	A6NKL6	A6NKL6	>sp|A6NKL6|T200C_HUMAN Transmembrane protein 200C OS=Homo sapiens GN=TMEM200C PE=2 SV=2	0	39853000	63.927	6	1	1	1	1.3	1.3	1.3	1	1	1	1	1	1	1.3	1.3	18472000	21382000	By MS/MS	By MS/MS	3	3
Transcription elongation factor B polypeptide 1	TCEB1	0	24.3375	24.9499	R4GMY8;E5RHG8;Q15369-2;Q15369	R4GMY8;E5RHG8;Q15369-2;Q15369	>tr|R4GMY8|R4GMY8_HUMAN Transcription elongation factor B polypeptide 1 OS=Homo sapiens GN=TCEB1 PE=1 SV=1;>tr|E5RHG8|E5RHG8_HUMAN Transcription elongation factor B polypeptide 1 (Fragment) OS=Homo sapiens GN=TCEB1 PE=1 SV=1;>sp|Q15369-2|ELOC_HUMAN Isoform	0	53610000	6.968	5	1	1	1	15.4	15.4	15.4	1	1	1	1	1	1	15.4	15.4	32410000	21199000	By MS/MS	By MS/MS	2	3
Skin-specific protein 32	XP32	0.32604	24.2989	23.9729	Q5T750	Q5T750	>sp|Q5T750|XP32_HUMAN Skin-specific protein 32 OS=Homo sapiens GN=XP32 PE=1 SV=1	0	37105000	26.238	2	2	2	2	8	8	8	2	2	2	2	2	2	8	8	16465000	20640000	By matching	By MS/MS	0	2
F-actin-capping protein subunit beta	CAPZB	-0.658834	24.2882	24.947	B1AK87;P47756-2;P47756;B1AK88	B1AK87;P47756-2;P47756;B1AK88	>tr|B1AK87|B1AK87_HUMAN Capping protein (Actin filament) muscle Z-line, beta, isoform CRA_a OS=Homo sapiens GN=CAPZB PE=1 SV=1;>sp|P47756-2|CAPZB_HUMAN Isoform 2 of F-actin-capping protein subunit beta OS=Homo sapiens GN=CAPZB;>sp|P47756|CAPZB_HUMAN F-acti	0	52832000	29.295	5	2	2	2	7.7	7.7	7.7	2	2	2	2	2	2	7.7	7.7	32345000	20487000	By MS/MS	By MS/MS	3	2
14-3-3 protein epsilon	YWHAE	-2.50757	24.2522	26.7598	P62258;B4DJF2;I3L3T1;P62258-2;I3L0W5;K7EM20	P62258;B4DJF2;I3L3T1;P62258-2	>sp|P62258|1433E_HUMAN 14-3-3 protein epsilon OS=Homo sapiens GN=YWHAE PE=1 SV=1;>tr|B4DJF2|B4DJF2_HUMAN 14-3-3 protein epsilon OS=Homo sapiens GN=YWHAE PE=1 SV=1;>tr|I3L3T1|I3L3T1_HUMAN 14-3-3 protein epsilon OS=Homo sapiens GN=YWHAE PE=1 SV=1;>sp|P62258-	0	133610000	29.174	7	3	3	2	12.2	12.2	9	3	2	3	2	2	1	12.2	7.8	113630000	19982000	By MS/MS	By matching	7	0
40S ribosomal protein S23	RPS23	-2.77877	24.2311	27.0099	P62266;D6RD47;D6RDJ2;D6RIX0;D6R9I7	P62266;D6RD47	>sp|P62266|RS23_HUMAN 40S ribosomal protein S23 OS=Homo sapiens GN=RPS23 PE=1 SV=3;>tr|D6RD47|D6RD47_HUMAN 40S ribosomal protein S23 OS=Homo sapiens GN=RPS23 PE=1 SV=1	0	154830000	15.807	14	5	5	5	29.4	29.4	29.4	5	3	5	3	5	3	29.4	21	135140000	19692000	By MS/MS	By MS/MS	11	3
S-phase kinase-associated protein 1	SKP1	-0.0590197	24.1969	24.2559	P63208;E5RJR5;E7ERH2;F8W8N3;P63208-2	P63208;E5RJR5	>sp|P63208|SKP1_HUMAN S-phase kinase-associated protein 1 OS=Homo sapiens GN=SKP1 PE=1 SV=2;>tr|E5RJR5|E5RJR5_HUMAN S-phase kinase-associated protein 1 OS=Homo sapiens GN=SKP1 PE=1 SV=1	0	39264000	18.658	4	3	3	3	15.3	15.3	15.3	3	3	3	3	3	3	15.3	15.3	20033000	19230000	By MS/MS	By MS/MS	2	2
Synaptopodin	SYNPO	0.382487	24.1632	23.7807	Q8N3V7-3;Q8N3V7-2;Q8N3V7	Q8N3V7-3;Q8N3V7-2;Q8N3V7	>sp|Q8N3V7-3|SYNPO_HUMAN Isoform 3 of Synaptopodin OS=Homo sapiens GN=SYNPO;>sp|Q8N3V7-2|SYNPO_HUMAN Isoform 2 of Synaptopodin OS=Homo sapiens GN=SYNPO;>sp|Q8N3V7|SYNPO_HUMAN Synaptopodin OS=Homo sapiens GN=SYNPO PE=1 SV=2	0	33197000	73.666	4	3	3	3	6.1	6.1	6.1	3	3	3	3	3	3	6.1	6.1	14411000	18786000	By MS/MS	By MS/MS	1	3
Myoferlin	MYOF	-2.05155	24.1595	26.2111	Q9NZM1-2;Q9NZM1-6;Q9NZM1-3;Q9NZM1;Q9NZM1-5;H0YD14;Q9NZM1-8;Q9NZM1-7	Q9NZM1-2;Q9NZM1-6;Q9NZM1-3;Q9NZM1;Q9NZM1-5;H0YD14	>sp|Q9NZM1-2|MYOF_HUMAN Isoform 2 of Myoferlin OS=Homo sapiens GN=MYOF;>sp|Q9NZM1-6|MYOF_HUMAN Isoform 6 of Myoferlin OS=Homo sapiens GN=MYOF;>sp|Q9NZM1-3|MYOF_HUMAN Isoform 3 of Myoferlin OS=Homo sapiens GN=MYOF;>sp|Q9NZM1|MYOF_HUMAN Myoferlin OS=Homo sap	0	96422000	229.89	13	9	9	9	6.4	6.4	6.4	9	8	9	8	9	8	6.4	5.4	77683000	18739000	By MS/MS	By MS/MS	12	1
Interferon-induced transmembrane protein 1;Interferon-induced transmembrane protein 2;Interferon-induced transmembrane protein 3	IFITM2;IFITM3;IFITM1	0	24.1558	25.9207	H7BYV1;E9PS44;E9PQN9;P13164;Q01629;Q01628	H7BYV1;E9PS44;E9PQN9;P13164;Q01629;Q01628	>tr|H7BYV1|H7BYV1_HUMAN Interferon-induced transmembrane protein 2 (Fragment) OS=Homo sapiens GN=IFITM2 PE=4 SV=1;>tr|E9PS44|E9PS44_HUMAN Interferon-induced transmembrane protein 3 OS=Homo sapiens GN=IFITM3 PE=1 SV=1;>tr|E9PQN9|E9PQN9_HUMAN Interferon-indu	0	82212000	8.0866	5	1	1	1	21.6	21.6	21.6	1	1	1	1	1	1	21.6	21.6	63521000	18691000	By MS/MS	By MS/MS	3	2
40S ribosomal protein S16	RPS16	-3.40462	24.1524	27.557	M0R210;P62249;A0A087WZ27;M0QX76;M0R1M5;M0R3H0;Q6IPX4	M0R210;P62249;A0A087WZ27;M0QX76;M0R1M5;M0R3H0	>tr|M0R210|M0R210_HUMAN 40S ribosomal protein S16 OS=Homo sapiens GN=RPS16 PE=1 SV=1;>sp|P62249|RS16_HUMAN 40S ribosomal protein S16 OS=Homo sapiens GN=RPS16 PE=1 SV=2;>tr|A0A087WZ27|A0A087WZ27_HUMAN Zinc finger protein 90 OS=Homo sapiens GN=ZNF90 PE=4 SV=	0	216110000	14.419	13	5	5	5	34.9	34.9	34.9	5	4	5	4	5	4	34.9	34.9	197460000	18646000	By MS/MS	By MS/MS	10	3
Tropomyosin alpha-4 chain	TPM4	0	24.1336	24.9167	K7EPV9;K7EMU5;K7EPB9;P67936;P67936-2	K7EPV9;K7EMU5;K7EPB9;P67936;P67936-2	>tr|K7EPV9|K7EPV9_HUMAN Tropomyosin alpha-4 chain (Fragment) OS=Homo sapiens GN=TPM4 PE=1 SV=1;>tr|K7EMU5|K7EMU5_HUMAN Tropomyosin alpha-4 chain (Fragment) OS=Homo sapiens GN=TPM4 PE=1 SV=1;>tr|K7EPB9|K7EPB9_HUMAN Tropomyosin alpha-4 chain (Fragment) OS=Ho	0.0032258	50078000	11.291	1	1	1	1	12.5	12.5	12.5	1	1	1	1	1	1	12.5	12.5	31672000	18405000	By MS/MS	By matching	1	0
Ras-related protein Rab-1B;Ras-related protein Rab-1A	RAB1B;RAB1A	-1.28354	24.0927	25.3763	Q9H0U4;A0A087WTI1;E9PLD0;E7END7;P62820	Q9H0U4;A0A087WTI1;E9PLD0;E7END7;P62820	>sp|Q9H0U4|RAB1B_HUMAN Ras-related protein Rab-1B OS=Homo sapiens GN=RAB1B PE=1 SV=1;>tr|A0A087WTI1|A0A087WTI1_HUMAN Ras-related protein Rab-1B OS=Homo sapiens GN=RAB1B PE=1 SV=1;>tr|E9PLD0|E9PLD0_HUMAN Ras-related protein Rab-1B OS=Homo sapiens GN=RAB1B P	0	61444000	22.171	4	3	2	2	16.9	11.4	11.4	3	3	2	2	2	2	16.9	16.9	43553000	17891000	By MS/MS	By matching	4	0
Histone H2B type 1-L;Histone H2B type 1-M;Histone H2B type 1-N;Histone H2B type 1-H;Histone H2B type 2-F;Histone H2B type 2-E;Histone H2B type 1-C/E/F/G/I;Histone H2B type 1-D;Histone H2B type F-S;Histone H2B type 1-B;Histone H2B type 1-O;Histone H2B type 1-J;Histone H2B type 1-K;Histone H2B type 1-A;Histone H2B type 3-B	HIST1H2BL;HIST1H2BM;HIST1H2BN;HIST1H2BH;HIST2H2BF;HIST2H2BE;HIST1H2BC;HIST1H2BD;H2BFS;HIST1H2BB;HIST1H2BO;HIST1H2BJ;HIST1H2BK;HIST1H2BA;HIST3H2BB	-0.647105	24.0428	24.6899	Q99880;Q99879;Q99877;Q93079;Q5QNW6;Q16778;P62807;P58876;P57053;P33778;P23527;P06899;O60814;Q96A08;Q5QNW6-2;U3KQK0;Q8N257	Q99880;Q99879;Q99877;Q93079;Q5QNW6;Q16778;P62807;P58876;P57053;P33778;P23527;P06899;O60814;Q96A08;Q5QNW6-2;U3KQK0;Q8N257	>sp|Q99880|H2B1L_HUMAN Histone H2B type 1-L OS=Homo sapiens GN=HIST1H2BL PE=1 SV=3;>sp|Q99879|H2B1M_HUMAN Histone H2B type 1-M OS=Homo sapiens GN=HIST1H2BM PE=1 SV=3;>sp|Q99877|H2B1N_HUMAN Histone H2B type 1-N OS=Homo sapiens GN=HIST1H2BN PE=1 SV=3;>sp|Q93	0	44346000	13.952	8	2	2	2	12.7	12.7	12.7	2	1	2	1	2	1	12.7	7.1	27064000	17282000	By MS/MS	By MS/MS	6	2
L-lactate dehydrogenase A chain	LDHA	-1.88388	24.0244	25.9083	P00338;P00338-3;F5GXH2;F5GYU2;F5GXY2;P00338-5;P00338-4;P00338-2;F5H8H6;F5GXC7;F5GWW2;F5GZQ4;F5H5J4;F5H6W8	P00338;P00338-3;F5GXH2;F5GYU2;F5GXY2;P00338-5;P00338-4;P00338-2	>sp|P00338|LDHA_HUMAN L-lactate dehydrogenase A chain OS=Homo sapiens GN=LDHA PE=1 SV=2;>sp|P00338-3|LDHA_HUMAN Isoform 3 of L-lactate dehydrogenase A chain OS=Homo sapiens GN=LDHA;>tr|F5GXH2|F5GXH2_HUMAN L-lactate dehydrogenase A chain (Fragment) OS=Homo	0	80037000	36.688	7	3	3	3	13.3	13.3	13.3	3	2	3	2	3	2	13.3	9	62974000	17063000	By MS/MS	By MS/MS	6	1
Alpha-enolase;Enolase;Beta-enolase;Gamma-enolase	ENO1;ENO2;ENO3	-2.05017	24.0014	26.0515	P06733-2;P06733;F5H0C8;P13929-3;P09104-2;P13929-2;P13929;P09104	P06733-2;P06733;F5H0C8;P13929-3;P09104-2;P13929-2;P13929;P09104	>sp|P06733-2|ENOA_HUMAN Isoform MBP-1 of Alpha-enolase OS=Homo sapiens GN=ENO1;>sp|P06733|ENOA_HUMAN Alpha-enolase OS=Homo sapiens GN=ENO1 PE=1 SV=2;>tr|F5H0C8|F5H0C8_HUMAN Enolase OS=Homo sapiens GN=ENO2 PE=1 SV=1;>sp|P13929-3|ENOB_HUMAN Isoform 3 of Beta	0	86342000	36.928	3	2	2	2	10.9	10.9	10.9	2	2	2	2	2	2	10.9	10.9	69549000	16793000	By MS/MS	By MS/MS	2	1
60S ribosomal protein L9	RPL9	-2.78851	23.978	26.7665	D6RAN4;H0Y9V9;P32969;H0Y9R4;E7ESE0	D6RAN4;H0Y9V9;P32969;H0Y9R4;E7ESE0	>tr|D6RAN4|D6RAN4_HUMAN 60S ribosomal protein L9 (Fragment) OS=Homo sapiens GN=RPL9 PE=1 SV=5;>tr|H0Y9V9|H0Y9V9_HUMAN 60S ribosomal protein L9 (Fragment) OS=Homo sapiens GN=RPL9 PE=1 SV=1;>sp|P32969|RL9_HUMAN 60S ribosomal protein L9 OS=Homo sapiens GN=RPL	0	130680000	20.874	6	4	4	4	30.8	30.8	30.8	4	4	4	4	4	4	30.8	30.8	114160000	16523000	By MS/MS	By matching	6	0
Neurabin-2	PPP1R9B	1.06917	23.9583	22.8891	D3DTX6;Q96SB3	D3DTX6;Q96SB3	>tr|D3DTX6|D3DTX6_HUMAN Neurabin-2 OS=Homo sapiens GN=PPP1R9B PE=1 SV=1;>sp|Q96SB3|NEB2_HUMAN Neurabin-2 OS=Homo sapiens GN=PPP1R9B PE=1 SV=2	0	24067000	89.333	4	3	3	3	5	5	5	2	3	2	3	2	3	3.4	5	7768000	16299000	By MS/MS	By MS/MS	2	2
Cofilin-1	CFL1	-2.79739	23.9404	26.7378	E9PP50;P23528;G3V1A4;E9PK25;E9PLJ3;E9PS23;E9PQB7;Q9Y281-3;Q9Y281	E9PP50;P23528;G3V1A4;E9PK25;E9PLJ3;E9PS23;E9PQB7	>tr|E9PP50|E9PP50_HUMAN Cofilin-1 (Fragment) OS=Homo sapiens GN=CFL1 PE=1 SV=5;>sp|P23528|COF1_HUMAN Cofilin-1 OS=Homo sapiens GN=CFL1 PE=1 SV=3;>tr|G3V1A4|G3V1A4_HUMAN Cofilin 1 (Non-muscle), isoform CRA_a OS=Homo sapiens GN=CFL1 PE=1 SV=1;>tr|E9PK25|E9PK	0	128010000	17.865	8	4	4	4	33.1	33.1	33.1	4	2	4	2	4	2	33.1	14.4	111910000	16098000	By MS/MS	By MS/MS	7	1
60S ribosomal protein L22	RPL22	-3.10889	23.9398	27.0486	K7EMH1;K7ERI7;P35268;K7EP65;K7EKS7;K7ELC4;K7EJT5	K7EMH1;K7ERI7;P35268;K7EP65;K7EKS7;K7ELC4	>tr|K7EMH1|K7EMH1_HUMAN 60S ribosomal protein L22 (Fragment) OS=Homo sapiens GN=RPL22 PE=1 SV=1;>tr|K7ERI7|K7ERI7_HUMAN 60S ribosomal protein L22 OS=Homo sapiens GN=RPL22 PE=1 SV=1;>sp|P35268|RL22_HUMAN 60S ribosomal protein L22 OS=Homo sapiens GN=RPL22 PE	0	154910000	10.422	9	3	3	3	41.6	41.6	41.6	3	3	3	3	3	3	41.6	41.6	138820000	16091000	By MS/MS	By MS/MS	7	2
AP-2 complex subunit alpha-1	AP2A1	-1.17593	23.9263	25.1023	O95782-2;O95782;O94973-3;O94973;O94973-2	O95782-2;O95782	>sp|O95782-2|AP2A1_HUMAN Isoform B of AP-2 complex subunit alpha-1 OS=Homo sapiens GN=AP2A1;>sp|O95782|AP2A1_HUMAN AP-2 complex subunit alpha-1 OS=Homo sapiens GN=AP2A1 PE=1 SV=3	0	51962000	105.36	5	4	4	4	5.1	5.1	5.1	4	4	4	4	4	4	5.1	5.1	36019000	15942000	By MS/MS	By MS/MS	3	2
40S ribosomal protein S5;40S ribosomal protein S5, N-terminally processed	RPS5	-2.54484	23.8926	26.4375	M0R0F0;P46782;M0R0R2;M0QZN2	M0R0F0;P46782;M0R0R2;M0QZN2	>tr|M0R0F0|M0R0F0_HUMAN 40S ribosomal protein S5 (Fragment) OS=Homo sapiens GN=RPS5 PE=1 SV=1;>sp|P46782|RS5_HUMAN 40S ribosomal protein S5 OS=Homo sapiens GN=RPS5 PE=1 SV=4;>tr|M0R0R2|M0R0R2_HUMAN 40S ribosomal protein S5 OS=Homo sapiens GN=RPS5 PE=1 SV=1	0	106460000	22.391	8	3	3	3	16	16	16	3	3	3	3	3	3	16	16	90881000	15574000	By MS/MS	By MS/MS	7	1
60S ribosomal protein L27a	RPL27A	0	23.8788	25.7507	E9PJD9;E9PLL6;E9PLX7;P46776	E9PJD9;E9PLL6;E9PLX7;P46776	>tr|E9PJD9|E9PJD9_HUMAN 60S ribosomal protein L27a OS=Homo sapiens GN=RPL27A PE=1 SV=1;>tr|E9PLL6|E9PLL6_HUMAN 60S ribosomal protein L27a OS=Homo sapiens GN=RPL27A PE=1 SV=1;>tr|E9PLX7|E9PLX7_HUMAN 60S ribosomal protein L27a OS=Homo sapiens GN=RPL27A PE=1	0	71885000	10.127	8	1	1	1	12.1	12.1	12.1	1	1	1	1	1	1	12.1	12.1	56460000	15425000	By MS/MS	By MS/MS	4	4
Sorbin and SH3 domain-containing protein 2	SORBS2	-0.29019	23.8709	24.1611	H7BXR3;O94875-9;O94875-5;O94875-8;O94875-2;O94875-4;O94875-12;O94875-11;H7C1R7;H7BZK1;O94875-3;O94875-10;O94875-7;O94875;C9JI79;C9IZT7;C9J9D3;C9JBB0;C9JM25;C9JZ60;C9J372;C9JEA9;C9J4Z9;C9J620;C9JN77;C9JDX2;C9JG84;C9J348;C9JFS9;C9JC90;C9JWC3;H7BZX1	H7BXR3;O94875-9;O94875-5;O94875-8;O94875-2;O94875-4;O94875-12;O94875-11;H7C1R7;H7BZK1;O94875-3;O94875-10;O94875-7;O94875	>tr|H7BXR3|H7BXR3_HUMAN Sorbin and SH3 domain-containing protein 2 (Fragment) OS=Homo sapiens GN=SORBS2 PE=1 SV=1;>sp|O94875-9|SRBS2_HUMAN Isoform 9 of Sorbin and SH3 domain-containing protein 2 OS=Homo sapiens GN=SORBS2;>sp|O94875-5|SRBS2_HUMAN Isoform 5	0	34101000	70.174	4	3	3	3	6	6	6	3	3	3	3	3	3	6	6	18759000	15341000	By MS/MS	By MS/MS	3	1
Heterogeneous nuclear ribonucleoprotein U	HNRNPU	-3.3713	23.8708	27.2421	Q00839-2;Q00839;Q5RI18	Q00839-2;Q00839	>sp|Q00839-2|HNRPU_HUMAN Isoform Short of Heterogeneous nuclear ribonucleoprotein U OS=Homo sapiens GN=HNRNPU;>sp|Q00839|HNRPU_HUMAN Heterogeneous nuclear ribonucleoprotein U OS=Homo sapiens GN=HNRNPU PE=1 SV=6	0	174080000	88.979	13	6	6	6	8.1	8.1	8.1	6	5	6	5	6	5	8.1	8.1	158740000	15340000	By MS/MS	By matching	13	0
Secretory carrier-associated membrane protein 3	SCAMP3	-2.06484	23.8688	25.9337	O14828-2;O14828	O14828-2;O14828	>sp|O14828-2|SCAM3_HUMAN Isoform 2 of Secretory carrier-associated membrane protein 3 OS=Homo sapiens GN=SCAMP3;>sp|O14828|SCAM3_HUMAN Secretory carrier-associated membrane protein 3 OS=Homo sapiens GN=SCAMP3 PE=1 SV=3	0	79412000	35.201	9	3	3	3	9.7	9.7	9.7	3	3	3	3	3	3	9.7	9.7	64093000	15319000	By MS/MS	By MS/MS	7	2
Cation-dependent mannose-6-phosphate receptor	M6PR;PHC1	-0.999093	23.8501	24.8491	H0YGT2;P20645;H0YGE9;F5GX30	H0YGT2;P20645;H0YGE9;F5GX30	>tr|H0YGT2|H0YGT2_HUMAN Cation-dependent mannose-6-phosphate receptor (Fragment) OS=Homo sapiens GN=M6PR PE=1 SV=1;>sp|P20645|MPRD_HUMAN Cation-dependent mannose-6-phosphate receptor OS=Homo sapiens GN=M6PR PE=1 SV=1;>tr|H0YGE9|H0YGE9_HUMAN Cation-dependen	0	45344000	13.271	7	2	2	2	18.9	18.9	18.9	2	2	2	2	2	2	18.9	18.9	30223000	15121000	By MS/MS	By MS/MS	4	3
Lysosome-associated membrane glycoprotein 1	LAMP1	0	23.8437	25.018	P11279-2;P11279	P11279-2;P11279	>sp|P11279-2|LAMP1_HUMAN Isoform 2 of Lysosome-associated membrane glycoprotein 1 OS=Homo sapiens GN=LAMP1;>sp|P11279|LAMP1_HUMAN Lysosome-associated membrane glycoprotein 1 OS=Homo sapiens GN=LAMP1 PE=1 SV=3	0	49032000	38.985	5	1	1	1	3	3	3	1	1	1	1	1	1	3	3	33976000	15055000	By MS/MS	By MS/MS	1	4
40S ribosomal protein SA	RPSA;RPSAP58	-6.14763	23.8069	29.9545	C9J9K3;P08865;A6NE09;A0A0C4DG17;C9JQR9	C9J9K3;P08865;A6NE09;A0A0C4DG17	>tr|C9J9K3|C9J9K3_HUMAN 40S ribosomal protein SA (Fragment) OS=Homo sapiens GN=RPSA PE=1 SV=5;>sp|P08865|RSSA_HUMAN 40S ribosomal protein SA OS=Homo sapiens GN=RPSA PE=1 SV=4;>tr|A6NE09|A6NE09_HUMAN 40S ribosomal protein SA OS=Homo sapiens GN=RPSAP58 PE=1	0	1055100000	29.505	25	7	7	7	23.1	23.1	23.1	7	3	7	3	7	3	23.1	14.4	1040400000	14675000	By MS/MS	By MS/MS	24	1
A-kinase anchor protein 2	AKAP2	0.0196944	23.7852	23.7655	Q9Y2D5;Q9Y2D5-5;Q9Y2D5-7;Q9Y2D5-6;Q9Y2D5-4;C9JVY5	Q9Y2D5;Q9Y2D5-5;Q9Y2D5-7;Q9Y2D5-6;Q9Y2D5-4;C9JVY5	>sp|Q9Y2D5|AKAP2_HUMAN A-kinase anchor protein 2 OS=Homo sapiens GN=AKAP2 PE=1 SV=3;>sp|Q9Y2D5-5|AKAP2_HUMAN Isoform 3 of A-kinase anchor protein 2 OS=Homo sapiens GN=AKAP2;>sp|Q9Y2D5-7|AKAP2_HUMAN Isoform 5 of A-kinase anchor protein 2 OS=Homo sapiens GN=	0	28716000	94.659	1	2	2	2	2.4	2.4	2.4	2	2	2	2	2	2	2.4	2.4	14260000	14456000	By MS/MS	By MS/MS	1	0
60S acidic ribosomal protein P1	RPLP1	0	23.7606	26.8624	P05386	P05386	>sp|P05386|RLA1_HUMAN 60S acidic ribosomal protein P1 OS=Homo sapiens GN=RPLP1 PE=1 SV=1	0	136220000	11.514	2	1	1	1	22.8	22.8	22.8	1	1	1	1	1	1	22.8	22.8	122010000	14212000	By MS/MS	By matching	2	0
40S ribosomal protein S18	RPS18	-4.83573	23.7379	28.5736	P62269;J3JS69	P62269	>sp|P62269|RS18_HUMAN 40S ribosomal protein S18 OS=Homo sapiens GN=RPS18 PE=1 SV=3	0	413490000	17.718	17	7	7	7	38.2	38.2	38.2	7	4	7	4	7	4	38.2	27.6	399500000	13990000	By MS/MS	By MS/MS	15	2
Arginase-1	ARG1	-0.0307649	23.7209	23.7516	P05089-3;P05089;P05089-2	P05089-3;P05089;P05089-2	>sp|P05089-3|ARGI1_HUMAN Isoform 3 of Arginase-1 OS=Homo sapiens GN=ARG1;>sp|P05089|ARGI1_HUMAN Arginase-1 OS=Homo sapiens GN=ARG1 PE=1 SV=2;>sp|P05089-2|ARGI1_HUMAN Isoform 2 of Arginase-1 OS=Homo sapiens GN=ARG1	0	27950000	25.356	5	2	2	2	9.7	9.7	9.7	2	2	2	2	2	2	9.7	9.7	14124000	13826000	By MS/MS	By MS/MS	3	2
Histone H4	HIST1H4A	-0.129506	23.7024	23.8319	P62805	P62805	>sp|P62805|H4_HUMAN Histone H4 OS=Homo sapiens GN=HIST1H4A PE=1 SV=2	0	28581000	11.367	7	3	3	3	28.2	28.2	28.2	2	3	2	3	2	3	21.4	28.2	14932000	13650000	By MS/MS	By MS/MS	3	4
Large neutral amino acids transporter small subunit 1	SLC7A5	-1.25209	23.6825	24.9346	Q01650	Q01650	>sp|Q01650|LAT1_HUMAN Large neutral amino acids transporter small subunit 1 OS=Homo sapiens GN=SLC7A5 PE=1 SV=2	0	45530000	55.01	9	2	2	2	3.2	3.2	3.2	2	2	2	2	2	2	3.2	3.2	32067000	13463000	By MS/MS	By MS/MS	5	4
60S ribosomal protein L26-like 1;60S ribosomal protein L26	RPL26;KRBA2;RPL26L1	-2.89461	23.6553	26.55	J3QRI7;J3QQQ9;J3QQV1;E5RIT6;Q9UNX3;P61254;J3KTJ8;J3QRC4;E5RHH1;J3KSS0;J3KS10	J3QRI7;J3QQQ9;J3QQV1;E5RIT6;Q9UNX3;P61254;J3KTJ8;J3QRC4	>tr|J3QRI7|J3QRI7_HUMAN 60S ribosomal protein L26 (Fragment) OS=Homo sapiens GN=RPL26 PE=4 SV=1;>tr|J3QQQ9|J3QQQ9_HUMAN Uncharacterized protein OS=Homo sapiens PE=4 SV=1;>tr|J3QQV1|J3QQV1_HUMAN 60S ribosomal protein L26 OS=Homo sapiens GN=RPL26 PE=4 SV=1;>	0	111460000	12.63	9	5	5	5	44.9	44.9	44.9	5	4	5	4	5	4	44.9	34.6	98250000	13212000	By MS/MS	By matching	9	0
CD97 antigen;CD97 antigen subunit alpha;CD97 antigen subunit beta	CD97	-1.31459	23.655	24.9696	P48960-2;P48960-3;P48960;M0QY55;B4DWB8;Q9UHX3-5;Q9UHX3-4;Q9UHX3-6;Q9UHX3-3;Q9UHX3-2;Q9UHX3;M0R0K5	P48960-2;P48960-3;P48960	>sp|P48960-2|CD97_HUMAN Isoform 2 of CD97 antigen OS=Homo sapiens GN=CD97;>sp|P48960-3|CD97_HUMAN Isoform 3 of CD97 antigen OS=Homo sapiens GN=CD97;>sp|P48960|CD97_HUMAN CD97 antigen OS=Homo sapiens GN=CD97 PE=1 SV=4	0	46064000	81.742	6	3	3	3	5.4	5.4	5.4	3	3	3	3	3	3	5.4	5.4	32855000	13209000	By MS/MS	By MS/MS	5	1
3 beta-hydroxysteroid dehydrogenase/Delta 5-->4-isomerase type 2	HSD3B2	0	23.6135	25.8641	P26439-2	P26439-2	>sp|P26439-2|3BHS2_HUMAN Isoform 2 of 3 beta-hydroxysteroid dehydrogenase/Delta 5-->4-isomerase type 2 OS=Homo sapiens GN=HSD3B2	0	73913000	24.986	3	1	1	1	3.2	3.2	3.2	1	1	1	1	1	1	3.2	3.2	61078000	12834000	By MS/MS	By MS/MS	2	1
Protein-L-isoaspartate(D-aspartate) O-methyltransferase;Protein-L-isoaspartate O-methyltransferase	PCMT1	-2.99016	23.606	26.5962	P22061;P22061-2;A0A0A0MRJ6;H7BY58;F6S8N6;F8WDT3;F8WAV5;F8WAX2;H7C4X2;C9J0F2	P22061;P22061-2;A0A0A0MRJ6;H7BY58;F6S8N6;F8WDT3;F8WAV5;F8WAX2	>sp|P22061|PIMT_HUMAN Protein-L-isoaspartate(D-aspartate) O-methyltransferase OS=Homo sapiens GN=PCMT1 PE=1 SV=4;>sp|P22061-2|PIMT_HUMAN Isoform 2 of Protein-L-isoaspartate(D-aspartate) O-methyltransferase OS=Homo sapiens GN=PCMT1;>tr|A0A0A0MRJ6|A0A0A0MRJ6	0	114220000	24.636	13	4	4	4	22	22	22	4	3	4	3	4	3	22	15.9	101450000	12768000	By MS/MS	By MS/MS	11	2
Na(+)/H(+) exchange regulatory cofactor NHE-RF2	SLC9A3R2	-1.5702	23.5146	25.0848	Q15599-2;Q15599;H3BUQ9;H3BN50;Q15599-3;H3BQS0;H3BMF5	Q15599-2;Q15599;H3BUQ9;H3BN50;Q15599-3;H3BQS0	>sp|Q15599-2|NHRF2_HUMAN Isoform 2 of Na(+)/H(+) exchange regulatory cofactor NHE-RF2 OS=Homo sapiens GN=SLC9A3R2;>sp|Q15599|NHRF2_HUMAN Na(+)/H(+) exchange regulatory cofactor NHE-RF2 OS=Homo sapiens GN=SLC9A3R2 PE=1 SV=2;>tr|H3BUQ9|H3BUQ9_HUMAN Na(+)/H(+	0	47570000	36.153	7	6	6	6	25.5	25.5	25.5	6	4	6	4	6	4	25.5	17.2	35586000	11984000	By MS/MS	By MS/MS	5	2
78 kDa glucose-regulated protein	HSPA5	-0.23841	23.5076	23.746	P11021	P11021	>sp|P11021|GRP78_HUMAN 78 kDa glucose-regulated protein OS=Homo sapiens GN=HSPA5 PE=1 SV=2	0	25995000	72.332	8	3	2	2	6.3	3.8	3.8	3	3	2	2	2	2	6.3	6.3	14069000	11926000	By MS/MS	By MS/MS	3	5
Filamin-B	FLNB	-3.19602	23.4077	26.6037	O75369-6;O75369-3;O75369-2;O75369-9;O75369;O75369-8;O75369-5;O75369-4;E7EN95;O75369-7;A0A0A0MT44	O75369-6;O75369-3;O75369-2;O75369-9;O75369;O75369-8;O75369-5;O75369-4;E7EN95;O75369-7	>sp|O75369-6|FLNB_HUMAN Isoform 6 of Filamin-B OS=Homo sapiens GN=FLNB;>sp|O75369-3|FLNB_HUMAN Isoform 3 of Filamin-B OS=Homo sapiens GN=FLNB;>sp|O75369-2|FLNB_HUMAN Isoform 2 of Filamin-B OS=Homo sapiens GN=FLNB;>sp|O75369-9|FLNB_HUMAN Isoform 9 of Filami	0	113110000	271.41	12	13	11	11	6.6	6	6	13	7	11	6	11	6	6.6	3.5	101980000	11128000	By MS/MS	By matching	12	0
PDZ and LIM domain protein 7	PDLIM7	-2.41055	23.2971	25.7077	Q9NR12;Q9NR12-2;Q9NR12-3;D6RF83;Q9NR12-5;H7BYK4;Q9NR12-6;Q9NR12-4;D6RH06;D6RAN1	Q9NR12;Q9NR12-2;Q9NR12-3;D6RF83;Q9NR12-5;H7BYK4;Q9NR12-6;Q9NR12-4;D6RH06	>sp|Q9NR12|PDLI7_HUMAN PDZ and LIM domain protein 7 OS=Homo sapiens GN=PDLIM7 PE=1 SV=1;>sp|Q9NR12-2|PDLI7_HUMAN Isoform 2 of PDZ and LIM domain protein 7 OS=Homo sapiens GN=PDLIM7;>sp|Q9NR12-3|PDLI7_HUMAN Isoform 3 of PDZ and LIM domain protein 7 OS=Homo	0	65107000	49.844	10	4	4	4	10.9	10.9	10.9	4	4	4	4	4	4	10.9	10.9	54800000	10307000	By MS/MS	By MS/MS	6	4
40S ribosomal protein S26;Putative 40S ribosomal protein S26-like 1	RPS26;RPS26P11	-2.42275	23.2605	25.6833	P62854;Q5JNZ5	P62854;Q5JNZ5	>sp|P62854|RS26_HUMAN 40S ribosomal protein S26 OS=Homo sapiens GN=RPS26 PE=1 SV=3;>sp|Q5JNZ5|RS26L_HUMAN Putative 40S ribosomal protein S26-like 1 OS=Homo sapiens GN=RPS26P11 PE=5 SV=1	0	63930000	13.015	5	2	2	2	23.5	23.5	23.5	2	2	2	2	2	2	23.5	23.5	53882000	10049000	By MS/MS	By matching	5	0
60S ribosomal protein L31	RPL31	-3.66138	23.2558	26.9172	B8ZZK4;H7C2W9;C9JU56;B7Z4E3;P62899-3;P62899;P62899-2;B7Z4C8	B8ZZK4;H7C2W9;C9JU56;B7Z4E3;P62899-3;P62899;P62899-2;B7Z4C8	>tr|B8ZZK4|B8ZZK4_HUMAN 60S ribosomal protein L31 OS=Homo sapiens GN=RPL31 PE=1 SV=1;>tr|H7C2W9|H7C2W9_HUMAN 60S ribosomal protein L31 (Fragment) OS=Homo sapiens GN=RPL31 PE=1 SV=1;>tr|C9JU56|C9JU56_HUMAN 60S ribosomal protein L31 (Fragment) OS=Homo sapien	0	136740000	8.9876	2	2	2	2	26.6	26.6	26.6	2	2	2	2	2	2	26.6	26.6	126730000	10016000	By MS/MS	By matching	2	0
Nucleolin	NCL	-4.13644	23.2216	27.358	P19338;H7BY16;C9JYW2;C9JLB1;C9J1H7;C9JWL1	P19338;H7BY16	>sp|P19338|NUCL_HUMAN Nucleolin OS=Homo sapiens GN=NCL PE=1 SV=3;>tr|H7BY16|H7BY16_HUMAN Nucleolin (Fragment) OS=Homo sapiens GN=NCL PE=1 SV=5	0	181800000	76.613	14	8	8	8	12.4	12.4	12.4	8	4	8	4	8	4	12.4	6.5	172020000	9781100	By MS/MS	By matching	14	0
Triosephosphate isomerase	TPI1	0.466349	23.1999	22.7335	P60174-4;P60174-1;P60174;U3KPZ0	P60174-4;P60174-1;P60174;U3KPZ0	>sp|P60174-4|TPIS_HUMAN Isoform 4 of Triosephosphate isomerase OS=Homo sapiens GN=TPI1;>sp|P60174-1|TPIS_HUMAN Isoform 2 of Triosephosphate isomerase OS=Homo sapiens GN=TPI1;>sp|P60174|TPIS_HUMAN Triosephosphate isomerase OS=Homo sapiens GN=TPI1 PE=1 SV=3;	0	16609000	17.958	2	2	2	2	15	15	15	2	2	2	2	2	2	15	15	6973900	9635200	By MS/MS	By MS/MS	1	1
Histone H1.2;Histone H1.4;Histone H1.3;Histone H1t;Histone H1.1	HIST1H1C;HIST1H1E;HIST1H1D;HIST1H1T;HIST1H1A	-3.28262	23.1898	26.4724	P16403;P10412;P16402;P22492;Q02539	P16403;P10412;P16402;P22492;Q02539	>sp|P16403|H12_HUMAN Histone H1.2 OS=Homo sapiens GN=HIST1H1C PE=1 SV=2;>sp|P10412|H14_HUMAN Histone H1.4 OS=Homo sapiens GN=HIST1H1E PE=1 SV=2;>sp|P16402|H13_HUMAN Histone H1.3 OS=Homo sapiens GN=HIST1H1D PE=1 SV=2;>sp|P22492|H1T_HUMAN Histone H1t OS=Homo	0	102680000	21.364	6	3	3	3	11.7	11.7	11.7	3	3	3	3	3	3	11.7	11.7	93111000	9568300	By MS/MS	By MS/MS	4	2
60S ribosomal protein L13a;Putative 60S ribosomal protein L13a-like MGC87657	RPL13a;RPL13A	-2.44357	23.186	25.6296	Q8J015;P40429;M0QYS1;Q6NVV1	Q8J015;P40429;M0QYS1;Q6NVV1	>tr|Q8J015|Q8J015_HUMAN 60S ribosomal protein L13a OS=Homo sapiens GN=RPL13a PE=1 SV=1;>sp|P40429|RL13A_HUMAN 60S ribosomal protein L13a OS=Homo sapiens GN=RPL13A PE=1 SV=2;>tr|M0QYS1|M0QYS1_HUMAN 60S ribosomal protein L13a (Fragment) OS=Homo sapiens GN=RP	0	61456000	16.731	4	2	2	2	14.8	14.8	14.8	2	1	2	1	2	1	14.8	7.7	51913000	9543100	By MS/MS	By matching	4	0
Serine/threonine-protein phosphatase PP1-beta catalytic subunit	PPP1CB	-2.14898	23.1463	25.2952	P62140;C9J9S3;C9JP48	P62140	>sp|P62140|PP1B_HUMAN Serine/threonine-protein phosphatase PP1-beta catalytic subunit OS=Homo sapiens GN=PPP1CB PE=1 SV=3	0	50457000	37.186	4	3	2	2	11	8	8	3	3	2	2	2	2	11	11	41174000	9283600	By MS/MS	By matching	4	0
60S ribosomal protein L3	RPL3	-3.81738	23.134	26.9514	G5E9G0;P39023;B5MCW2;F8WCR1;H7C3M2;H7C422;Q92901	G5E9G0;P39023;B5MCW2;F8WCR1;H7C3M2;H7C422	>tr|G5E9G0|G5E9G0_HUMAN 60S ribosomal protein L3 OS=Homo sapiens GN=RPL3 PE=1 SV=1;>sp|P39023|RL3_HUMAN 60S ribosomal protein L3 OS=Homo sapiens GN=RPL3 PE=1 SV=2;>tr|B5MCW2|B5MCW2_HUMAN 60S ribosomal protein L3 (Fragment) OS=Homo sapiens GN=RPL3 PE=1 SV=1	0	138980000	40.267	10	5	5	5	16.8	16.8	16.8	5	4	5	4	5	4	16.8	9.1	129770000	9205100	By MS/MS	By matching	10	0
Prohibitin-2	PHB2	0	23.1217	22.957	F5H3X6;Q99623-2;F5GWA7;F5GY37;J3KPX7;Q99623	F5H3X6;Q99623-2;F5GWA7;F5GY37;J3KPX7;Q99623	>tr|F5H3X6|F5H3X6_HUMAN Prohibitin-2 (Fragment) OS=Homo sapiens GN=PHB2 PE=1 SV=2;>sp|Q99623-2|PHB2_HUMAN Isoform 2 of Prohibitin-2 OS=Homo sapiens GN=PHB2;>tr|F5GWA7|F5GWA7_HUMAN Prohibitin-2 (Fragment) OS=Homo sapiens GN=PHB2 PE=1 SV=1;>tr|F5GY37|F5GY37_	0	17269000	23.615	3	1	1	1	8.5	8.5	8.5	1	1	1	1	1	1	8.5	8.5	8142100	9126900	By MS/MS	By MS/MS	1	2
Ras-related protein Rab-14	RAB14	-1.6143	23.115	24.7293	X6RFL8;P61106	X6RFL8;P61106	>tr|X6RFL8|X6RFL8_HUMAN Ras-related protein Rab-14 (Fragment) OS=Homo sapiens GN=RAB14 PE=1 SV=1;>sp|P61106|RAB14_HUMAN Ras-related protein Rab-14 OS=Homo sapiens GN=RAB14 PE=1 SV=4	0	36897000	20.409	4	2	2	2	12.7	12.7	12.7	2	2	2	2	2	2	12.7	12.7	27813000	9084400	By MS/MS	By MS/MS	3	1
Guanine nucleotide-binding protein subunit beta-2-like 1	GNB2L1	-7.1898	23.0484	30.2382	P63244;J3KPE3;D6RHH4;D6RAC2;H0YAF8;H0Y8W2;D6REE5;D6RAU2;E9PD14;D6RFX4;D6R9Z1;D6R9L0;D6RFZ9;H0YAM7;D6RBD0;D6RGK8;D6RF23;D6R909;H0Y8R5;H0Y9P0;D6RHJ5;D6RDI0	P63244;J3KPE3;D6RHH4;D6RAC2;H0YAF8;H0Y8W2;D6REE5;D6RAU2;E9PD14;D6RFX4;D6R9Z1;D6R9L0;D6RFZ9;H0YAM7	>sp|P63244|GBLP_HUMAN Guanine nucleotide-binding protein subunit beta-2-like 1 OS=Homo sapiens GN=GNB2L1 PE=1 SV=3;>tr|J3KPE3|J3KPE3_HUMAN Guanine nucleotide-binding protein subunit beta-2-like 1 OS=Homo sapiens GN=GNB2L1 PE=1 SV=1;>tr|D6RHH4|D6RHH4_HUMAN	0	1275200000	35.076	37	14	14	14	45.7	45.7	45.7	14	6	14	6	14	6	45.7	22.1	1266500000	8674800	By MS/MS	By matching	37	0
60S ribosomal protein L18a	RPL18A	0	23.0377	25.6791	M0R0P7;M0R3D6;M0R1A7;M0R117;Q02543	M0R0P7;M0R3D6;M0R1A7;M0R117;Q02543	>tr|M0R0P7|M0R0P7_HUMAN 60S ribosomal protein L18a OS=Homo sapiens GN=RPL18A PE=1 SV=1;>tr|M0R3D6|M0R3D6_HUMAN 60S ribosomal protein L18a (Fragment) OS=Homo sapiens GN=RPL18A PE=1 SV=1;>tr|M0R1A7|M0R1A7_HUMAN 60S ribosomal protein L18a OS=Homo sapiens GN=R	0	62338000	16.177	6	1	1	1	9.5	9.5	9.5	1	1	1	1	1	1	9.5	9.5	53727000	8610800	By MS/MS	By MS/MS	3	3
Spectrin beta chain, non-erythrocytic 1	SPTBN1	-0.267134	23.0296	23.2967	Q01082-3;P11277-3;P11277;P11277-2	Q01082-3	>sp|Q01082-3|SPTB2_HUMAN Isoform 2 of Spectrin beta chain, non-erythrocytic 1 OS=Homo sapiens GN=SPTBN1	1	18866000	251.39	1	87	1	1	41.5	0.6	0.6	85	84	1	1	1	1	40	40.1	10304000	8562300	By matching	By MS/MS	0	1
Filamin-A	FLNA	-1.95808	23.0259	24.984	Q5HY54;P21333-2;P21333	Q5HY54;P21333-2;P21333	>tr|Q5HY54|Q5HY54_HUMAN Filamin-A OS=Homo sapiens GN=FLNA PE=1 SV=1;>sp|P21333-2|FLNA_HUMAN Isoform 2 of Filamin-A OS=Homo sapiens GN=FLNA;>sp|P21333|FLNA_HUMAN Filamin-A OS=Homo sapiens GN=FLNA PE=1 SV=4	1	41725000	276.55	1	42	1	1	20.1	0.7	0.7	42	37	1	1	1	1	20.1	17.5	33184000	8540600	By MS/MS	By matching	1	0
Elongation factor 2	EEF2	-1.80414	22.9648	24.769	P13639	P13639	>sp|P13639|EF2_HUMAN Elongation factor 2 OS=Homo sapiens GN=EEF2 PE=1 SV=4	0	36775000	95.337	3	3	3	3	7	7	7	3	3	3	3	3	3	7	7	28589000	8186500	By MS/MS	By matching	3	0
60S ribosomal protein L21	RPL21	-3.59386	22.9411	26.535	G3V1B3;M0R181;P46778	G3V1B3;M0R181;P46778	>tr|G3V1B3|G3V1B3_HUMAN 60S ribosomal protein L21 OS=Homo sapiens GN=RPL21 PE=1 SV=1;>tr|M0R181|M0R181_HUMAN 60S ribosomal protein L21 (Fragment) OS=Homo sapiens GN=RPL21 PE=1 SV=1;>sp|P46778|RL21_HUMAN 60S ribosomal protein L21 OS=Homo sapiens GN=RPL21 PE	0	105290000	9.8864	3	2	2	2	26.4	26.4	26.4	2	2	2	2	2	2	26.4	26.4	97234000	8053000	By MS/MS	By matching	3	0
Glyceraldehyde-3-phosphate dehydrogenase	GAPDH	-0.787453	22.9295	23.7169	P04406-2;P04406;E7EUT5	P04406-2;P04406;E7EUT5	>sp|P04406-2|G3P_HUMAN Isoform 2 of Glyceraldehyde-3-phosphate dehydrogenase OS=Homo sapiens GN=GAPDH;>sp|P04406|G3P_HUMAN Glyceraldehyde-3-phosphate dehydrogenase OS=Homo sapiens GN=GAPDH PE=1 SV=3;>tr|E7EUT5|E7EUT5_HUMAN Glyceraldehyde-3-phosphate dehydr	0	21777000	31.548	2	2	2	2	9.6	9.6	9.6	2	1	2	1	2	1	9.6	4.8	13788000	7988300	By MS/MS	By MS/MS	1	1
40S ribosomal protein S17-like;40S ribosomal protein S17	RPS17L;RPS17	-3.07324	22.9152	25.9884	P0CW22;P08708;H0YN88;A0A075B716;H0YN73;H3BNC9	P0CW22;P08708;H0YN88;A0A075B716;H0YN73	>sp|P0CW22|RS17L_HUMAN 40S ribosomal protein S17-like OS=Homo sapiens GN=RPS17L PE=1 SV=1;>sp|P08708|RS17_HUMAN 40S ribosomal protein S17 OS=Homo sapiens GN=RPS17 PE=1 SV=2;>tr|H0YN88|H0YN88_HUMAN 40S ribosomal protein S17 OS=Homo sapiens GN=RPS17 PE=1 SV=	0	74482000	15.55	10	4	4	4	23.7	23.7	23.7	4	3	4	3	4	3	23.7	16.3	66572000	7909600	By MS/MS	By MS/MS	9	1
14-3-3 protein zeta/delta	YWHAZ	-1.93965	22.8825	24.8221	E5RGE1;E5RIR4;E9PD24;E7EVZ2;E7ESK7;P63104;E7EX29	E5RGE1;E5RIR4;E9PD24;E7EVZ2;E7ESK7;P63104;E7EX29	>tr|E5RGE1|E5RGE1_HUMAN 14-3-3 protein zeta/delta (Fragment) OS=Homo sapiens GN=YWHAZ PE=1 SV=5;>tr|E5RIR4|E5RIR4_HUMAN 14-3-3 protein zeta/delta (Fragment) OS=Homo sapiens GN=YWHAZ PE=1 SV=1;>tr|E9PD24|E9PD24_HUMAN 14-3-3 protein zeta/delta (Fragment) OS=	0	37395000	5.8626	3	3	2	2	59.6	44.2	44.2	3	2	2	1	2	1	59.6	42.3	29662000	7732300	By MS/MS	By matching	3	0
40S ribosomal protein S27;40S ribosomal protein S27-like	RPS27L;RPS27	0	22.8761	23.9336	C9J1C5;Q71UM5;P42677;H0YMV8	C9J1C5;Q71UM5;P42677;H0YMV8	>tr|C9J1C5|C9J1C5_HUMAN 40S ribosomal protein S27 OS=Homo sapiens GN=RPS27L PE=3 SV=1;>sp|Q71UM5|RS27L_HUMAN 40S ribosomal protein S27-like OS=Homo sapiens GN=RPS27L PE=1 SV=3;>sp|P42677|RS27_HUMAN 40S ribosomal protein S27 OS=Homo sapiens GN=RPS27 PE=1 SV	0	23721000	5.6466	2	1	1	1	15.4	15.4	15.4	1	1	1	1	1	1	15.4	15.4	16023000	7698500	By MS/MS	By matching	2	0
Bone marrow stromal antigen 2	BST2	-3.00654	22.8681	25.8746	Q10589-2;Q10589	Q10589-2;Q10589	>sp|Q10589-2|BST2_HUMAN Isoform 2 of Bone marrow stromal antigen 2 OS=Homo sapiens GN=BST2;>sp|Q10589|BST2_HUMAN Bone marrow stromal antigen 2 OS=Homo sapiens GN=BST2 PE=1 SV=1	0	69179000	18.394	4	2	2	2	14.9	14.9	14.9	2	2	2	2	2	2	14.9	14.9	61523000	7655600	By MS/MS	By MS/MS	3	1
Brain acid soluble protein 1	BASP1	-3.14794	22.8286	25.9766	P80723;P80723-2	P80723;P80723-2	>sp|P80723|BASP1_HUMAN Brain acid soluble protein 1 OS=Homo sapiens GN=BASP1 PE=1 SV=2;>sp|P80723-2|BASP1_HUMAN Isoform 2 of Brain acid soluble protein 1 OS=Homo sapiens GN=BASP1	0	73477000	22.693	4	3	3	3	29.5	29.5	29.5	3	2	3	2	3	2	29.5	18.9	66028000	7449100	By MS/MS	By matching	4	0
Heterogeneous nuclear ribonucleoprotein A1	HNRNPA1	-2.67172	22.7905	25.4623	P09651-3;F8W6I7;P09651-2;P09651;F8VTQ5;F8W646;H0YH80	P09651-3;F8W6I7;P09651-2;P09651;F8VTQ5;F8W646	>sp|P09651-3|ROA1_HUMAN Isoform 2 of Heterogeneous nuclear ribonucleoprotein A1 OS=Homo sapiens GN=HNRNPA1;>tr|F8W6I7|F8W6I7_HUMAN Heterogeneous nuclear ribonucleoprotein A1 OS=Homo sapiens GN=HNRNPA1 PE=1 SV=2;>sp|P09651-2|ROA1_HUMAN Isoform A1-A of Heter	0	53483000	29.386	7	3	3	3	11.2	11.2	11.2	3	3	3	3	3	3	11.2	11.2	46228000	7255000	By MS/MS	By matching	7	0
Annexin A1	ANXA1	0	22.7872	20.1109	P04083	P04083	>sp|P04083|ANXA1_HUMAN Annexin A1 OS=Homo sapiens GN=ANXA1 PE=1 SV=2	0	7238200	38.714	1	1	1	1	5.5	5.5	5.5	0	1	0	1	0	1	0	5.5	0	7238200	By matching	By MS/MS	0	1
40S ribosomal protein S6	RPS6	-2.69895	22.7527	25.4517	P62753;A2A3R7;A2A3R5	P62753;A2A3R7;A2A3R5	>sp|P62753|RS6_HUMAN 40S ribosomal protein S6 OS=Homo sapiens GN=RPS6 PE=1 SV=1;>tr|A2A3R7|A2A3R7_HUMAN 40S ribosomal protein S6 OS=Homo sapiens GN=RPS6 PE=1 SV=1;>tr|A2A3R5|A2A3R5_HUMAN 40S ribosomal protein S6 OS=Homo sapiens GN=RPS6 PE=1 SV=1	0	52957000	28.68	1	2	2	2	8	8	8	2	2	2	2	2	2	8	8	45890000	7067300	By MS/MS	By matching	1	0
Podocalyxin	PODXL	-1.74252	22.7506	24.4931	O00592-2;O00592	O00592-2;O00592	>sp|O00592-2|PODXL_HUMAN Isoform 2 of Podocalyxin OS=Homo sapiens GN=PODXL;>sp|O00592|PODXL_HUMAN Podocalyxin OS=Homo sapiens GN=PODXL PE=1 SV=2	0	30669000	55.385	2	2	2	2	4	4	4	2	2	2	2	2	2	4	4	23613000	7056700	By MS/MS	By matching	2	0
Vesicle-trafficking protein SEC22b	SEC22B	0	22.7188	23.7659	A0A087X1A9;O75396	A0A087X1A9;O75396	>tr|A0A087X1A9|A0A087X1A9_HUMAN Vesicle-trafficking protein SEC22b (Fragment) OS=Homo sapiens GN=SEC22B PE=1 SV=1;>sp|O75396|SC22B_HUMAN Vesicle-trafficking protein SEC22b OS=Homo sapiens GN=SEC22B PE=1 SV=4	0.0031847	21167000	8.7819	2	1	1	1	17.7	17.7	17.7	1	1	1	1	1	1	17.7	17.7	14264000	6902900	By MS/MS	By matching	2	0
Polyadenylate-binding protein 4	PABPC4	-3.4952	22.6901	26.1853	B1ANR0;Q13310-2;Q13310;Q13310-3;H0Y5F5;B1ANR1;H0YEU6;H0YEQ8;P0CB38	B1ANR0;Q13310-2;Q13310;Q13310-3;H0Y5F5	>tr|B1ANR0|B1ANR0_HUMAN Polyadenylate-binding protein OS=Homo sapiens GN=PABPC4 PE=1 SV=1;>sp|Q13310-2|PABP4_HUMAN Isoform 2 of Polyadenylate-binding protein 4 OS=Homo sapiens GN=PABPC4;>sp|Q13310|PABP4_HUMAN Polyadenylate-binding protein 4 OS=Homo sapiens	0	83076000	67.97	9	8	4	3	13	6.8	5.4	8	5	4	2	3	2	13	9.6	76309000	6767300	By MS/MS	By matching	9	0
Integrin beta-1	ITGB1	0	22.6618	17.9355	P05556	P05556	>sp|P05556|ITB1_HUMAN Integrin beta-1 OS=Homo sapiens GN=ITGB1 PE=1 SV=2	0	6886500	88.414	4	1	1	1	1.3	1.3	1.3	1	1	1	1	1	1	1.3	1.3	250690	6635800	By MS/MS	By MS/MS	1	3
Fatty acid-binding protein, epidermal	FABP5	0	22.6389	23.2118	Q01469	Q01469	>sp|Q01469|FABP5_HUMAN Fatty acid-binding protein, epidermal OS=Homo sapiens GN=FABP5 PE=1 SV=3	0	16246000	15.164	3	1	1	1	6.7	6.7	6.7	1	1	1	1	1	1	6.7	6.7	9715000	6531300	By MS/MS	By MS/MS	1	2
Sodium/potassium-transporting ATPase subunit alpha-1;Sodium/potassium-transporting ATPase subunit alpha-3;Sodium/potassium-transporting ATPase subunit alpha-2	ATP1A2;ATP1A3;ATP1A1	0	22.6205	23.582	H0Y7C1;M0R116;P05023-3;B1AKY9;P13637;P50993;P05023-4;P05023;P13637-2;P13637-3;A0A0A0MT26	H0Y7C1;M0R116;P05023-3;B1AKY9;P13637;P50993;P05023-4;P05023;P13637-2;P13637-3;A0A0A0MT26	>tr|H0Y7C1|H0Y7C1_HUMAN Sodium/potassium-transporting ATPase subunit alpha-2 (Fragment) OS=Homo sapiens GN=ATP1A2 PE=1 SV=1;>tr|M0R116|M0R116_HUMAN Sodium/potassium-transporting ATPase subunit alpha-3 OS=Homo sapiens GN=ATP1A3 PE=1 SV=1;>sp|P05023-3|AT1A1_	0	19006000	78.796	2	1	1	1	2.5	2.5	2.5	1	1	1	1	1	1	2.5	2.5	12557000	6448400	By MS/MS	By matching	2	0
Ras-related protein Rab-5C;Ras-related protein Rab-5B;Ras-related protein Rab-5A	RAB5C;RAB5A;RAB5B	-2.09427	22.5844	24.6787	P51148;P51148-2;K7EIP6;F8WCY6;F8WD79;F8VPW9;F8VSF8;F8VWZ7;F8VWU4;F8VVZ0;F8VUA5;F8VVK3;K7ERI8;P61020-2;P20339-2;P61020;P20339;K7ERQ8	P51148;P51148-2;K7EIP6;F8WCY6;F8WD79;F8VPW9;F8VSF8;F8VWZ7;F8VWU4;F8VVZ0;F8VUA5;F8VVK3;K7ERI8;P61020-2;P20339-2;P61020;P20339;K7ERQ8	>sp|P51148|RAB5C_HUMAN Ras-related protein Rab-5C OS=Homo sapiens GN=RAB5C PE=1 SV=2;>sp|P51148-2|RAB5C_HUMAN Isoform 2 of Ras-related protein Rab-5C OS=Homo sapiens GN=RAB5C;>tr|K7EIP6|K7EIP6_HUMAN Uncharacterized protein (Fragment) OS=Homo sapiens PE=4 S	0	33144000	23.482	4	2	2	2	10.6	10.6	10.6	2	2	2	2	2	2	10.6	10.6	26855000	6289100	By MS/MS	By matching	4	0
60S ribosomal protein L14	RPL14	-3.58601	22.5465	26.1325	E7EPB3;P50914	E7EPB3;P50914	>tr|E7EPB3|E7EPB3_HUMAN 60S ribosomal protein L14 OS=Homo sapiens GN=RPL14 PE=1 SV=1;>sp|P50914|RL14_HUMAN 60S ribosomal protein L14 OS=Homo sapiens GN=RPL14 PE=1 SV=4	0	79689000	14.558	10	3	3	3	28.2	28.2	28.2	3	2	3	2	3	2	28.2	18.5	73563000	6125800	By MS/MS	By matching	10	0
Protein-glutamine gamma-glutamyltransferase E;Protein-glutamine gamma-glutamyltransferase E 50 kDa catalytic chain;Protein-glutamine gamma-glutamyltransferase E 27 kDa non-catalytic chain	TGM3	0	22.5408	22.9129	Q08188	Q08188	>sp|Q08188|TGM3_HUMAN Protein-glutamine gamma-glutamyltransferase E OS=Homo sapiens GN=TGM3 PE=1 SV=4	0	13999000	76.631	1	1	1	1	1.9	1.9	1.9	1	1	1	1	1	1	1.9	1.9	7897100	6101900	By matching	By MS/MS	0	1
Anaphase-promoting complex subunit CDC26	CDC26	0	22.5135	24.1212	Q8NHZ8	Q8NHZ8	>sp|Q8NHZ8|CDC26_HUMAN Anaphase-promoting complex subunit CDC26 OS=Homo sapiens GN=CDC26 PE=1 SV=1	0	24235000	9.7769	1	1	1	1	14.1	14.1	14.1	1	1	1	1	1	1	14.1	14.1	18247000	5987400	By MS/MS	By matching	1	0
Ras GTPase-activating-like protein IQGAP1	IQGAP1	-3.22834	22.5089	25.7373	P46940;H0YLE8	P46940;H0YLE8	>sp|P46940|IQGA1_HUMAN Ras GTPase-activating-like protein IQGAP1 OS=Homo sapiens GN=IQGAP1 PE=1 SV=1;>tr|H0YLE8|H0YLE8_HUMAN Ras GTPase-activating-like protein IQGAP1 OS=Homo sapiens GN=IQGAP1 PE=1 SV=1	0	61904000	189.25	5	4	4	4	2.7	2.7	2.7	4	4	4	4	4	4	2.7	2.7	55936000	5968500	By MS/MS	By matching	5	0
Heat shock protein HSP 90-alpha	HSP90AA1	-1.34298	22.4871	23.8301	P07900;P07900-2;Q14568	P07900;P07900-2	>sp|P07900|HS90A_HUMAN Heat shock protein HSP 90-alpha OS=Homo sapiens GN=HSP90AA1 PE=1 SV=5;>sp|P07900-2|HS90A_HUMAN Isoform 2 of Heat shock protein HSP 90-alpha OS=Homo sapiens GN=HSP90AA1	0	20792000	84.659	1	3	1	1	6.8	3.7	3.7	3	3	1	1	1	1	6.8	6.8	14913000	5878800	By MS/MS	By matching	1	0
Heterogeneous nuclear ribonucleoproteins C1/C2	HNRNPC	-2.71852	22.4483	25.1668	G3V555;G3V575;G3V576;P07910-4;G3V4W0;B4DY08;B2R5W2;G3V4C1;P07910-2;G3V2Q1;P07910;G3V4M8;G3V5X6;G3V3K6;G3V251;B4DSU6;G3V5V7;G3V2D6;P07910-3	G3V555;G3V575;G3V576;P07910-4;G3V4W0;B4DY08;B2R5W2;G3V4C1;P07910-2;G3V2Q1;P07910;G3V4M8;G3V5X6;G3V3K6;G3V251;B4DSU6;G3V5V7;G3V2D6;P07910-3	>tr|G3V555|G3V555_HUMAN Heterogeneous nuclear ribonucleoproteins C1/C2 (Fragment) OS=Homo sapiens GN=HNRNPC PE=1 SV=1;>tr|G3V575|G3V575_HUMAN Heterogeneous nuclear ribonucleoproteins C1/C2 (Fragment) OS=Homo sapiens GN=HNRNPC PE=1 SV=1;>tr|G3V576|G3V576_HU	0	43391000	19.178	5	2	2	2	11.4	11.4	11.4	2	2	2	2	2	2	11.4	11.4	37668000	5722900	By MS/MS	By matching	5	0
Ig lambda-3 chain C regions;Ig lambda-2 chain C regions;Ig lambda-1 chain C regions;Ig lambda-6 chain C region;Immunoglobulin lambda-like polypeptide 5	IGLC3;IGLC2;IGLC1;IGLC6;IGLL5	0	22.4364	23.0832	P0CG06;P0CG05;P0CG04;P0CF74;A0A075B6L0;A0A075B6K9;A0A075B6K8;B9A064;A0A0B4J231;A0A087WWC9;A0A087WXC3;A0A087WWU7;A0A087WYN7;A0A087WWT5;A0A087WU42;A0A087X2A1;A0A087WYR4;A0A087WX49	P0CG06;P0CG05;P0CG04;P0CF74;A0A075B6L0;A0A075B6K9;A0A075B6K8;B9A064;A0A0B4J231;A0A087WWC9;A0A087WXC3;A0A087WWU7;A0A087WYN7;A0A087WWT5;A0A087WU42;A0A087X2A1;A0A087WYR4;A0A087WX49	>sp|P0CG06|LAC3_HUMAN Ig lambda-3 chain C regions OS=Homo sapiens GN=IGLC3 PE=1 SV=1;>sp|P0CG05|LAC2_HUMAN Ig lambda-2 chain C regions OS=Homo sapiens GN=IGLC2 PE=1 SV=1;>sp|P0CG04|LAC1_HUMAN Ig lambda-1 chain C regions OS=Homo sapiens GN=IGLC1 PE=1 SV=1;>	0	14562000	11.237	1	1	1	1	14.2	14.2	14.2	1	1	1	1	1	1	14.2	14.2	8886300	5675700	By MS/MS	By matching	1	0
Tubulin alpha-4A chain	TUBA4A	-1.56701	22.4181	23.9851	P68366-2;P68366	P68366-2;P68366	>sp|P68366-2|TBA4A_HUMAN Isoform 2 of Tubulin alpha-4A chain OS=Homo sapiens GN=TUBA4A;>sp|P68366|TBA4A_HUMAN Tubulin alpha-4A chain OS=Homo sapiens GN=TUBA4A PE=1 SV=1	1	22209000	48.328	1	5	1	1	13.9	2.3	2.3	5	5	1	1	1	1	13.9	13.9	16605000	5604300	By MS/MS	By matching	1	0
Heat shock 70 kDa protein 1A;Heat shock 70 kDa protein 1B	HSPA1A;HSPA1B	-2.67779	22.4169	25.0947	P0DMV8-2;P0DMV9;P0DMV8;V9GZ37	P0DMV8-2;P0DMV9;P0DMV8;V9GZ37	>sp|P0DMV8-2|HS71A_HUMAN Isoform 2 of Heat shock 70 kDa protein 1A OS=Homo sapiens GN=HSPA1A;>sp|P0DMV9|HS71B_HUMAN Heat shock 70 kDa protein 1B OS=Homo sapiens GN=HSPA1B PE=1 SV=1;>sp|P0DMV8|HS71A_HUMAN Heat shock 70 kDa protein 1A OS=Homo sapiens GN=HSPA	0	41431000	63.936	6	6	4	2	15.7	11.9	7.3	6	5	4	3	2	1	15.7	13	35831000	5599700	By MS/MS	By MS/MS	5	1
Peptidyl-prolyl cis-trans isomerase;Peptidyl-prolyl cis-trans isomerase A;Peptidyl-prolyl cis-trans isomerase A, N-terminally processed	PPIA	-0.69032	22.4046	23.0949	E5RIZ5;F8WE65;C9J5S7;P62937	E5RIZ5;F8WE65;C9J5S7;P62937	>tr|E5RIZ5|E5RIZ5_HUMAN Peptidyl-prolyl cis-trans isomerase A OS=Homo sapiens GN=PPIA PE=1 SV=1;>tr|F8WE65|F8WE65_HUMAN Peptidyl-prolyl cis-trans isomerase OS=Homo sapiens GN=PPIA PE=1 SV=1;>tr|C9J5S7|C9J5S7_HUMAN Peptidyl-prolyl cis-trans isomerase OS=Hom	0	14511000	6.178	2	2	2	2	32.8	32.8	32.8	2	1	2	1	2	1	32.8	31	8959100	5552100	By MS/MS	By matching	2	0
Elongation factor 1-gamma	EEF1G	-4.29652	22.3803	26.6768	P26641;P26641-2	P26641;P26641-2	>sp|P26641|EF1G_HUMAN Elongation factor 1-gamma OS=Homo sapiens GN=EEF1G PE=1 SV=3;>sp|P26641-2|EF1G_HUMAN Isoform 2 of Elongation factor 1-gamma OS=Homo sapiens GN=EEF1G	0	112740000	50.118	11	4	4	4	14.9	14.9	14.9	4	2	4	2	4	2	14.9	9.4	107280000	5459300	By MS/MS	By matching	11	0
60S ribosomal protein L13	RPL13	-2.81596	22.3194	25.1354	P26373;H3BUK8;J3KS98;J3QSB4;P26373-2	P26373;H3BUK8;J3KS98;J3QSB4;P26373-2	>sp|P26373|RL13_HUMAN 60S ribosomal protein L13 OS=Homo sapiens GN=RPL13 PE=1 SV=4;>tr|H3BUK8|H3BUK8_HUMAN 60S ribosomal protein L13 (Fragment) OS=Homo sapiens GN=RPL13 PE=1 SV=1;>tr|J3KS98|J3KS98_HUMAN 60S ribosomal protein L13 (Fragment) OS=Homo sapiens	0	42088000	24.261	6	2	2	2	10	10	10	2	2	2	2	2	2	10	10	36855000	5233700	By MS/MS	By matching	6	0
Sarcolemmal membrane-associated protein	SLMAP	0	22.3161	23.4648	Q14BN4-7;Q14BN4-6;Q14BN4	Q14BN4-7;Q14BN4-6;Q14BN4	>sp|Q14BN4-7|SLMAP_HUMAN Isoform 7 of Sarcolemmal membrane-associated protein OS=Homo sapiens GN=SLMAP;>sp|Q14BN4-6|SLMAP_HUMAN Isoform 6 of Sarcolemmal membrane-associated protein OS=Homo sapiens GN=SLMAP;>sp|Q14BN4|SLMAP_HUMAN Sarcolemmal membrane-associ	0	16799000	49.177	2	1	1	1	1.6	1.6	1.6	1	1	1	1	1	1	1.6	1.6	11577000	5221600	By MS/MS	By MS/MS	1	1
Ras-related protein Rap-1b;Ras-related protein Rap-1A;Ras-related protein Rap-1b-like protein	RAP1B;RAP1A	-0.763017	22.2502	23.0132	P61224-2;F5GX62;P61224-4;E7ESV4;P61224-3;F5H7Y6;P62834;P61224;F8WBC0;F5H4H0;F5GYH7;F5H077;F5GWU8;F5H491;F5H0B7;F5H500;F5H823;B7ZB78;F5H6R7;F5GZG1;F5H004;A0A075B6Q0;F5GYB5;A6NIZ1	P61224-2;F5GX62;P61224-4;E7ESV4;P61224-3;F5H7Y6;P62834;P61224;F8WBC0;F5H4H0;F5GYH7;F5H077;F5GWU8;F5H491;F5H0B7;F5H500;F5H823;B7ZB78;F5H6R7;F5GZG1;F5H004;A0A075B6Q0;F5GYB5;A6NIZ1	>sp|P61224-2|RAP1B_HUMAN Isoform 2 of Ras-related protein Rap-1b OS=Homo sapiens GN=RAP1B;>tr|F5GX62|F5GX62_HUMAN Ras-related protein Rap-1b (Fragment) OS=Homo sapiens GN=RAP1B PE=1 SV=1;>sp|P61224-4|RAP1B_HUMAN Isoform 4 of Ras-related protein Rap-1b OS=H	0	13455000	15.356	2	2	2	2	16.8	16.8	16.8	2	2	2	2	2	2	16.8	16.8	8466000	4988700	By MS/MS	By matching	2	0
Neutral alpha-glucosidase AB	GANAB	0	22.2259	24.5671	F5H6X6;E9PKU7;Q14697;Q14697-2	F5H6X6;E9PKU7;Q14697;Q14697-2	>tr|F5H6X6|F5H6X6_HUMAN Neutral alpha-glucosidase AB OS=Homo sapiens GN=GANAB PE=1 SV=1;>tr|E9PKU7|E9PKU7_HUMAN Neutral alpha-glucosidase AB OS=Homo sapiens GN=GANAB PE=1 SV=1;>sp|Q14697|GANAB_HUMAN Neutral alpha-glucosidase AB OS=Homo sapiens GN=GANAB PE=	0	29763000	96.215	2	1	1	1	2.7	2.7	2.7	1	1	1	1	1	1	2.7	2.7	24857000	4905300	By MS/MS	By matching	2	0
Nucleophosmin	NPM1	-4.50051	22.222	26.7225	P06748-3;P06748-2;P06748;E5RGW4	P06748-3;P06748-2;P06748	>sp|P06748-3|NPM_HUMAN Isoform 3 of Nucleophosmin OS=Homo sapiens GN=NPM1;>sp|P06748-2|NPM_HUMAN Isoform 2 of Nucleophosmin OS=Homo sapiens GN=NPM1;>sp|P06748|NPM_HUMAN Nucleophosmin OS=Homo sapiens GN=NPM1 PE=1 SV=2	0	115620000	28.4	3	3	3	3	7.7	7.7	7.7	3	1	3	1	3	1	7.7	4.2	110730000	4891900	By MS/MS	By matching	3	0
Transitional endoplasmic reticulum ATPase	VCP	-1.2856	22.2095	23.4951	P55072	P55072	>sp|P55072|TERA_HUMAN Transitional endoplasmic reticulum ATPase OS=Homo sapiens GN=VCP PE=1 SV=4	0	16672000	89.321	6	2	2	2	1.4	1.4	1.4	2	2	2	2	2	2	1.4	1.4	11823000	4849800	By MS/MS	By MS/MS	3	3
Anamorsin	CIAPIN1	0	22.1965	22.7426	H3BQ23;H3BUG4;H3BPG7;H3BV90;H3BT65;Q6FI81-3;Q6FI81	H3BQ23;H3BUG4;H3BPG7;H3BV90;H3BT65;Q6FI81-3;Q6FI81	>tr|H3BQ23|H3BQ23_HUMAN Anamorsin (Fragment) OS=Homo sapiens GN=CIAPIN1 PE=1 SV=1;>tr|H3BUG4|H3BUG4_HUMAN Anamorsin OS=Homo sapiens GN=CIAPIN1 PE=1 SV=1;>tr|H3BPG7|H3BPG7_HUMAN Anamorsin OS=Homo sapiens GN=CIAPIN1 PE=1 SV=1;>tr|H3BV90|H3BV90_HUMAN Anamorsi	0	11824000	13.633	1	1	1	1	13.2	13.2	13.2	1	1	1	1	1	1	13.2	13.2	7017700	4806400	By MS/MS	By matching	1	0
60S ribosomal protein L35a	RPL35A	-2.93703	22.1905	25.1275	F8WBS5;F8WB72;C9K025;P18077	F8WBS5;F8WB72;C9K025;P18077	>tr|F8WBS5|F8WBS5_HUMAN 60S ribosomal protein L35a OS=Homo sapiens GN=RPL35A PE=1 SV=1;>tr|F8WB72|F8WB72_HUMAN 60S ribosomal protein L35a OS=Homo sapiens GN=RPL35A PE=1 SV=1;>tr|C9K025|C9K025_HUMAN 60S ribosomal protein L35a (Fragment) OS=Homo sapiens GN=R	0	41442000	6.4725	2	2	2	2	32.7	32.7	32.7	2	2	2	2	2	2	32.7	32.7	36655000	4786300	By MS/MS	By matching	2	0
60S ribosomal protein L24	RPL24	-4.03258	22.1432	26.1758	C9JXB8;C9JNW5;P83731	C9JXB8;C9JNW5;P83731	>tr|C9JXB8|C9JXB8_HUMAN 60S ribosomal protein L24 OS=Homo sapiens GN=RPL24 PE=1 SV=1;>tr|C9JNW5|C9JNW5_HUMAN 60S ribosomal protein L24 OS=Homo sapiens GN=RPL24 PE=1 SV=1;>sp|P83731|RL24_HUMAN 60S ribosomal protein L24 OS=Homo sapiens GN=RPL24 PE=1 SV=1	0	80435000	14.369	5	3	3	3	24	24	24	3	2	3	2	3	2	24	17.4	75803000	4631900	By MS/MS	By matching	5	0
Zinc-alpha-2-glycoprotein	AZGP1	0	22.1121	23.0068	P25311	P25311	>sp|P25311|ZA2G_HUMAN Zinc-alpha-2-glycoprotein OS=Homo sapiens GN=AZGP1 PE=1 SV=2	0.0032468	12961000	34.258	0	1	1	1	3.4	3.4	3.4	1	1	1	1	1	1	3.4	3.4	8428300	4533100	By MS/MS	By matching	0	0
DnaJ homolog subfamily A member 1	DNAJA1	-1.21173	22.0935	23.3052	P31689-2;P31689	P31689-2;P31689	>sp|P31689-2|DNJA1_HUMAN Isoform 2 of DnaJ homolog subfamily A member 1 OS=Homo sapiens GN=DNAJA1;>sp|P31689|DNJA1_HUMAN DnaJ homolog subfamily A member 1 OS=Homo sapiens GN=DNAJA1 PE=1 SV=2	0	14840000	37.044	5	3	3	3	10.6	10.6	10.6	3	2	3	2	3	2	10.6	6.6	10365000	4475100	By MS/MS	By MS/MS	4	1
Pyruvate kinase;Pyruvate kinase PKM	PKM	0	22.0302	22.6587	H3BQ34;H3BR70;B4DNK4;H3BTN5;P14618-3;P14618-2;P14618	H3BQ34;H3BR70;B4DNK4;H3BTN5;P14618-3;P14618-2;P14618	>tr|H3BQ34|H3BQ34_HUMAN Pyruvate kinase OS=Homo sapiens GN=PKM PE=1 SV=1;>tr|H3BR70|H3BR70_HUMAN Pyruvate kinase OS=Homo sapiens GN=PKM PE=1 SV=1;>tr|B4DNK4|B4DNK4_HUMAN Pyruvate kinase OS=Homo sapiens GN=PKM PE=1 SV=1;>tr|H3BTN5|H3BTN5_HUMAN Pyruvate kina	0	10905000	30.72	1	1	1	1	5.7	5.7	5.7	1	1	1	1	1	1	5.7	5.7	6621600	4282900	By MS/MS	By matching	1	0
Plasminogen activator inhibitor 1 RNA-binding protein	SERBP1	-3.98393	21.9742	25.9581	Q8NC51-4;Q8NC51-3;Q8NC51-2;Q8NC51	Q8NC51-4;Q8NC51-3;Q8NC51-2;Q8NC51	>sp|Q8NC51-4|PAIRB_HUMAN Isoform 4 of Plasminogen activator inhibitor 1 RNA-binding protein OS=Homo sapiens GN=SERBP1;>sp|Q8NC51-3|PAIRB_HUMAN Isoform 3 of Plasminogen activator inhibitor 1 RNA-binding protein OS=Homo sapiens GN=SERBP1;>sp|Q8NC51-2|PAIRB_H	0	69310000	42.426	5	3	3	3	7.8	7.8	7.8	3	2	3	2	3	2	7.8	7.8	65190000	4120000	By MS/MS	By matching	5	0
Heterogeneous nuclear ribonucleoprotein H;Heterogeneous nuclear ribonucleoprotein H, N-terminally processed;Heterogeneous nuclear ribonucleoprotein H2;Heterogeneous nuclear ribonucleoprotein H2, N-terminally processed	HNRNPH1;HNRNPH2	-3.87599	21.9535	25.8295	E9PCY7;P31943;G8JLB6;E5RGH4;E5RGV0;D6RIU0;D6RBM0;H0YB39;P55795;E7EQJ0;D6RAM1;H0YAQ2;D6R9T0;D6RFM3;D6RIT2;E7EN40;D6RDU3;D6RJ04;D6RIH9;H0YBG7;H0YBD7	E9PCY7;P31943;G8JLB6;E5RGH4;E5RGV0;D6RIU0;D6RBM0;H0YB39;P55795	>tr|E9PCY7|E9PCY7_HUMAN Heterogeneous nuclear ribonucleoprotein H OS=Homo sapiens GN=HNRNPH1 PE=1 SV=1;>sp|P31943|HNRH1_HUMAN Heterogeneous nuclear ribonucleoprotein H OS=Homo sapiens GN=HNRNPH1 PE=1 SV=4;>tr|G8JLB6|G8JLB6_HUMAN Heterogeneous nuclear ribon	0	63688000	47.087	7	3	3	2	11.7	11.7	7.7	3	2	3	2	2	2	11.7	7.7	59627000	4061200	By MS/MS	By matching	7	0
Ras-related protein Rab-8A	RAB8A	-0.985487	21.95	22.9354	P61006;P61006-2	P61006;P61006-2	>sp|P61006|RAB8A_HUMAN Ras-related protein Rab-8A OS=Homo sapiens GN=RAB8A PE=1 SV=1;>sp|P61006-2|RAB8A_HUMAN Isoform 2 of Ras-related protein Rab-8A OS=Homo sapiens GN=RAB8A	0	12073000	23.668	2	3	2	2	18.4	13	13	3	3	2	2	2	2	18.4	18.4	8021500	4051300	By MS/MS	By matching	2	0
Actin filament-associated protein 1	AFAP1	0	21.9467	23.8748	Q8N556;Q8N556-2	Q8N556;Q8N556-2	>sp|Q8N556|AFAP1_HUMAN Actin filament-associated protein 1 OS=Homo sapiens GN=AFAP1 PE=1 SV=2;>sp|Q8N556-2|AFAP1_HUMAN Isoform 2 of Actin filament-associated protein 1 OS=Homo sapiens GN=AFAP1	0	19425000	80.724	1	1	1	1	1.2	1.2	1.2	1	1	1	1	1	1	1.2	1.2	15383000	4042100	By MS/MS	By matching	1	0
Dolichyl-diphosphooligosaccharide--protein glycosyltransferase subunit 1	RPN1	0	21.9446	22.6974	B7Z4L4;P04843	B7Z4L4;P04843	>tr|B7Z4L4|B7Z4L4_HUMAN Dolichyl-diphosphooligosaccharide--protein glycosyltransferase subunit 1 OS=Homo sapiens GN=RPN1 PE=1 SV=1;>sp|P04843|RPN1_HUMAN Dolichyl-diphosphooligosaccharide--protein glycosyltransferase subunit 1 OS=Homo sapiens GN=RPN1 PE=1 S	0	10838000	49.921	2	1	1	1	2.8	2.8	2.8	1	1	1	1	1	1	2.8	2.8	6801600	4036400	By MS/MS	By MS/MS	1	1
Secretory carrier-associated membrane protein 2	SCAMP2	-2.17883	21.935	24.1138	O15127;H3BV04;H3BN93;H3BUB6;H3BPL9	O15127;H3BV04;H3BN93;H3BUB6;H3BPL9	>sp|O15127|SCAM2_HUMAN Secretory carrier-associated membrane protein 2 OS=Homo sapiens GN=SCAMP2 PE=1 SV=2;>tr|H3BV04|H3BV04_HUMAN Secretory carrier-associated membrane protein 2 (Fragment) OS=Homo sapiens GN=SCAMP2 PE=1 SV=1;>tr|H3BN93|H3BN93_HUMAN Secret	0	22164000	36.648	4	2	2	2	7.6	7.6	7.6	2	1	2	1	2	1	7.6	3.6	18154000	4009400	By MS/MS	By MS/MS	3	1
Protein S100-A9	S100A9	0	21.9219	22.7016	P06702	P06702	>sp|P06702|S10A9_HUMAN Protein S100-A9 OS=Homo sapiens GN=S100A9 PE=1 SV=1	0	10794000	13.242	3	1	1	1	11.4	11.4	11.4	1	1	1	1	1	1	11.4	11.4	6821100	3973400	By MS/MS	By MS/MS	2	1
60S ribosomal protein L28	RPL28	-2.76209	21.9175	24.6796	P46779-4;P46779-5;H0YLP6;H0YMF4;P46779;P46779-2;P46779-3;H0YKD8	P46779-4;P46779-5;H0YLP6;H0YMF4;P46779;P46779-2;P46779-3;H0YKD8	>sp|P46779-4|RL28_HUMAN Isoform 4 of 60S ribosomal protein L28 OS=Homo sapiens GN=RPL28;>sp|P46779-5|RL28_HUMAN Isoform 5 of 60S ribosomal protein L28 OS=Homo sapiens GN=RPL28;>tr|H0YLP6|H0YLP6_HUMAN 60S ribosomal protein L28 OS=Homo sapiens GN=RPL28 PE=1	0	30834000	7.888	2	2	2	2	34.8	34.8	34.8	2	2	2	2	2	2	34.8	34.8	26872000	3961200	By MS/MS	By matching	2	0
Transketolase	TKT	0	21.9093	24.4085	A0A0B4J1R6;P29401;P29401-2	A0A0B4J1R6;P29401;P29401-2	>tr|A0A0B4J1R6|A0A0B4J1R6_HUMAN Transketolase OS=Homo sapiens GN=TKT PE=1 SV=1;>sp|P29401|TKT_HUMAN Transketolase OS=Homo sapiens GN=TKT PE=1 SV=3;>sp|P29401-2|TKT_HUMAN Isoform 2 of Transketolase OS=Homo sapiens GN=TKT	0	26207000	49.91	1	1	1	1	5.3	5.3	5.3	1	1	1	1	1	1	5.3	5.3	22269000	3938800	By MS/MS	By matching	1	0
60S ribosomal protein L4	RPL4	0	21.867	24.5616	H3BU31;H3BM89;P36578	H3BU31;H3BM89;P36578	>tr|H3BU31|H3BU31_HUMAN 60S ribosomal protein L4 (Fragment) OS=Homo sapiens GN=RPL4 PE=1 SV=1;>tr|H3BM89|H3BM89_HUMAN 60S ribosomal protein L4 OS=Homo sapiens GN=RPL4 PE=1 SV=1;>sp|P36578|RL4_HUMAN 60S ribosomal protein L4 OS=Homo sapiens GN=RPL4 PE=1 SV=5	0	28586000	18.966	6	1	1	1	6.4	6.4	6.4	1	1	1	1	1	1	6.4	6.4	24762000	3824900	By MS/MS	By MS/MS	4	2
40S ribosomal protein S15a	RPS15A	-3.38402	21.8575	25.2415	H3BVC7;I3L3P7;P62244	H3BVC7;I3L3P7;P62244	>tr|H3BVC7|H3BVC7_HUMAN 40S ribosomal protein S15a (Fragment) OS=Homo sapiens GN=RPS15A PE=1 SV=1;>tr|I3L3P7|I3L3P7_HUMAN 40S ribosomal protein S15a OS=Homo sapiens GN=RPS15A PE=1 SV=1;>sp|P62244|RS15A_HUMAN 40S ribosomal protein S15a OS=Homo sapiens GN=RP	0	43470000	6.6689	5	2	2	2	32.8	32.8	32.8	2	2	2	2	2	2	32.8	32.8	39670000	3799900	By MS/MS	By matching	5	0
Suprabasin	SBSN	-0.684519	21.8007	22.4852	Q6UWP8	Q6UWP8	>sp|Q6UWP8|SBSN_HUMAN Suprabasin OS=Homo sapiens GN=SBSN PE=1 SV=2	0	9524500	60.54	2	2	2	2	15.3	15.3	15.3	2	2	2	2	2	2	15.3	15.3	5871300	3653200	By MS/MS	By MS/MS	1	1
Matrin-3	MATR3;DKFZp686L22104	0	21.745	24.1076	D6RB45;D6R9F3;D6RBS2;D6RCM3;D6REK4;D6R8Z5;Q68E03;D6R991;D6REM6;P43243;A8MXP9	D6RB45;D6R9F3;D6RBS2;D6RCM3;D6REK4;D6R8Z5;Q68E03;D6R991;D6REM6;P43243;A8MXP9	>tr|D6RB45|D6RB45_HUMAN Matrin-3 (Fragment) OS=Homo sapiens GN=MATR3 PE=1 SV=1;>tr|D6R9F3|D6R9F3_HUMAN Matrin-3 (Fragment) OS=Homo sapiens GN=MATR3 PE=1 SV=1;>tr|D6RBS2|D6RBS2_HUMAN Matrin-3 (Fragment) OS=Homo sapiens GN=MATR3 PE=1 SV=1;>tr|D6RCM3|D6RCM3_H	0	21590000	4.8504	1	1	1	1	19.1	19.1	19.1	1	1	1	1	1	1	19.1	19.1	18076000	3514700	By MS/MS	By matching	1	0
60S ribosomal protein L18	RPL18	-2.1393	21.7425	23.8819	F8VUA6;Q07020-2;G3V203;H0YHA7;Q07020;J3QQ67;F8VYV2;A0A075B7A0	F8VUA6;Q07020-2;G3V203;H0YHA7;Q07020;J3QQ67;F8VYV2;A0A075B7A0	>tr|F8VUA6|F8VUA6_HUMAN 60S ribosomal protein L18 (Fragment) OS=Homo sapiens GN=RPL18 PE=1 SV=1;>sp|Q07020-2|RL18_HUMAN Isoform 2 of 60S ribosomal protein L18 OS=Homo sapiens GN=RPL18;>tr|G3V203|G3V203_HUMAN 60S ribosomal protein L18 OS=Homo sapiens GN=RPL	0	18966000	14.529	3	2	2	2	20	20	20	2	2	2	2	2	2	20	20	15458000	3508800	By MS/MS	By matching	3	0
ATP synthase subunit alpha, mitochondrial	ATP5A1	-2.18979	21.6938	23.8836	P25705-2;P25705;P25705-3;K7EJP1;K7ENJ4;K7ERX7;K7EK77	P25705-2;P25705;P25705-3	>sp|P25705-2|ATPA_HUMAN Isoform 2 of ATP synthase subunit alpha, mitochondrial OS=Homo sapiens GN=ATP5A1;>sp|P25705|ATPA_HUMAN ATP synthase subunit alpha, mitochondrial OS=Homo sapiens GN=ATP5A1 PE=1 SV=1;>sp|P25705-3|ATPA_HUMAN Isoform 3 of ATP synthase s	0	18869000	54.493	4	3	3	3	10.1	10.1	10.1	3	3	3	3	3	3	10.1	10.1	15477000	3392300	By MS/MS	By matching	4	0
14-3-3 protein beta/alpha;14-3-3 protein beta/alpha, N-terminally processed	YWHAB	-2.02391	21.6033	23.6272	Q4VY20;Q4VY19;P31946-2;P31946	Q4VY20;Q4VY19;P31946-2;P31946	>tr|Q4VY20|Q4VY20_HUMAN 14-3-3 protein beta/alpha (Fragment) OS=Homo sapiens GN=YWHAB PE=1 SV=1;>tr|Q4VY19|Q4VY19_HUMAN 14-3-3 protein beta/alpha (Fragment) OS=Homo sapiens GN=YWHAB PE=1 SV=1;>sp|P31946-2|1433B_HUMAN Isoform Short of 14-3-3 protein beta/al	0	16143000	8.4284	2	2	1	1	29.7	18.9	18.9	2	2	1	1	1	1	29.7	29.7	12957000	3186000	By MS/MS	By matching	2	0
Calreticulin	CALR	0	21.5787	23.289	K7EL50;P27797	K7EL50;P27797	>tr|K7EL50|K7EL50_HUMAN Calreticulin (Fragment) OS=Homo sapiens GN=CALR PE=1 SV=1;>sp|P27797|CALR_HUMAN Calreticulin OS=Homo sapiens GN=CALR PE=1 SV=1	0	13381000	19.03	1	1	1	1	17.8	17.8	17.8	1	1	1	1	1	1	17.8	17.8	10249000	3132100	By MS/MS	By matching	1	0
Phosphatidylinositol-binding clathrin assembly protein	PICALM	0	21.5171	23.7666	E9PJT1;E9PK13;Q13492-3;Q13492-2;Q13492-5;Q13492	E9PJT1;E9PK13;Q13492-3;Q13492-2;Q13492-5;Q13492	>tr|E9PJT1|E9PJT1_HUMAN Phosphatidylinositol-binding clathrin assembly protein OS=Homo sapiens GN=PICALM PE=1 SV=1;>tr|E9PK13|E9PK13_HUMAN Phosphatidylinositol-binding clathrin assembly protein OS=Homo sapiens GN=PICALM PE=1 SV=1;>sp|Q13492-3|PICAL_HUMAN I	0	17272000	5.225	1	1	1	1	31.2	31.2	31.2	1	1	1	1	1	1	31.2	31.2	14271000	3001200	By MS/MS	By matching	1	0
D-3-phosphoglycerate dehydrogenase	PHGDH	-3.68116	21.4996	25.1807	O43175;Q5SZU1	O43175;Q5SZU1	>sp|O43175|SERA_HUMAN D-3-phosphoglycerate dehydrogenase OS=Homo sapiens GN=PHGDH PE=1 SV=4;>tr|Q5SZU1|Q5SZU1_HUMAN D-3-phosphoglycerate dehydrogenase OS=Homo sapiens GN=PHGDH PE=1 SV=1	0	40997000	56.65	5	4	4	4	10.9	10.9	10.9	4	2	4	2	4	2	10.9	5.6	38032000	2964900	By MS/MS	By matching	5	0
Peroxiredoxin-2	PRDX2	-1.39326	21.404	22.7972	P32119;A6NIW5;P32119-2	P32119	>sp|P32119|PRDX2_HUMAN Peroxiredoxin-2 OS=Homo sapiens GN=PRDX2 PE=1 SV=5	0	10063000	21.892	2	3	2	2	19.2	13.6	13.6	3	2	2	1	2	1	19.2	14.1	7288600	2774800	By MS/MS	By matching	2	0
Creatine kinase M-type;Creatine kinase M-type, N-terminally processed	CKM	0	21.3897	20.9156	P06732	P06732	>sp|P06732|KCRM_HUMAN Creatine kinase M-type OS=Homo sapiens GN=CKM PE=1 SV=2	0	4725700	43.101	1	1	1	1	3.1	3.1	3.1	1	1	1	1	1	1	3.1	3.1	1978000	2747600	By MS/MS	By matching	1	0
Heterogeneous nuclear ribonucleoprotein K	HNRNPK	0	21.3702	23.4659	Q5T6W2;P61978-3;P61978;P61978-2	Q5T6W2;P61978-3;P61978;P61978-2	>tr|Q5T6W2|Q5T6W2_HUMAN Heterogeneous nuclear ribonucleoprotein K (Fragment) OS=Homo sapiens GN=HNRNPK PE=1 SV=1;>sp|P61978-3|HNRPK_HUMAN Isoform 3 of Heterogeneous nuclear ribonucleoprotein K OS=Homo sapiens GN=HNRNPK;>sp|P61978|HNRPK_HUMAN Heterogeneous	0	14297000	41.807	2	1	1	1	4.2	4.2	4.2	1	1	1	1	1	1	4.2	4.2	11586000	2710600	By MS/MS	By MS/MS	1	1
40S ribosomal protein S9	RPS9	-3.16599	21.2668	24.4328	B5MCT8;C9JM19;P46781;F2Z3C0;A8MXK4	B5MCT8;C9JM19;P46781;F2Z3C0;A8MXK4	>tr|B5MCT8|B5MCT8_HUMAN 40S ribosomal protein S9 OS=Homo sapiens GN=RPS9 PE=1 SV=1;>tr|C9JM19|C9JM19_HUMAN 40S ribosomal protein S9 OS=Homo sapiens GN=RPS9 PE=1 SV=1;>sp|P46781|RS9_HUMAN 40S ribosomal protein S9 OS=Homo sapiens GN=RPS9 PE=1 SV=3;>tr|F2Z3C0	0	25169000	16.628	3	2	2	2	15.1	15.1	15.1	2	2	2	2	2	2	15.1	15.1	22646000	2523100	By MS/MS	By matching	3	0
40S ribosomal protein S28	RPS28	-3.90892	21.2153	25.1242	P62857	P62857	>sp|P62857|RS28_HUMAN 40S ribosomal protein S28 OS=Homo sapiens GN=RPS28 PE=1 SV=1	0	39006000	7.8409	4	2	2	2	30.4	30.4	30.4	2	2	2	2	2	2	30.4	30.4	36572000	2434700	By MS/MS	By matching	4	0
60S acidic ribosomal protein P2	RPLP2	-3.53033	21.2024	24.7327	P05387;H0YDD8	P05387;H0YDD8	>sp|P05387|RLA2_HUMAN 60S acidic ribosomal protein P2 OS=Homo sapiens GN=RPLP2 PE=1 SV=1;>tr|H0YDD8|H0YDD8_HUMAN 60S acidic ribosomal protein P2 (Fragment) OS=Homo sapiens GN=RPLP2 PE=1 SV=1	0	30293000	11.665	5	2	2	2	24.3	24.3	24.3	2	2	2	2	2	2	24.3	24.3	27880000	2413000	By MS/MS	By matching	5	0
B-cell receptor-associated protein 31	BCAP31	0	21.0874	23.2564	C9JSP1;C9JQ75;C9J0M4;P51572;P51572-2	C9JSP1;C9JQ75;C9J0M4;P51572;P51572-2	>tr|C9JSP1|C9JSP1_HUMAN B-cell receptor-associated protein 31 (Fragment) OS=Homo sapiens GN=BCAP31 PE=1 SV=1;>tr|C9JQ75|C9JQ75_HUMAN B-cell receptor-associated protein 31 (Fragment) OS=Homo sapiens GN=BCAP31 PE=1 SV=1;>tr|C9J0M4|C9J0M4_HUMAN B-cell recepto	0	12248000	20.712	2	1	1	1	8.2	8.2	8.2	1	1	1	1	1	1	8.2	8.2	10020000	2228100	By MS/MS	By matching	2	0
Eukaryotic translation initiation factor 5A-1-like;Eukaryotic translation initiation factor 5A-1	EIF5AL1;EIF5A	0	21.0539	24.6742	Q6IS14;P63241;P63241-2	Q6IS14;P63241;P63241-2	>sp|Q6IS14|IF5AL_HUMAN Eukaryotic translation initiation factor 5A-1-like OS=Homo sapiens GN=EIF5AL1 PE=2 SV=2;>sp|P63241|IF5A1_HUMAN Eukaryotic translation initiation factor 5A-1 OS=Homo sapiens GN=EIF5A PE=1 SV=2;>sp|P63241-2|IF5A1_HUMAN Isoform 2 of Euk	0	28949000	16.773	1	1	1	1	15.6	15.6	15.6	1	1	1	1	1	1	15.6	15.6	26772000	2177000	By MS/MS	By matching	1	0
Ribosomal protein L19;60S ribosomal protein L19	RPL19	-4.22521	21.0316	25.2568	J3QR09;J3KTE4;P84098;J3QL15	J3QR09;J3KTE4;P84098;J3QL15	>tr|J3QR09|J3QR09_HUMAN Ribosomal protein L19 OS=Homo sapiens GN=RPL19 PE=1 SV=1;>tr|J3KTE4|J3KTE4_HUMAN Ribosomal protein L19 OS=Homo sapiens GN=RPL19 PE=1 SV=1;>sp|P84098|RL19_HUMAN 60S ribosomal protein L19 OS=Homo sapiens GN=RPL19 PE=1 SV=1;>tr|J3QL15|	0	42236000	23.134	2	2	2	2	13.5	13.5	13.5	2	1	2	1	2	1	13.5	4.7	40092000	2143600	By MS/MS	By matching	2	0
Y-box-binding protein 3;Nuclease-sensitive element-binding protein 1;Y-box-binding protein 2	YBX3;YBX1;YBX2	-4.20706	21.0213	25.2284	P16989-2;A0A087X1S2;P67809;P16989-3;P16989;A0A0D9SEI8;Q9Y2T7;H0Y449	P16989-2;A0A087X1S2;P67809;P16989-3;P16989;A0A0D9SEI8;Q9Y2T7;H0Y449	>sp|P16989-2|YBOX3_HUMAN Isoform 2 of Y-box-binding protein 3 OS=Homo sapiens GN=YBX3;>tr|A0A087X1S2|A0A087X1S2_HUMAN Nuclease-sensitive element-binding protein 1 OS=Homo sapiens GN=YBX1 PE=1 SV=2;>sp|P67809|YBOX1_HUMAN Nuclease-sensitive element-binding p	0	41438000	31.947	3	2	2	2	10.9	10.9	10.9	2	2	2	2	2	2	10.9	10.9	39310000	2128400	By MS/MS	By matching	3	0
Heterogeneous nuclear ribonucleoprotein F;Heterogeneous nuclear ribonucleoprotein F, N-terminally processed	HNRNPF	-2.29153	21.0187	23.3102	P52597	P52597	>sp|P52597|HNRPF_HUMAN Heterogeneous nuclear ribonucleoprotein F OS=Homo sapiens GN=HNRNPF PE=1 SV=3	0	12526000	45.671	1	2	1	1	7.2	3.1	3.1	2	1	1	1	1	1	7.2	3.1	10401000	2124500	By MS/MS	By matching	1	0
60S ribosomal protein L34	RPL34	-3.08165	20.9799	24.0616	P49207	P49207	>sp|P49207|RL34_HUMAN 60S ribosomal protein L34 OS=Homo sapiens GN=RPL34 PE=1 SV=3	0	19577000	13.293	3	2	2	2	14.5	14.5	14.5	2	1	2	1	2	1	14.5	6.8	17509000	2068200	By MS/MS	By matching	3	0
60S ribosomal protein L7a	RPL7A	0	20.9504	23.8586	Q5T8U3;P62424	Q5T8U3;P62424	>tr|Q5T8U3|Q5T8U3_HUMAN 60S ribosomal protein L7a (Fragment) OS=Homo sapiens GN=RPL7A PE=1 SV=1;>sp|P62424|RL7A_HUMAN 60S ribosomal protein L7a OS=Homo sapiens GN=RPL7A PE=1 SV=2	0.0063091	17237000	21.545	2	1	1	1	5.8	5.8	5.8	1	1	1	1	1	1	5.8	5.8	15211000	2026300	By MS/MS	By matching	2	0
60S ribosomal protein L17	RPL17	-3.77792	20.9324	24.7104	A0A087WXM6;J3QQT2;J3KRX5;P18621;P18621-3;A0A0A6YYL6;J3KSJ0;A0A087WY81;J3KRB3;A0A087WWH0;J3QS96;P18621-2;J3QLC8;A0A0A0MRF8	A0A087WXM6;J3QQT2;J3KRX5;P18621;P18621-3;A0A0A6YYL6;J3KSJ0;A0A087WY81;J3KRB3;A0A087WWH0;J3QS96;P18621-2;J3QLC8;A0A0A0MRF8	>tr|A0A087WXM6|A0A087WXM6_HUMAN 60S ribosomal protein L17 (Fragment) OS=Homo sapiens GN=RPL17 PE=1 SV=1;>tr|J3QQT2|J3QQT2_HUMAN 60S ribosomal protein L17 (Fragment) OS=Homo sapiens GN=RPL17 PE=1 SV=1;>tr|J3KRX5|J3KRX5_HUMAN 60S ribosomal protein L17 (Fragm	0	29452000	19.586	7	2	2	2	14.2	14.2	14.2	2	2	2	2	2	2	14.2	14.2	27451000	2001200	By MS/MS	By matching	7	0
Staphylococcal nuclease domain-containing protein 1	SND1	-2.88296	20.8733	23.7562	H7C597;Q7KZF4	H7C597;Q7KZF4	>tr|H7C597|H7C597_HUMAN Staphylococcal nuclease domain-containing protein 1 (Fragment) OS=Homo sapiens GN=SND1 PE=1 SV=1;>sp|Q7KZF4|SND1_HUMAN Staphylococcal nuclease domain-containing protein 1 OS=Homo sapiens GN=SND1 PE=1 SV=1	0	16089000	26.227	2	2	2	2	16.9	16.9	16.9	2	1	2	1	2	1	16.9	11.3	14169000	1920800	By MS/MS	By matching	2	0
Integrin alpha-V;Integrin alpha-V heavy chain;Integrin alpha-V light chain	ITGAV	0	20.8104	21.9353	P06756-3;P06756-2;P06756	P06756-3;P06756-2;P06756	>sp|P06756-3|ITAV_HUMAN Isoform 3 of Integrin alpha-V OS=Homo sapiens GN=ITGAV;>sp|P06756-2|ITAV_HUMAN Isoform 2 of Integrin alpha-V OS=Homo sapiens GN=ITGAV;>sp|P06756|ITAV_HUMAN Integrin alpha-V OS=Homo sapiens GN=ITGAV PE=1 SV=2	0.0032362	5849200	111.13	5	1	1	1	1.1	1.1	1.1	1	1	1	1	1	1	1.1	1.1	4010400	1838900	By MS/MS	By MS/MS	4	1
Eukaryotic translation initiation factor 2 subunit 3;Putative eukaryotic translation initiation factor 2 subunit 3-like protein	EIF2S3;EIF2S3L	-3.10771	20.7545	23.8622	P41091;Q2VIR3-2;F8W810;Q2VIR3	P41091;Q2VIR3-2;F8W810;Q2VIR3	>sp|P41091|IF2G_HUMAN Eukaryotic translation initiation factor 2 subunit 3 OS=Homo sapiens GN=EIF2S3 PE=1 SV=3;>sp|Q2VIR3-2|IF2GL_HUMAN Isoform 2 of Putative eukaryotic translation initiation factor 2 subunit 3-like protein OS=Homo sapiens GN=EIF2S3L;>tr|F	0	17018000	51.109	2	2	2	2	6.4	6.4	6.4	2	2	2	2	2	2	6.4	6.4	15249000	1769000	By MS/MS	By matching	2	0
Extended synaptotagmin-1	ESYT1	-2.24813	20.7003	22.9485	Q9BSJ8;Q9BSJ8-2;F8VZB1	Q9BSJ8;Q9BSJ8-2;F8VZB1	>sp|Q9BSJ8|ESYT1_HUMAN Extended synaptotagmin-1 OS=Homo sapiens GN=ESYT1 PE=1 SV=1;>sp|Q9BSJ8-2|ESYT1_HUMAN Isoform 2 of Extended synaptotagmin-1 OS=Homo sapiens GN=ESYT1;>tr|F8VZB1|F8VZB1_HUMAN Extended synaptotagmin-1 (Fragment) OS=Homo sapiens GN=ESYT1	0	9798000	122.85	1	2	2	2	2.4	2.4	2.4	2	2	2	2	2	2	2.4	2.4	8094200	1703800	By MS/MS	By matching	1	0
Heterogeneous nuclear ribonucleoprotein A/B	HNRNPAB	0	20.6958	24.2396	D6R9P3;D6RD18;Q99729-3;Q99729-4;D6RBZ0;A0A087WZV1;Q99729-2;Q99729	D6R9P3;D6RD18;Q99729-3;Q99729-4;D6RBZ0;A0A087WZV1;Q99729-2;Q99729	>tr|D6R9P3|D6R9P3_HUMAN Heterogeneous nuclear ribonucleoprotein A/B OS=Homo sapiens GN=HNRNPAB PE=1 SV=1;>tr|D6RD18|D6RD18_HUMAN Heterogeneous nuclear ribonucleoprotein A/B OS=Homo sapiens GN=HNRNPAB PE=1 SV=1;>sp|Q99729-3|ROAA_HUMAN Isoform 3 of Heterogen	0	21506000	30.302	2	1	1	1	4.6	4.6	4.6	1	1	1	1	1	1	4.6	4.6	19808000	1698500	By MS/MS	By matching	2	0
14-3-3 protein gamma;14-3-3 protein gamma, N-terminally processed;14-3-3 protein eta	YWHAG;YWHAE;YWHAH	-3.18849	20.6355	23.824	P61981;K7EIT4;A2IDB2;Q04917	P61981;K7EIT4;A2IDB2;Q04917	>sp|P61981|1433G_HUMAN 14-3-3 protein gamma OS=Homo sapiens GN=YWHAG PE=1 SV=2;>tr|K7EIT4|K7EIT4_HUMAN 14-3-3 protein epsilon (Fragment) OS=Homo sapiens GN=YWHAE PE=1 SV=1;>tr|A2IDB2|A2IDB2_HUMAN 14-3-3 protein eta (Fragment) OS=Homo sapiens GN=YWHAH PE=1	0	16479000	28.302	6	2	1	1	7.7	4.5	4.5	2	2	1	1	1	1	7.7	7.7	14850000	1628900	By MS/MS	By MS/MS	5	1
Probable ATP-dependent RNA helicase DDX5;Probable ATP-dependent RNA helicase DDX17	DDX5;DDX17	-3.66376	20.6141	24.2778	P17844-2;P17844;J3KTA4;Q92841-1;Q92841-3;Q92841-2;Q92841;H3BLZ8;J3QSF1;J3KRZ1	P17844-2;P17844;J3KTA4;Q92841-1;Q92841-3;Q92841-2;Q92841;H3BLZ8	>sp|P17844-2|DDX5_HUMAN Isoform 2 of Probable ATP-dependent RNA helicase DDX5 OS=Homo sapiens GN=DDX5;>sp|P17844|DDX5_HUMAN Probable ATP-dependent RNA helicase DDX5 OS=Homo sapiens GN=DDX5 PE=1 SV=1;>tr|J3KTA4|J3KTA4_HUMAN Probable ATP-dependent RNA helica	0	21945000	60.563	7	3	3	3	5.8	5.8	5.8	3	2	3	2	3	2	5.8	3.7	20340000	1604900	By MS/MS	By matching	7	0
Protein kinase C and casein kinase substrate in neurons protein 3	PACSIN3	-2.91052	20.5374	23.448	A0A0C4DGG1;Q9UKS6;H0YDM6;E9PIY1	A0A0C4DGG1;Q9UKS6;H0YDM6;E9PIY1	>tr|A0A0C4DGG1|A0A0C4DGG1_HUMAN Protein kinase C and casein kinase substrate in neurons protein 3 (Fragment) OS=Homo sapiens GN=PACSIN3 PE=1 SV=1;>sp|Q9UKS6|PACN3_HUMAN Protein kinase C and casein kinase substrate in neurons protein 3 OS=Homo sapiens GN=PA	0	12965000	46.494	2	2	2	2	6.2	6.2	6.2	2	1	2	1	2	1	6.2	2.7	11443000	1521900	By MS/MS	By matching	2	0
Neuroblast differentiation-associated protein AHNAK	AHNAK	-3.20703	20.5011	23.7081	Q09666	Q09666	>sp|Q09666|AHNK_HUMAN Neuroblast differentiation-associated protein AHNAK OS=Homo sapiens GN=AHNAK PE=1 SV=2	0	15188000	629.09	1	2	2	2	1.5	1.5	1.5	2	1	2	1	2	1	1.5	1.2	13704000	1484000	By MS/MS	By matching	1	0
Heterogeneous nuclear ribonucleoprotein D0	HNRNPD	0	20.4874	23.818	D6RF44;H0YA96;D6RAF8;H0Y8G5;Q14103-4;Q14103-3;Q14103-2;Q14103	D6RF44;H0YA96;D6RAF8;H0Y8G5;Q14103-4;Q14103-3;Q14103-2;Q14103	>tr|D6RF44|D6RF44_HUMAN Heterogeneous nuclear ribonucleoprotein D0 (Fragment) OS=Homo sapiens GN=HNRNPD PE=1 SV=5;>tr|H0YA96|H0YA96_HUMAN Heterogeneous nuclear ribonucleoprotein D0 (Fragment) OS=Homo sapiens GN=HNRNPD PE=1 SV=1;>tr|D6RAF8|D6RAF8_HUMAN Hete	0.0031949	16259000	12.64	3	1	1	1	12.5	12.5	12.5	1	1	1	1	1	1	12.5	12.5	14789000	1470000	By MS/MS	By matching	3	0
Caprin-1	CAPRIN1	0	20.4403	24.0072	E9PLA9;G3V153;A0A087X082;Q14444-2;Q14444	E9PLA9;G3V153;A0A087X082;Q14444-2;Q14444	>tr|E9PLA9|E9PLA9_HUMAN Caprin-1 (Fragment) OS=Homo sapiens GN=CAPRIN1 PE=1 SV=1;>tr|G3V153|G3V153_HUMAN Caprin-1 OS=Homo sapiens GN=CAPRIN1 PE=1 SV=1;>tr|A0A087X082|A0A087X082_HUMAN Caprin-1 OS=Homo sapiens GN=CAPRIN1 PE=1 SV=1;>sp|Q14444-2|CAPR1_HUMAN Is	0	18284000	20.236	2	1	1	1	5.9	5.9	5.9	1	1	1	1	1	1	5.9	5.9	16861000	1422800	By MS/MS	By matching	2	0
Actin, gamma-enteric smooth muscle;Actin, alpha skeletal muscle;Actin, alpha cardiac muscle 1;Actin, aortic smooth muscle	ACTG2;ACTA1;ACTC1;ACTA2	-7.65717	20.4141	28.0713	P63267;P68133;P68032;P62736;A6NL76;P63267-2;F8WB63;B8ZZJ2;C9JFL5;F6UVQ4;F6QUT6;C9JUM1;Q562R1;F8WCH0	P63267;P68133;P68032;P62736;A6NL76;P63267-2	>sp|P63267|ACTH_HUMAN Actin, gamma-enteric smooth muscle OS=Homo sapiens GN=ACTG2 PE=1 SV=1;>sp|P68133|ACTS_HUMAN Actin, alpha skeletal muscle OS=Homo sapiens GN=ACTA1 PE=1 SV=1;>sp|P68032|ACTC_HUMAN Actin, alpha cardiac muscle 1 OS=Homo sapiens GN=ACTC1 P	0	283430000	41.876	2	18	1	1	32.7	4.3	4.3	18	18	1	1	1	1	32.7	32.7	282030000	1397200	By MS/MS	By matching	2	0
Proteasome subunit beta type-6	PSMB6	0	20.3957	22.6521	P28072	P28072	>sp|P28072|PSB6_HUMAN Proteasome subunit beta type-6 OS=Homo sapiens GN=PSMB6 PE=1 SV=4	0.0094044	7970400	25.357	0	1	1	1	4.6	4.6	4.6	1	1	1	1	1	1	4.6	4.6	6591000	1379500	By MS/MS	By matching	0	0
Protein disulfide-isomerase	P4HB	0	20.3095	23.9722	I3L3P5;I3L312;P07237	I3L3P5;I3L312;P07237	>tr|I3L3P5|I3L3P5_HUMAN Protein disulfide-isomerase (Fragment) OS=Homo sapiens GN=P4HB PE=1 SV=1;>tr|I3L312|I3L312_HUMAN Protein disulfide-isomerase (Fragment) OS=Homo sapiens GN=P4HB PE=1 SV=2;>sp|P07237|PDIA1_HUMAN Protein disulfide-isomerase OS=Homo sap	0	17756000	16.876	1	1	1	1	19.2	19.2	19.2	1	1	1	1	1	1	19.2	19.2	16457000	1299500	By MS/MS	By matching	1	0
Glutaredoxin-3	GLRX3	0	20.2136	23.1816	O76003	O76003	>sp|O76003|GLRX3_HUMAN Glutaredoxin-3 OS=Homo sapiens GN=GLRX3 PE=1 SV=2	0	10730000	37.432	2	1	1	1	7.8	7.8	7.8	1	1	1	1	1	1	7.8	7.8	9513700	1215900	By MS/MS	By matching	2	0
60S ribosomal protein L23	RPL23	0	20.1533	23.3931	C9JD32;B9ZVP7;J3KT29;P62829	C9JD32;B9ZVP7;J3KT29;P62829	>tr|C9JD32|C9JD32_HUMAN 60S ribosomal protein L23 (Fragment) OS=Homo sapiens GN=RPL23 PE=1 SV=1;>tr|B9ZVP7|B9ZVP7_HUMAN 60S ribosomal protein L23 OS=Homo sapiens GN=RPL23 PE=1 SV=1;>tr|J3KT29|J3KT29_HUMAN 60S ribosomal protein L23 OS=Homo sapiens GN=RPL23	0	12182000	9.6694	1	1	1	1	16.5	16.5	16.5	1	1	1	1	1	1	16.5	16.5	11016000	1166100	By MS/MS	By matching	1	0
Cysteine and glycine-rich protein 2	CSRP2	-4.12459	20.1335	24.2581	F8VQR7;Q16527;F8VW96	F8VQR7;Q16527;F8VW96	>tr|F8VQR7|F8VQR7_HUMAN Cysteine and glycine-rich protein 2 OS=Homo sapiens GN=CSRP2 PE=1 SV=1;>sp|Q16527|CSRP2_HUMAN Cysteine and glycine-rich protein 2 OS=Homo sapiens GN=CSRP2 PE=1 SV=3;>tr|F8VW96|F8VW96_HUMAN Cysteine and glycine-rich protein 2 OS=Homo	0	20064000	20.677	2	2	2	2	12.3	12.3	12.3	2	0	2	0	2	0	12.3	0	20064000	0	By MS/MS	By matching	2	0
40S ribosomal protein S21	RPS21	-5.08699	20.126	25.213	Q8WVC2;P63220;Q9BYK1	Q8WVC2;P63220;Q9BYK1	>tr|Q8WVC2|Q8WVC2_HUMAN 40S ribosomal protein S21 OS=Homo sapiens GN=RPS21 PE=1 SV=1;>sp|P63220|RS21_HUMAN 40S ribosomal protein S21 OS=Homo sapiens GN=RPS21 PE=1 SV=1;>tr|Q9BYK1|Q9BYK1_HUMAN 40S ribosomal protein S21 OS=Homo sapiens GN=RPS21 PE=1 SV=1	0	38893000	8.85	3	2	2	2	23.5	23.5	23.5	2	0	2	0	2	0	23.5	0	38893000	0	By MS/MS	By matching	3	0
Interleukin enhancer-binding factor 2	ILF2	0	20.1247	24.2103	B4DY09;Q12905	B4DY09;Q12905	>tr|B4DY09|B4DY09_HUMAN Interleukin enhancer-binding factor 2 OS=Homo sapiens GN=ILF2 PE=1 SV=1;>sp|Q12905|ILF2_HUMAN Interleukin enhancer-binding factor 2 OS=Homo sapiens GN=ILF2 PE=1 SV=2	0	19410000	38.91	4	1	1	1	2.8	2.8	2.8	1	0	1	0	1	0	2.8	0	19410000	0	By MS/MS	By matching	4	0
Nexilin	NEXN	-1.6006	20.1024	21.703	Q0ZGT2-2;E7EUA0	Q0ZGT2-2;E7EUA0	>sp|Q0ZGT2-2|NEXN_HUMAN Isoform 2 of Nexilin OS=Homo sapiens GN=NEXN;>tr|E7EUA0|E7EUA0_HUMAN Nexilin (Fragment) OS=Homo sapiens GN=NEXN PE=1 SV=1	1	4539600	79.361	1	9	1	1	13.6	2.7	2.7	8	9	1	1	1	1	12.2	13.6	3413900	1125700	By MS/MS	By matching	1	0
Nuclear mitotic apparatus protein 1	NUMA1	0	20.069	22.0424	H0YFY6;Q14980-4;Q14980-3;Q14980-2;Q14980	H0YFY6;Q14980-4;Q14980-3;Q14980-2;Q14980	>tr|H0YFY6|H0YFY6_HUMAN Nuclear mitotic apparatus protein 1 (Fragment) OS=Homo sapiens GN=NUMA1 PE=1 SV=1;>sp|Q14980-4|NUMA1_HUMAN Isoform Numa-s of Nuclear mitotic apparatus protein 1 OS=Homo sapiens GN=NUMA1;>sp|Q14980-3|NUMA1_HUMAN Isoform Numa-m of Nuc	0	4319400	107.3	1	1	1	1	1.2	1.2	1.2	1	0	1	0	1	0	1.2	0	4319400	0	By MS/MS	By matching	1	0
Proliferation-associated protein 2G4	PA2G4	0	20.0546	21.9811	H0YIN7;F8W0A3;F8VR77;Q9UQ80-2;Q9UQ80	H0YIN7;F8W0A3;F8VR77;Q9UQ80-2;Q9UQ80	>tr|H0YIN7|H0YIN7_HUMAN Uncharacterized protein (Fragment) OS=Homo sapiens PE=4 SV=2;>tr|F8W0A3|F8W0A3_HUMAN Proliferation-associated protein 2G4 (Fragment) OS=Homo sapiens GN=PA2G4 PE=1 SV=1;>tr|F8VR77|F8VR77_HUMAN Proliferation-associated protein 2G4 OS=	0	4139700	17.279	1	1	1	1	19.4	19.4	19.4	1	0	1	0	1	0	19.4	0	4139700	0	By MS/MS	By matching	1	0
Golgin subfamily A member 6-like protein 2	GOLGA6L2	-2.83406	20.0498	22.8839	H3BMJ4	H3BMJ4	>tr|H3BMJ4|H3BMJ4_HUMAN Golgin subfamily A member 6-like protein 2 OS=Homo sapiens GN=GOLGA6L2 PE=4 SV=1	0	7740000	100.61	0	2	2	2	5.1	5.1	5.1	2	0	2	0	2	0	5.1	0	7740000	0	By MS/MS	By matching	0	0
Elongation factor 1-beta	EEF1B2	0	20.0393	22.9428	P24534	P24534	>sp|P24534|EF1B_HUMAN Elongation factor 1-beta OS=Homo sapiens GN=EEF1B2 PE=1 SV=3	0	8062700	24.763	1	1	1	1	5.8	5.8	5.8	1	0	1	0	1	0	5.8	0	8062700	0	By MS/MS	By matching	1	0
Iron-sulfur cluster co-chaperone protein HscB, mitochondrial	HSCB	0	20.0332	25.1633	Q8IWL3	Q8IWL3	>sp|Q8IWL3|HSC20_HUMAN Iron-sulfur cluster co-chaperone protein HscB, mitochondrial OS=Homo sapiens GN=HSCB PE=1 SV=3	0	37576000	27.422	1	1	1	1	5.1	5.1	5.1	1	0	1	0	1	0	5.1	0	37576000	0	By MS/MS	By matching	1	0
Ribose-phosphate pyrophosphokinase 1;Ribose-phosphate pyrophosphokinase 3	PRPS1;PRPS1L1	0	20.0299	23.5482	B1ALA7;P60891;P21108;A0A0B4J207	B1ALA7;P60891;P21108;A0A0B4J207	>tr|B1ALA7|B1ALA7_HUMAN Ribose-phosphate pyrophosphokinase 1 OS=Homo sapiens GN=PRPS1 PE=1 SV=1;>sp|P60891|PRPS1_HUMAN Ribose-phosphate pyrophosphokinase 1 OS=Homo sapiens GN=PRPS1 PE=1 SV=2;>sp|P21108|PRPS3_HUMAN Ribose-phosphate pyrophosphokinase 3 OS=Ho	0	12266000	18.457	1	1	1	1	7.7	7.7	7.7	1	0	1	0	1	0	7.7	0	12266000	0	By MS/MS	By matching	1	0
C-type mannose receptor 2	MRC2	0	20.0277	23.1825	Q9UBG0	Q9UBG0	>sp|Q9UBG0|MRC2_HUMAN C-type mannose receptor 2 OS=Homo sapiens GN=MRC2 PE=1 SV=2	0	9520000	166.67	1	1	1	1	0.9	0.9	0.9	1	0	1	0	1	0	0.9	0	9520000	0	By MS/MS	By matching	1	0
Mitochondrial import inner membrane translocase subunit TIM14	DNAJC19	0	20.0216	21.8867	G5E9V2;F2Z3A7;Q96DA6	G5E9V2;F2Z3A7;Q96DA6	>tr|G5E9V2|G5E9V2_HUMAN DnaJ (Hsp40) homolog, subfamily C, member 19, isoform CRA_b OS=Homo sapiens GN=DNAJC19 PE=1 SV=1;>tr|F2Z3A7|F2Z3A7_HUMAN Mitochondrial import inner membrane translocase subunit TIM14 OS=Homo sapiens GN=DNAJC19 PE=1 SV=1;>sp|Q96DA6|T	0	3877600	5.0539	1	1	1	1	40.4	40.4	40.4	1	0	1	0	1	0	40.4	0	3877600	0	By MS/MS	By matching	1	0
Importin subunit beta-1	KPNB1	0	20.015	20.7062	J3KTM9;Q14974-2;Q14974	J3KTM9;Q14974-2;Q14974	>tr|J3KTM9|J3KTM9_HUMAN Importin subunit beta-1 (Fragment) OS=Homo sapiens GN=KPNB1 PE=1 SV=1;>sp|Q14974-2|IMB1_HUMAN Isoform 2 of Importin subunit beta-1 OS=Homo sapiens GN=KPNB1;>sp|Q14974|IMB1_HUMAN Importin subunit beta-1 OS=Homo sapiens GN=KPNB1 PE=1	0	1710800	76.45	1	1	1	1	2.8	2.8	2.8	1	0	1	0	1	0	2.8	0	1710800	0	By MS/MS	By matching	1	0
tRNA-splicing ligase RtcB homolog	C22orf28	-2.60296	20.0016	22.6046	Q9Y3I0	Q9Y3I0	>sp|Q9Y3I0|RTCB_HUMAN tRNA-splicing ligase RtcB homolog OS=Homo sapiens GN=RTCB PE=1 SV=1	0	6377600	55.21	1	2	2	2	3.8	3.8	3.8	2	0	2	0	2	0	3.8	0	6377600	0	By MS/MS	By matching	1	0
DNA damage-binding protein 1	DDB1	0	19.9254	21.4177	F5H7A0;F5H4N9;F5GY55;Q16531	F5H7A0;F5H4N9;F5GY55;Q16531	>tr|F5H7A0|F5H7A0_HUMAN DNA damage-binding protein 1 (Fragment) OS=Homo sapiens GN=DDB1 PE=1 SV=1;>tr|F5H4N9|F5H4N9_HUMAN DNA damage-binding protein 1 (Fragment) OS=Homo sapiens GN=DDB1 PE=1 SV=1;>tr|F5GY55|F5GY55_HUMAN DNA damage-binding protein 1 OS=Homo	0	2801400	19.989	1	1	1	1	14.3	14.3	14.3	1	0	1	0	1	0	14.3	0	2801400	0	By MS/MS	By matching	1	0
40S ribosomal protein S25	RPS25	-6.54906	19.9101	26.4592	P62851	P62851	>sp|P62851|RS25_HUMAN 40S ribosomal protein S25 OS=Homo sapiens GN=RPS25 PE=1 SV=1	0	92258000	13.742	4	2	2	2	15.2	15.2	15.2	2	0	2	0	2	0	15.2	0	92258000	0	By MS/MS	By matching	4	0
Heterogeneous nuclear ribonucleoprotein Q;Heterogeneous nuclear ribonucleoprotein R	SYNCRIP;HNRNPR	0	19.9053	24.6618	F6UXX1;B7Z645;O60506-4;O43390-4;O60506-3;O60506-2;O60506;O43390;O43390-2	F6UXX1;B7Z645;O60506-4;O43390-4;O60506-3;O60506-2;O60506;O43390;O43390-2	>tr|F6UXX1|F6UXX1_HUMAN Heterogeneous nuclear ribonucleoprotein Q (Fragment) OS=Homo sapiens GN=SYNCRIP PE=1 SV=1;>tr|B7Z645|B7Z645_HUMAN Heterogeneous nuclear ribonucleoprotein Q OS=Homo sapiens GN=SYNCRIP PE=1 SV=1;>sp|O60506-4|HNRPQ_HUMAN Isoform 4 of H	0	26542000	20.256	3	1	1	1	6.5	6.5	6.5	1	0	1	0	1	0	6.5	0	26542000	0	By MS/MS	By matching	3	0
Kelch-like protein 22	KLHL22	0	19.8981	21.1416	H7BZZ5;Q53GT1-3;Q53GT1	H7BZZ5;Q53GT1-3;Q53GT1	>tr|H7BZZ5|H7BZZ5_HUMAN Uncharacterized protein (Fragment) OS=Homo sapiens PE=4 SV=1;>sp|Q53GT1-3|KLH22_HUMAN Isoform 2 of Kelch-like protein 22 OS=Homo sapiens GN=KLHL22;>sp|Q53GT1|KLH22_HUMAN Kelch-like protein 22 OS=Homo sapiens GN=KLHL22 PE=1 SV=2	0.009375	2313500	7.312	2	1	1	1	23.1	23.1	23.1	1	0	1	0	1	0	23.1	0	2313500	0	By MS/MS	By matching	2	0
Inosine-5-monophosphate dehydrogenase 2	IMPDH2	-3.72069	19.8668	23.5875	H0Y4R1;P12268	H0Y4R1;P12268	>tr|H0Y4R1|H0Y4R1_HUMAN Inosine-5-monophosphate dehydrogenase 2 (Fragment) OS=Homo sapiens GN=IMPDH2 PE=1 SV=1;>sp|P12268|IMDH2_HUMAN Inosine-5-monophosphate dehydrogenase 2 OS=Homo sapiens GN=IMPDH2 PE=1 SV=2	0	13561000	50.957	2	2	2	2	4.9	4.9	4.9	2	1	2	1	2	1	4.9	2.3	12605000	956100	By MS/MS	By matching	2	0
14-3-3 protein theta	YWHAQ	-4.64946	19.8562	24.5057	E9PG15;P27348	E9PG15;P27348	>tr|E9PG15|E9PG15_HUMAN 14-3-3 protein theta (Fragment) OS=Homo sapiens GN=YWHAQ PE=1 SV=1;>sp|P27348|1433T_HUMAN 14-3-3 protein theta OS=Homo sapiens GN=YWHAQ PE=1 SV=1	0	23820000	17.048	4	3	2	2	22.8	17.4	17.4	3	1	2	0	2	0	22.8	5.4	23820000	0	By MS/MS	By matching	4	0
Putative pre-mRNA-splicing factor ATP-dependent RNA helicase DHX15	DHX15	0	19.8519	21.7482	O43143	O43143	>sp|O43143|DHX15_HUMAN Pre-mRNA-splicing factor ATP-dependent RNA helicase DHX15 OS=Homo sapiens GN=DHX15 PE=1 SV=2	0	3522600	90.932	1	1	1	1	3.4	3.4	3.4	1	0	1	0	1	0	3.4	0	3522600	0	By MS/MS	By matching	1	0
DNA replication licensing factor MCM7	MCM7	0	19.8504	23.6629	P33993-3;P33993	P33993-3;P33993	>sp|P33993-3|MCM7_HUMAN Isoform 3 of DNA replication licensing factor MCM7 OS=Homo sapiens GN=MCM7;>sp|P33993|MCM7_HUMAN DNA replication licensing factor MCM7 OS=Homo sapiens GN=MCM7 PE=1 SV=4	0	13281000	60.643	1	1	1	1	5.3	5.3	5.3	1	0	1	0	1	0	5.3	0	13281000	0	By MS/MS	By matching	1	0
Coronin-2A	CORO2A	0	19.85	22.275	Q92828	Q92828	>sp|Q92828|COR2A_HUMAN Coronin-2A OS=Homo sapiens GN=CORO2A PE=2 SV=2	0.0063291	5075100	59.763	1	1	1	1	2.1	2.1	2.1	1	0	1	0	1	0	2.1	0	5075100	0	By MS/MS	By matching	1	0
Histone H1.5	HIST1H1B	0	19.8368	23.4211	P16401	P16401	>sp|P16401|H15_HUMAN Histone H1.5 OS=Homo sapiens GN=HIST1H1B PE=1 SV=3	0.0032154	12169000	22.58	1	1	1	1	4.9	4.9	4.9	1	1	1	1	1	1	4.9	4.9	11232000	936390	By MS/MS	By matching	1	0
60S ribosomal protein L10;60S ribosomal protein L10-like	RPL10;RPL10L	-4.49647	19.8268	24.3233	H7C123;H7C2C5;F8W7C6;A0A087WV22;X1WI28;P27635;Q96L21;B8A6G2;A6QRI9	H7C123;H7C2C5;F8W7C6;A0A087WV22;X1WI28;P27635;Q96L21	>tr|H7C123|H7C123_HUMAN 60S ribosomal protein L10 (Fragment) OS=Homo sapiens GN=RPL10 PE=1 SV=1;>tr|H7C2C5|H7C2C5_HUMAN 60S ribosomal protein L10 (Fragment) OS=Homo sapiens GN=RPL10 PE=1 SV=1;>tr|F8W7C6|F8W7C6_HUMAN 60S ribosomal protein L10 OS=Homo sapien	0	21921000	10.028	4	3	3	3	30.8	30.8	30.8	3	1	3	1	3	1	30.8	9.9	20991000	929950	By MS/MS	By matching	4	0
40S ribosomal protein S10;Putative 40S ribosomal protein S10-like	RPS10;RPS10P5	-4.95434	19.3375	24.2918	P46783;Q9NQ39	P46783;Q9NQ39	>sp|P46783|RS10_HUMAN 40S ribosomal protein S10 OS=Homo sapiens GN=RPS10 PE=1 SV=1;>sp|Q9NQ39|RS10L_HUMAN Putative 40S ribosomal protein S10-like OS=Homo sapiens GN=RPS10P5 PE=5 SV=1	0	21201000	18.898	3	2	2	2	9.1	9.1	9.1	2	1	2	1	2	1	9.1	9.1	20538000	662450	By MS/MS	By matching	3	0
T-complex protein 1 subunit zeta	CCT6A	0	19.2898	23.3605	P40227-2;P40227	P40227-2;P40227	>sp|P40227-2|TCPZ_HUMAN Isoform 2 of T-complex protein 1 subunit zeta OS=Homo sapiens GN=CCT6A;>sp|P40227|TCPZ_HUMAN T-complex protein 1 subunit zeta OS=Homo sapiens GN=CCT6A PE=1 SV=3	0.0093458	11411000	53.288	1	1	1	1	3.3	3.3	3.3	1	1	1	1	1	1	3.3	3.3	10770000	640930	By MS/MS	By matching	1	0
ATP-dependent RNA helicase A	DHX9	-5.87701	19.2535	25.1305	Q08211	Q08211	>sp|Q08211|DHX9_HUMAN ATP-dependent RNA helicase A OS=Homo sapiens GN=DHX9 PE=1 SV=4	0	37357000	140.96	5	3	3	3	4.2	4.2	4.2	3	1	3	1	3	1	4.2	2	36732000	625010	By MS/MS	By matching	5	0
T-complex protein 1 subunit beta	CCT2	0	18.9623	22.9242	F8VQ14;P78371-2;F5GWF6;P78371	F8VQ14;P78371-2;F5GWF6;P78371	>tr|F8VQ14|F8VQ14_HUMAN T-complex protein 1 subunit beta OS=Homo sapiens GN=CCT2 PE=1 SV=1;>sp|P78371-2|TCPB_HUMAN Isoform 2 of T-complex protein 1 subunit beta OS=Homo sapiens GN=CCT2;>tr|F5GWF6|F5GWF6_HUMAN T-complex protein 1 subunit beta OS=Homo sapien	0	8469900	44.812	1	1	1	1	2.6	2.6	2.6	1	1	1	1	1	1	2.6	2.6	7959100	510770	By MS/MS	By matching	1	0
Insulin-like growth factor 2 mRNA-binding protein 3	IGF2BP3	-5.21626	18.5339	23.7501	O00425-2;O00425	O00425-2;O00425	>sp|O00425-2|IF2B3_HUMAN Isoform 2 of Insulin-like growth factor 2 mRNA-binding protein 3 OS=Homo sapiens GN=IGF2BP3;>sp|O00425|IF2B3_HUMAN Insulin-like growth factor 2 mRNA-binding protein 3 OS=Homo sapiens GN=IGF2BP3 PE=1 SV=2	0	14489000	21.63	2	2	2	2	11.6	11.6	11.6	2	1	2	1	2	1	11.6	6.6	14109000	379530	By MS/MS	By matching	2	0
ATP synthase subunit beta;ATP synthase subunit beta, mitochondrial	ATP5B	0	18.2067	22.363	H0YI37;F8W0P7;F8W079;H0YH81;P06576	H0YI37;F8W0P7;F8W079;H0YH81;P06576	>tr|H0YI37|H0YI37_HUMAN ATP synthase subunit beta, mitochondrial (Fragment) OS=Homo sapiens GN=ATP5B PE=1 SV=1;>tr|F8W0P7|F8W0P7_HUMAN ATP synthase subunit beta, mitochondrial (Fragment) OS=Homo sapiens GN=ATP5B PE=1 SV=2;>tr|F8W079|F8W079_HUMAN ATP syntha	0.0032051	5696800	13.907	2	1	1	1	10.5	10.5	10.5	1	1	1	1	1	1	10.5	10.5	5394200	302530	By MS/MS	By matching	2	0
Elongation factor 1-delta	EEF1D	-8.28211	17.7595	26.0416	E9PK01;P29692;E9PMW7;E9PPR1;E9PL12;E9PQ49;E9PI39;P29692-3;A0A087X1X7;P29692-2;E9PRY8;E9PN91;E9PIZ1;E9PL71;H0YCK7;E9PQZ1;P29692-4;E9PNW6;E9PQC9;E9PKK3;E9PK72;E9PJD0;H0YE58;E9PK06;H0YE72	E9PK01;P29692;E9PMW7;E9PPR1;E9PL12;E9PQ49;E9PI39;P29692-3;A0A087X1X7;P29692-2;E9PRY8;E9PN91;E9PIZ1;E9PL71;H0YCK7;E9PQZ1;P29692-4	>tr|E9PK01|E9PK01_HUMAN Elongation factor 1-delta (Fragment) OS=Homo sapiens GN=EEF1D PE=1 SV=1;>sp|P29692|EF1D_HUMAN Elongation factor 1-delta OS=Homo sapiens GN=EEF1D PE=1 SV=5;>tr|E9PMW7|E9PMW7_HUMAN Elongation factor 1-delta OS=Homo sapiens GN=EEF1D PE	0	69294000	28.821	5	4	4	4	22.2	22.2	22.2	4	1	4	1	4	1	22.2	4.6	69072000	221890	By MS/MS	By matching	5	0
Nucleolar RNA helicase 2	DDX21	-6.38049	17.2445	23.625	Q9NR30-2;Q9NR30	Q9NR30-2;Q9NR30	>sp|Q9NR30-2|DDX21_HUMAN Isoform 2 of Nucleolar RNA helicase 2 OS=Homo sapiens GN=DDX21;>sp|Q9NR30|DDX21_HUMAN Nucleolar RNA helicase 2 OS=Homo sapiens GN=DDX21 PE=1 SV=5	0	13092000	79.656	3	2	2	2	3.9	3.9	3.9	2	1	2	1	2	1	3.9	1.7	12937000	155280	By MS/MS	By matching	3	0
Reticulon-4	RTN4	0	16.814	24.064	F8W914;Q9NQC3-2;Q9NQC3-5;Q9NQC3	F8W914;Q9NQC3-2;Q9NQC3-5;Q9NQC3	>tr|F8W914|F8W914_HUMAN Reticulon OS=Homo sapiens GN=RTN4 PE=1 SV=1;>sp|Q9NQC3-2|RTN4_HUMAN Isoform 2 of Reticulon-4 OS=Homo sapiens GN=RTN4;>sp|Q9NQC3-5|RTN4_HUMAN Isoform 5 of Reticulon-4 OS=Homo sapiens GN=RTN4;>sp|Q9NQC3|RTN4_HUMAN Reticulon-4 OS=Homo	0	17654000	37.144	2	1	1	1	3.8	3.8	3.8	1	1	1	1	1	1	3.8	3.8	17538000	115220	By MS/MS	By matching	2	0
