# Supplementary material for: SUMO targets the APC/C to regulate transition from metaphase to anaphase
Source: Nat Commun. 2018 Mar 16;9:1119. doi: 10.1038/s41467-018-03486-4 (PMC5856775; doi:10.1038/s41467-018-03486-4)
Supplement: Supplementary file 6 — Supplementary Data 3(XLSX 1001 kb) [file 41467_2018_3486_MOESM6_ESM.xlsx]

## Sheet: Eifler_TableS3
Protein and gene name		WT/2KR LFQ statistics			LFQ intensity values (log2)						Additional protein and MS identification information														Replicate-specific MS identification information
Protein name	Gene name	Ratio (log2)	p-value (-log10)	Significant (by permutation-based FDR<0.05 with s0=0.5, n=3 replicates)	WT_1	WT_2	WT_3	2KR_1	2KR_2	2KR_3	Protein IDs	Majority protein IDs	Fasta headers	Q-value	Score	Intensity	Mol. weight [kDa]	MS/MS Count	Peptides	Razor + unique peptides	Unique peptides	Sequence coverage [%]	Unique + razor sequence coverage [%]	Unique sequence coverage [%]	Identification type WT_1	Identification type WT_2	Identification type WT_3	Identification type 2KR_1	Identification type 2KR_2	Identification type 2KR_3	Peptides WT_1	Peptides WT_2	Peptides WT_3	Peptides 2KR_1	Peptides 2KR_2	Peptides 2KR_3	Razor + unique peptides WT_1	Razor + unique peptides WT_2	Razor + unique peptides WT_3	Razor + unique peptides 2KR_1	Razor + unique peptides 2KR_2	Razor + unique peptides 2KR_3	Unique peptides WT_1	Unique peptides WT_2	Unique peptides WT_3	Unique peptides 2KR_1	Unique peptides 2KR_2	Unique peptides 2KR_3	Intensity WT_1
Tubulin beta-2B chain;Tubulin beta-2A chain	TUBB2B;TUBB2A	4.37476	3.60989	+	27.8008	28.138	28.1426	23.2075	23.4408	24.3089	Q9BVA1;Q13885	Q9BVA1;Q13885	>sp|Q9BVA1|TBB2B_HUMAN Tubulin beta-2B chain OS=Homo sapiens GN=TUBB2B PE=1 SV=1;>sp|Q13885|TBB2A_HUMAN Tubulin beta-2A chain OS=Homo sapiens GN=TUBB2A PE=1 SV=1	0	6.409	1365400000	49.953	6	23	2	1	59.8	4.7	2	By MS/MS	By MS/MS	By MS/MS	By MS/MS	By MS/MS	By MS/MS	22	22	23	23	21	22	2	2	2	2	1	1	1	1	1	1	0	0	310030000
Lysosomal-trafficking regulator	LYST	3.85988	0.973738	+	30.001	29.3725	29.5902	24.4635	23.4741	29.4465	Q99698;A0A0A0MRZ6;Q99698-3;Q99698-2	Q99698;A0A0A0MRZ6;Q99698-3;Q99698-2	>sp|Q99698|LYST_HUMAN Lysosomal-trafficking regulator OS=Homo sapiens GN=LYST PE=1 SV=3;>tr|A0A0A0MRZ6|A0A0A0MRZ6_HUMAN Lysosomal-trafficking regulator OS=Homo sapiens GN=LYST PE=1 SV=1;>sp|Q99698-3|LYST_HUMAN Isoform 3 of Lysosomal-trafficking regulator O	0.0036378	2.8899	5570400000	429.13	4	2	2	2	0.6	0.6	0.6	By MS/MS	By MS/MS	By MS/MS	By matching	By matching	By matching	2	2	2	2	2	2	2	2	2	2	2	2	2	2	2	2	2	2	1982200000
Putative heat shock protein HSP 90-beta 4	HSP90AB4P	2.53074	1.02584	+	28.1607	26.6941	29.955	26.4333	24.3942	26.3901	Q58FF6	Q58FF6	>sp|Q58FF6|H90B4_HUMAN Putative heat shock protein HSP 90-beta 4 OS=Homo sapiens GN=HSP90AB4P PE=5 SV=1	0	8.7497	1815400000	58.264	11	7	2	2	12.9	6.1	6.1	By MS/MS	By MS/MS	By MS/MS	By MS/MS	By matching	By MS/MS	7	7	7	7	6	7	2	2	2	2	1	2	2	2	2	2	1	2	343820000
Protein FAM91A1	FAM91A1	2.49648	3.05515	+	26.3285	26.5622	26.2699	23.3586	24.1586	24.154	E7ER68;Q658Y4;H0YBR6;P0C866	E7ER68;Q658Y4	>tr|E7ER68|E7ER68_HUMAN Protein FAM91A1 OS=Homo sapiens GN=FAM91A1 PE=1 SV=1;>sp|Q658Y4|F91A1_HUMAN Protein FAM91A1 OS=Homo sapiens GN=FAM91A1 PE=1 SV=3	0	5.9674	444020000	88.986	3	5	5	5	9.1	9.1	9.1	By MS/MS	By matching	By MS/MS	By MS/MS	By matching	By matching	5	4	3	3	2	2	5	4	3	3	2	2	5	4	3	3	2	2	98115000
Notchless protein homolog 1	NLE1	2.40086	0.870538		27.4797	27.521	27.6017	23.2573	27.5873	24.5551	A0A0A0MRH0;Q9NVX2;K7ERN7;K7EN33;K7EK23;Q9NVX2-2	A0A0A0MRH0;Q9NVX2;K7ERN7	>tr|A0A0A0MRH0|A0A0A0MRH0_HUMAN Notchless protein homolog 1 OS=Homo sapiens GN=NLE1 PE=1 SV=1;>sp|Q9NVX2|NLE1_HUMAN Notchless protein homolog 1 OS=Homo sapiens GN=NLE1 PE=1 SV=4;>tr|K7ERN7|K7ERN7_HUMAN Notchless protein homolog 1 OS=Homo sapiens GN=NLE1 PE	0	15.827	1118500000	48.511	5	6	6	6	22.6	22.6	22.6	By MS/MS	By MS/MS	By MS/MS	By MS/MS	By MS/MS	By MS/MS	4	6	5	4	5	4	4	6	5	4	5	4	4	6	5	4	5	4	173970000
Glucose-induced degradation protein 8 homolog	GID8	1.8773	0.963787		26.4892	26.7038	26.5941	23.4228	26.4734	24.259	Q9NWU2	Q9NWU2	>sp|Q9NWU2|GID8_HUMAN Glucose-induced degradation protein 8 homolog OS=Homo sapiens GN=GID8 PE=1 SV=1	0	17.148	591740000	26.748	3	5	5	5	39.5	39.5	39.5	By MS/MS	By MS/MS	By MS/MS	By matching	By matching	By matching	5	5	2	4	5	3	5	5	2	4	5	3	5	5	2	4	5	3	100550000
Anaphase-promoting complex subunit 11	ANAPC11	1.82137	0.580141		28.3984	28.526	28.1596	27.9425	23.7496	27.9277	Q9NYG5	Q9NYG5	>sp|Q9NYG5|APC11_HUMAN Anaphase-promoting complex subunit 11 OS=Homo sapiens GN=ANAPC11 PE=1 SV=1	0	9.7784	1931000000	9.8405	12	2	2	2	31	31	31	By MS/MS	By MS/MS	By MS/MS	By MS/MS	By MS/MS	By MS/MS	2	2	2	2	2	2	2	2	2	2	2	2	2	2	2	2	2	2	385580000
Kinesin-like protein;Kinesin-like protein KIF18B	KIF18B	1.80948	1.47191	+	26.7917	26.7848	27.1901	25.4273	24.035	25.8758	A0A0C4DGP2;A0A0C4DGP5;Q86Y91-2;Q86Y91-3;Q86Y91;Q86Y91-4	A0A0C4DGP2;A0A0C4DGP5;Q86Y91-2;Q86Y91-3;Q86Y91;Q86Y91-4	>tr|A0A0C4DGP2|A0A0C4DGP2_HUMAN Kinesin-like protein OS=Homo sapiens GN=KIF18B PE=1 SV=1;>tr|A0A0C4DGP5|A0A0C4DGP5_HUMAN Kinesin-like protein OS=Homo sapiens GN=KIF18B PE=1 SV=1;>sp|Q86Y91-2|KI18B_HUMAN Isoform 2 of Kinesin-like protein KIF18B OS=Homo sapi	0	13.806	546790000	91.054	22	5	5	5	8.9	8.9	8.9	By MS/MS	By MS/MS	By MS/MS	By MS/MS	By matching	By MS/MS	3	4	4	3	1	4	3	4	4	3	1	4	3	4	4	3	1	4	140650000
Polycomb protein EED	EED	1.65101	0.82796		26.0057	25.8867	26.1454	26.1655	23.1345	23.7848	O75530-3;O75530;O75530-2;H0YEL4;E9PJK2;E9PMU3	O75530-3;O75530;O75530-2;H0YEL4;E9PJK2	>sp|O75530-3|EED_HUMAN Isoform 3 of Polycomb protein EED OS=Homo sapiens GN=EED;>sp|O75530|EED_HUMAN Polycomb protein EED OS=Homo sapiens GN=EED PE=1 SV=2;>sp|O75530-2|EED_HUMAN Isoform 2 of Polycomb protein EED OS=Homo sapiens GN=EED;>tr|H0YEL4|H0YEL4_HUM	0	5.6922	366970000	45.524	5	3	3	3	9.2	9.2	9.2	By MS/MS	By MS/MS	By MS/MS	By MS/MS	By MS/MS	By matching	3	3	3	3	3	2	3	3	3	3	3	2	3	3	3	3	3	2	73825000
Chromosome-associated kinesin KIF4A;Chromosome-associated kinesin KIF4B	KIF4A;KIF4B	1.57827	0.446408		25.8509	26.5062	26.2963	21.63	26.3067	25.9819	O95239-2;O95239;Q2VIQ3;Q5JRK0;H0Y718;Q6ZMV9-3;Q6ZMV9	O95239-2;O95239;Q2VIQ3	>sp|O95239-2|KIF4A_HUMAN Isoform 2 of Chromosome-associated kinesin KIF4A OS=Homo sapiens GN=KIF4A;>sp|O95239|KIF4A_HUMAN Chromosome-associated kinesin KIF4A OS=Homo sapiens GN=KIF4A PE=1 SV=3;>sp|Q2VIQ3|KIF4B_HUMAN Chromosome-associated kinesin KIF4B OS=H	0	6.5411	437230000	128.46	6	4	4	3	3.8	3.8	2.8	By matching	By MS/MS	By MS/MS	By matching	By MS/MS	By MS/MS	4	4	4	3	4	2	4	4	4	3	4	2	3	3	3	3	3	2	80481000
Interferon-inducible double-stranded RNA-dependent protein kinase activator A	PRKRA	1.56476	0.944751		26.351	26.3542	26.1417	24.2276	26.2299	23.6952	O75569-3;O75569-2;O75569;F8WEG8;G5E9Q4;C9JMM3	O75569-3;O75569-2;O75569;F8WEG8;G5E9Q4;C9JMM3	>sp|O75569-3|PRKRA_HUMAN Isoform 3 of Interferon-inducible double-stranded RNA-dependent protein kinase activator A OS=Homo sapiens GN=PRKRA;>sp|O75569-2|PRKRA_HUMAN Isoform 2 of Interferon-inducible double-stranded RNA-dependent protein kinase activator A	0	12.971	444250000	31.635	12	2	2	2	10.1	10.1	10.1	By MS/MS	By MS/MS	By MS/MS	By MS/MS	By MS/MS	By MS/MS	2	2	2	1	2	1	2	2	2	1	2	1	2	2	2	1	2	1	84294000
Phosphatidylinositol-binding clathrin assembly protein	PICALM	1.5289	0.585206		26.4782	26.6577	26.6084	22.8021	25.6582	26.6972	Q13492-4;Q13492-3;Q13492-2;Q13492-5;Q13492;E5RFU0;E5RHK9;E9PKP6;E9PI56;E5RFC6;E5RK51;E5RIJ5;E9PLJ8;E5RGY9;E9PDG8;O60641-3;O60641-4;O60641	Q13492-4;Q13492-3;Q13492-2;Q13492-5;Q13492	>sp|Q13492-4|PICAL_HUMAN Isoform 4 of Phosphatidylinositol-binding clathrin assembly protein OS=Homo sapiens GN=PICALM;>sp|Q13492-3|PICAL_HUMAN Isoform 3 of Phosphatidylinositol-binding clathrin assembly protein OS=Homo sapiens GN=PICALM;>sp|Q13492-2|PICAL	0	11.518	542670000	59.918	5	3	3	3	10.7	10.7	10.7	By MS/MS	By MS/MS	By MS/MS	By matching	By MS/MS	By MS/MS	3	3	3	2	2	3	3	3	3	2	2	3	3	3	3	2	2	3	50300000
Uridine phosphorylase 1	UPP1	1.39603	0.889225		26.6479	24.682	25.1124	23.6819	23.6407	24.9316	Q16831	Q16831	>sp|Q16831|UPP1_HUMAN Uridine phosphorylase 1 OS=Homo sapiens GN=UPP1 PE=1 SV=1	0.00042283	3.3631	217750000	33.934	5	2	2	2	6.5	6.5	6.5	By MS/MS	By MS/MS	By MS/MS	By MS/MS	By matching	By MS/MS	2	2	2	1	1	2	2	2	2	1	1	2	2	2	2	1	1	2	112570000
Apoptosis regulator BAX	BAX	1.37048	1.72157	+	24.6204	25.3368	24.5663	22.9508	23.7627	23.6987	Q07812-5;Q07812-7;Q07812-8;Q07812;Q07812-2;I6LPK7;K4JQN1;Q07812-6	Q07812-5;Q07812-7;Q07812-8;Q07812;Q07812-2;I6LPK7;K4JQN1;Q07812-6	>sp|Q07812-5|BAX_HUMAN Isoform Epsilon of Apoptosis regulator BAX OS=Homo sapiens GN=BAX;>sp|Q07812-7|BAX_HUMAN Isoform Psi of Apoptosis regulator BAX OS=Homo sapiens GN=BAX;>sp|Q07812-8|BAX_HUMAN Isoform Sigma of Apoptosis regulator BAX OS=Homo sapiens GN	0.00045537	4.1363	148090000	18.129	3	2	2	2	14.6	14.6	14.6	By matching	By MS/MS	By MS/MS	By MS/MS	By MS/MS	By matching	2	2	2	1	1	2	2	2	2	1	1	2	2	2	2	1	1	2	23475000
Prostaglandin reductase 2	PTGR2	1.30053	0.484559		29.2192	29.0327	29.3669	29.039	29.099	25.5793	G3V3Y1;Q8N8N7;G3V2R9;Q8N8N7-2	G3V3Y1;Q8N8N7;G3V2R9;Q8N8N7-2	>tr|G3V3Y1|G3V3Y1_HUMAN Uncharacterized protein OS=Homo sapiens PE=4 SV=1;>sp|Q8N8N7|PTGR2_HUMAN Prostaglandin reductase 2 OS=Homo sapiens GN=PTGR2 PE=1 SV=1;>tr|G3V2R9|G3V2R9_HUMAN Prostaglandin reductase 2 OS=Homo sapiens GN=PTGR2 PE=1 SV=1;>sp|Q8N8N7-2|	0.00043478	3.6608	3614800000	31.743	3	2	2	2	9.1	9.1	9.1	By matching	By MS/MS	By MS/MS	By MS/MS	By MS/MS	By matching	2	2	2	2	2	1	2	2	2	2	2	1	2	2	2	2	2	1	809180000
Protein spire homolog 2	SPIRE2	1.24409	0.30616		28.4389	28.3845	28.4153	23.8599	28.9147	28.7319	Q8WWL2-3;Q8WWL2-2;Q8WWL2;Q8WWL2-4	Q8WWL2-3;Q8WWL2-2;Q8WWL2;Q8WWL2-4	>sp|Q8WWL2-3|SPIR2_HUMAN Isoform 3 of Protein spire homolog 2 OS=Homo sapiens GN=SPIRE2;>sp|Q8WWL2-2|SPIR2_HUMAN Isoform 2 of Protein spire homolog 2 OS=Homo sapiens GN=SPIRE2;>sp|Q8WWL2|SPIR2_HUMAN Protein spire homolog 2 OS=Homo sapiens GN=SPIRE2 PE=1 SV	0.00043516	3.67	2146700000	74.632	6	2	2	2	3.6	3.6	3.6	By matching	By MS/MS	By matching	By matching	By MS/MS	By MS/MS	2	2	2	1	2	2	2	2	2	1	2	2	2	2	2	1	2	2	350620000
ATP-dependent Clp protease proteolytic subunit;ATP-dependent Clp protease proteolytic subunit, mitochondrial	CLPP	1.20638	0.996285		25.5601	25.7421	25.6359	24.4014	23.48	25.4377	M0R208;Q16740	M0R208;Q16740	>tr|M0R208|M0R208_HUMAN ATP-dependent Clp protease proteolytic subunit OS=Homo sapiens GN=CLPP PE=1 SV=1;>sp|Q16740|CLPP_HUMAN ATP-dependent Clp protease proteolytic subunit, mitochondrial OS=Homo sapiens GN=CLPP PE=1 SV=1	0	6.3205	259790000	20.568	8	2	2	2	17.9	17.9	17.9	By MS/MS	By matching	By MS/MS	By MS/MS	By MS/MS	By MS/MS	2	2	2	1	1	2	2	2	2	1	1	2	2	2	2	1	1	2	55452000
Serine/threonine-protein kinase ATR	ATR	1.1603	0.455525		26.8809	26.806	26.0071	26.397	23.2817	26.5344	Q13535-2;Q13535-3;Q13535	Q13535-2;Q13535-3;Q13535	>sp|Q13535-2|ATR_HUMAN Isoform 2 of Serine/threonine-protein kinase ATR OS=Homo sapiens GN=ATR;>sp|Q13535-3|ATR_HUMAN Isoform 3 of Serine/threonine-protein kinase ATR OS=Homo sapiens GN=ATR;>sp|Q13535|ATR_HUMAN Serine/threonine-protein kinase ATR OS=Homo s	0	7.7071	526070000	294.22	4	2	2	2	1.2	1.2	1.2	By matching	By MS/MS	By matching	By MS/MS	By matching	By MS/MS	2	2	2	2	1	2	2	2	2	2	1	2	2	2	2	2	1	2	159360000
CLIP-associating protein 2	CLASP2	1.15298	0.292666		26.9275	28.6332	26.8057	23.3394	27.7435	27.8245	E3W994;J3KR49;E7ERI8;E7EW49;O75122;O75122-3;H7C4X8;H7C5M8;H7C4M5;H7C4I5	E3W994;J3KR49;E7ERI8;E7EW49;O75122;O75122-3	>tr|E3W994|E3W994_HUMAN CLIP-associating protein 2 OS=Homo sapiens GN=CLASP2 PE=1 SV=2;>tr|J3KR49|J3KR49_HUMAN CLIP-associating protein 2 OS=Homo sapiens GN=CLASP2 PE=1 SV=1;>tr|E7ERI8|E7ERI8_HUMAN CLIP-associating protein 2 OS=Homo sapiens GN=CLASP2 PE=1	0	7.1642	1209100000	138.86	12	6	4	4	5.7	4.3	4.3	By MS/MS	By MS/MS	By MS/MS	By MS/MS	By MS/MS	By MS/MS	4	6	6	4	6	5	3	4	4	2	4	3	3	4	4	2	4	3	56735000
High mobility group protein B1	HMGB1	1.08713	0.471568		27.1595	26.9682	27.4077	27.0444	27.1193	24.1103	Q5T7C4;P09429;B2RPK0	Q5T7C4;P09429	>tr|Q5T7C4|Q5T7C4_HUMAN High mobility group protein B1 OS=Homo sapiens GN=HMGB1 PE=1 SV=1;>sp|P09429|HMGB1_HUMAN High mobility group protein B1 OS=Homo sapiens GN=HMGB1 PE=1 SV=3	0	8.5811	844550000	18.311	7	4	4	4	30.4	30.4	30.4	By MS/MS	By MS/MS	By MS/MS	By MS/MS	By MS/MS	By matching	4	3	4	3	3	2	4	3	4	3	3	2	4	3	4	3	3	2	173410000
Dolichyl-diphosphooligosaccharide--protein glycosyltransferase subunit DAD1	DAD1	1.0585	0.453527		27.2012	27.4068	27.3078	27.3605	27.1367	24.2431	F5GXX5;P61803;F5H895;A0A0B4J239	F5GXX5;P61803;F5H895;A0A0B4J239	>tr|F5GXX5|F5GXX5_HUMAN Dolichyl-diphosphooligosaccharide--protein glycosyltransferase subunit DAD1 OS=Homo sapiens GN=DAD1 PE=1 SV=1;>sp|P61803|DAD1_HUMAN Dolichyl-diphosphooligosaccharide--protein glycosyltransferase subunit DAD1 OS=Homo sapiens GN=DAD1	0.00045393	4.101	871430000	9.5541	5	2	2	2	23.5	23.5	23.5	By matching	By MS/MS	By matching	By MS/MS	By MS/MS	By matching	2	2	2	2	2	1	2	2	2	2	2	1	2	2	2	2	2	1	116220000
Endoplasmic reticulum resident protein 44	ERP44	1.05753	0.951491		25.7901	26.224	25.7568	24.8788	25.7221	23.9974	Q9BS26	Q9BS26	>sp|Q9BS26|ERP44_HUMAN Endoplasmic reticulum resident protein 44 OS=Homo sapiens GN=ERP44 PE=1 SV=1	0	5.0536	358010000	46.971	4	3	3	3	9.1	9.1	9.1	By MS/MS	By MS/MS	By MS/MS	By MS/MS	By MS/MS	By MS/MS	3	3	3	2	3	2	3	3	3	2	3	2	3	3	3	2	3	2	59447000
Cyclin-dependent kinase 2	CDK2	1.04344	0.681499		25.9635	26.029	26.5923	25.8155	25.8212	23.8179	G3V5T9;P24941-2;P24941;E7ESI2;K7EJ83	G3V5T9;P24941-2;P24941;E7ESI2	>tr|G3V5T9|G3V5T9_HUMAN Cyclin-dependent kinase 2 OS=Homo sapiens GN=CDK2 PE=1 SV=1;>sp|P24941-2|CDK2_HUMAN Isoform 2 of Cyclin-dependent kinase 2 OS=Homo sapiens GN=CDK2;>sp|P24941|CDK2_HUMAN Cyclin-dependent kinase 2 OS=Homo sapiens GN=CDK2 PE=1 SV=2;>tr	0	9.4946	425150000	39.178	12	5	3	2	18.2	12.7	8.7	By MS/MS	By MS/MS	By MS/MS	By MS/MS	By MS/MS	By MS/MS	5	5	5	4	5	3	3	3	3	2	3	2	2	2	2	1	2	1	66287000
COP9 signalosome complex subunit 7a	COPS7A	1.03547	2.17839	+	27.8576	27.4379	27.5694	26.2823	26.6688	26.8073	F5H7C6;F5GYF7;F5H248;Q9UBW8;F5H4U8;F5H4Z0;F5H3M6;G3XAP1;F5GXT7	F5H7C6;F5GYF7;F5H248;Q9UBW8;F5H4U8	>tr|F5H7C6|F5H7C6_HUMAN COP9 signalosome complex subunit 7a (Fragment) OS=Homo sapiens GN=COPS7A PE=1 SV=1;>tr|F5GYF7|F5GYF7_HUMAN COP9 signalosome complex subunit 7a (Fragment) OS=Homo sapiens GN=COPS7A PE=1 SV=5;>tr|F5H248|F5H248_HUMAN COP9 signalosome c	0	39.99	951150000	21.306	19	4	4	4	25.5	25.5	25.5	By MS/MS	By MS/MS	By MS/MS	By MS/MS	By MS/MS	By MS/MS	3	3	3	3	4	4	3	3	3	3	4	4	3	3	3	3	4	4	154800000
Retinoic acid receptor RXR-beta	RXRB	1.03481	1.86561		25.4375	25.3497	25.1757	24.6208	23.8363	24.4014	P28702;P28702-3;A0A087WZ88;P48443	P28702;P28702-3	>sp|P28702|RXRB_HUMAN Retinoic acid receptor RXR-beta OS=Homo sapiens GN=RXRB PE=1 SV=2;>sp|P28702-3|RXRB_HUMAN Isoform 2 of Retinoic acid receptor RXR-beta OS=Homo sapiens GN=RXRB	0	14.873	241370000	56.921	7	5	5	2	14.4	14.4	7.3	By MS/MS	By MS/MS	By MS/MS	By MS/MS	By MS/MS	By MS/MS	4	3	4	4	3	4	4	3	4	4	3	4	2	1	1	2	1	1	43693000
Lanosterol 14-alpha demethylase	CYP51A1	1.00301	0.448712		26.4897	26.4435	26.4773	26.4764	26.3803	23.5447	A0A0C4DFL7;Q16850;Q16850-2;H7C0D0	A0A0C4DFL7;Q16850;Q16850-2	>tr|A0A0C4DFL7|A0A0C4DFL7_HUMAN Lanosterol 14-alpha demethylase OS=Homo sapiens GN=CYP51A1 PE=1 SV=1;>sp|Q16850|CP51A_HUMAN Lanosterol 14-alpha demethylase OS=Homo sapiens GN=CYP51A1 PE=1 SV=3;>sp|Q16850-2|CP51A_HUMAN Isoform 2 of Lanosterol 14-alpha demet	0	12.521	537860000	57.278	4	5	5	5	12	12	12	By MS/MS	By MS/MS	By MS/MS	By matching	By matching	By matching	4	5	5	4	4	2	4	5	5	4	4	2	4	5	5	4	4	2	85882000
Uncharacterized protein C2orf47, mitochondrial	C2orf47	0.97366	0.43122		26.4071	26.3818	26.4637	23.5128	26.3819	26.4369	Q8WWC4;H7C0V0	Q8WWC4;H7C0V0	>sp|Q8WWC4|CB047_HUMAN Uncharacterized protein C2orf47, mitochondrial OS=Homo sapiens GN=C2orf47 PE=1 SV=1;>tr|H7C0V0|H7C0V0_HUMAN Uncharacterized protein C2orf47, mitochondrial (Fragment) OS=Homo sapiens GN=C2orf47 PE=1 SV=1	0	4.7483	518200000	32.544	15	2	2	2	8.2	8.2	8.2	By MS/MS	By MS/MS	By MS/MS	By MS/MS	By MS/MS	By MS/MS	2	2	2	1	2	2	2	2	2	1	2	2	2	2	2	1	2	2	100460000
Clathrin light chain A	CLTA	0.952861	0.439526		26.6391	26.9175	26.6161	23.9215	26.6947	26.6979	P09496-2;F8WF69;P09496-4;P09496-3;P09496;P09496-5	P09496-2;F8WF69;P09496-4;P09496-3;P09496	>sp|P09496-2|CLCA_HUMAN Isoform Non-brain of Clathrin light chain A OS=Homo sapiens GN=CLTA;>tr|F8WF69|F8WF69_HUMAN Clathrin light chain A OS=Homo sapiens GN=CLTA PE=1 SV=1;>sp|P09496-4|CLCA_HUMAN Isoform 4 of Clathrin light chain A OS=Homo sapiens GN=CLTA	0	10.157	627900000	23.662	18	3	3	3	17.9	17.9	17.9	By MS/MS	By MS/MS	By MS/MS	By MS/MS	By MS/MS	By MS/MS	3	3	3	1	3	3	3	3	3	1	3	3	3	3	3	1	3	3	145970000
Origin recognition complex subunit 2	ORC2	0.942785	0.417586		26.4774	26.2485	26.3986	26.3381	23.5148	26.4432	Q13416	Q13416	>sp|Q13416|ORC2_HUMAN Origin recognition complex subunit 2 OS=Homo sapiens GN=ORC2 PE=1 SV=2	0	11.302	486040000	65.971	19	4	4	4	9.4	9.4	9.4	By MS/MS	By MS/MS	By MS/MS	By MS/MS	By MS/MS	By MS/MS	4	3	3	4	2	2	4	3	3	4	2	2	4	3	3	4	2	2	111740000
5-nucleotidase domain-containing protein 2	NT5DC2	0.938745	0.974065		24.9851	24.8104	24.9233	23.3721	24.8466	23.6839	Q9H857-4;Q9H857;Q9H857-3;Q9H857-2;H7C519;C9J036;H7C4G8	Q9H857-4;Q9H857;Q9H857-3;Q9H857-2;H7C519	>sp|Q9H857-4|NT5D2_HUMAN Isoform 4 of 5-nucleotidase domain-containing protein 2 OS=Homo sapiens GN=NT5DC2;>sp|Q9H857|NT5D2_HUMAN 5-nucleotidase domain-containing protein 2 OS=Homo sapiens GN=NT5DC2 PE=1 SV=1;>sp|Q9H857-3|NT5D2_HUMAN Isoform 3 of 5-nucl	0	5.1408	186360000	45.998	5	3	3	3	9	9	9	By MS/MS	By MS/MS	By matching	By matching	By MS/MS	By matching	3	2	3	1	2	2	3	2	3	1	2	2	3	2	3	1	2	2	32685000
Zinc finger protein ubi-d4	DPF2	0.921256	0.480457		24.96	24.7726	24.7684	24.759	24.7269	22.2513	J3KMZ8;Q92785-2;Q92785;E9PN04	J3KMZ8;Q92785-2;Q92785;E9PN04	>tr|J3KMZ8|J3KMZ8_HUMAN Zinc finger protein ubi-d4 OS=Homo sapiens GN=DPF2 PE=1 SV=1;>sp|Q92785-2|REQU_HUMAN Isoform 2 of Zinc finger protein ubi-d4 OS=Homo sapiens GN=DPF2;>sp|Q92785|REQU_HUMAN Zinc finger protein ubi-d4 OS=Homo sapiens GN=DPF2 PE=1 SV=2;	0.00043802	3.7287	161120000	45.78	6	2	2	2	5.9	5.9	5.9	By MS/MS	By MS/MS	By matching	By MS/MS	By MS/MS	By matching	2	2	2	2	2	1	2	2	2	2	2	1	2	2	2	2	2	1	33358000
Surfeit locus protein 2	SURF2	0.884247	0.969329		25.8786	25.5927	25.6792	25.6145	24.7022	24.1812	Q15527	Q15527	>sp|Q15527|SURF2_HUMAN Surfeit locus protein 2 OS=Homo sapiens GN=SURF2 PE=1 SV=3	0	4.9117	233770000	29.647	5	2	2	2	11.7	11.7	11.7	By MS/MS	By MS/MS	By MS/MS	By MS/MS	By matching	By matching	2	2	2	2	1	0	2	2	2	2	1	0	2	2	2	2	1	0	84409000
Heterogeneous nuclear ribonucleoprotein H2	HNRNPH2	0.85317	0.465188		26.6218	26.5131	26.4407	26.5487	26.375	24.0925	P55795	P55795	>sp|P55795|HNRH2_HUMAN Heterogeneous nuclear ribonucleoprotein H2 OS=Homo sapiens GN=HNRNPH2 PE=1 SV=1	0	5.2577	563340000	49.263	10	6	2	2	18.7	6.2	6.2	By MS/MS	By MS/MS	By MS/MS	By MS/MS	By MS/MS	By matching	6	6	6	6	6	5	2	2	2	2	2	1	2	2	2	2	2	1	86536000
Nuclear receptor-binding protein	NRBP1	0.849913	0.422659		26.8241	26.229	26.7798	26.5132	26.6786	24.0914	Q9UHY1;F8W6G1;C9JHZ6	Q9UHY1;F8W6G1	>sp|Q9UHY1|NRBP_HUMAN Nuclear receptor-binding protein OS=Homo sapiens GN=NRBP1 PE=1 SV=1;>tr|F8W6G1|F8W6G1_HUMAN Nuclear receptor-binding protein OS=Homo sapiens GN=NRBP1 PE=1 SV=1	0	5.7832	619280000	59.844	9	3	3	3	7.7	7.7	7.7	By MS/MS	By MS/MS	By MS/MS	By MS/MS	By MS/MS	By MS/MS	3	3	3	3	3	3	3	3	3	3	3	3	3	3	3	3	3	3	109880000
Protein AHNAK2	AHNAK2	0.801354	0.42488		26.0037	26.2114	25.8513	25.4992	26.4432	23.7199	Q8IVF2-3;Q8IVF2	Q8IVF2-3;Q8IVF2	>sp|Q8IVF2-3|AHNK2_HUMAN Isoform 3 of Protein AHNAK2 OS=Homo sapiens GN=AHNAK2;>sp|Q8IVF2|AHNK2_HUMAN Protein AHNAK2 OS=Homo sapiens GN=AHNAK2 PE=1 SV=2	0	5.8583	453750000	605.64	7	3	3	3	3.8	3.8	3.8	By MS/MS	By MS/MS	By MS/MS	By MS/MS	By MS/MS	By matching	3	3	3	2	3	3	3	3	3	2	3	3	3	3	3	2	3	3	75726000
Caspase-7;Caspase-7 subunit p20;Caspase-7 subunit p11	CASP7	0.759426	0.432465		24.9573	25.098	25.6648	23.0475	25.3157	25.0785	Q5SVL2;A0A0A0MRL7;P55210-4;P55210;P55210-3;P55210-2	Q5SVL2;A0A0A0MRL7;P55210-4;P55210;P55210-3;P55210-2	>tr|Q5SVL2|Q5SVL2_HUMAN Caspase-7 (Fragment) OS=Homo sapiens GN=CASP7 PE=1 SV=1;>tr|A0A0A0MRL7|A0A0A0MRL7_HUMAN Caspase-7 OS=Homo sapiens GN=CASP7 PE=1 SV=1;>sp|P55210-4|CASP7_HUMAN Isoform 4 of Caspase-7 OS=Homo sapiens GN=CASP7;>sp|P55210|CASP7_HUMAN Cas	0	6.159	233720000	24.79	9	2	2	2	16.7	16.7	16.7	By MS/MS	By MS/MS	By MS/MS	By MS/MS	By MS/MS	By MS/MS	2	2	2	1	2	2	2	2	2	1	2	2	2	2	2	1	2	2	32389000
Casein kinase I isoform epsilon	CSNK1E;CSNK1D	0.75084	1.35878		27.5247	27.698	27.8789	26.4759	27.2044	27.1687	P49674;H0Y645;B0QY35;B0QY34;H0Y2N6;J3QQI9;B0QY36;H0Y5S9;H0Y682	P49674;H0Y645;B0QY35;B0QY34;H0Y2N6;J3QQI9;B0QY36	>sp|P49674|KC1E_HUMAN Casein kinase I isoform epsilon OS=Homo sapiens GN=CSNK1E PE=1 SV=1;>tr|H0Y645|H0Y645_HUMAN Casein kinase I isoform epsilon (Fragment) OS=Homo sapiens GN=CSNK1E PE=1 SV=1;>tr|B0QY35|B0QY35_HUMAN Casein kinase I isoform epsilon OS=Homo	0	14.252	1111500000	47.315	22	6	6	2	18.5	18.5	6.5	By MS/MS	By MS/MS	By MS/MS	By MS/MS	By MS/MS	By MS/MS	6	6	6	6	5	5	6	6	6	6	5	5	2	2	2	2	2	2	247450000
Probable ATP-dependent RNA helicase DDX49	DDX49	0.737663	0.425347		24.9868	24.7678	25.1198	25.3052	22.8232	24.5331	Q9Y6V7;M0R1S3;M0QZC0;M0R0K1	Q9Y6V7;M0R1S3;M0QZC0;M0R0K1	>sp|Q9Y6V7|DDX49_HUMAN Probable ATP-dependent RNA helicase DDX49 OS=Homo sapiens GN=DDX49 PE=1 SV=1;>tr|M0R1S3|M0R1S3_HUMAN Probable ATP-dependent RNA helicase DDX49 OS=Homo sapiens GN=DDX49 PE=1 SV=1;>tr|M0QZC0|M0QZC0_HUMAN Probable ATP-dependent RNA heli	0.00041649	3.2175	186460000	54.226	6	2	2	2	5.6	5.6	5.6	By MS/MS	By MS/MS	By MS/MS	By MS/MS	By MS/MS	By matching	2	2	2	2	1	1	2	2	2	2	1	1	2	2	2	2	1	1	32802000
Fatty acid desaturase 1	FADS1	0.729347	0.519106		26.0157	25.7883	25.4429	25.2865	23.8835	25.8888	A0A0A0MR51;O60427;F5H3P6;F5H3U5;H7C2V0;O60427-2	A0A0A0MR51;O60427;F5H3P6;F5H3U5;H7C2V0;O60427-2	>tr|A0A0A0MR51|A0A0A0MR51_HUMAN Fatty acid desaturase 1 OS=Homo sapiens GN=FADS1 PE=1 SV=1;>sp|O60427|FADS1_HUMAN Fatty acid desaturase 1 OS=Homo sapiens GN=FADS1 PE=1 SV=3;>tr|F5H3P6|F5H3P6_HUMAN Fatty acid desaturase 1 OS=Homo sapiens GN=FADS1 PE=1 SV=1;	0	8.0144	310570000	57.885	17	2	2	2	7	7	7	By MS/MS	By MS/MS	By MS/MS	By MS/MS	By MS/MS	By MS/MS	2	2	2	2	1	2	2	2	2	2	1	2	2	2	2	2	1	2	66890000
EH domain-containing protein 1	EHD1	0.711371	0.548428		25.5016	25.9307	25.5812	25.4908	25.5452	23.8432	A0A024R571;Q9H4M9;C9J2Z4;C9JC03	A0A024R571;Q9H4M9;C9J2Z4	>tr|A0A024R571|A0A024R571_HUMAN EH domain-containing protein 1 OS=Homo sapiens GN=EHD1 PE=1 SV=1;>sp|Q9H4M9|EHD1_HUMAN EH domain-containing protein 1 OS=Homo sapiens GN=EHD1 PE=1 SV=2;>tr|C9J2Z4|C9J2Z4_HUMAN EH domain-containing protein 1 (Fragment) OS=Hom	0	8.5156	310620000	61.927	15	3	3	3	9.3	9.3	9.3	By MS/MS	By MS/MS	By MS/MS	By MS/MS	By MS/MS	By MS/MS	3	2	2	3	3	2	3	2	2	3	3	2	3	2	2	3	3	2	32841000
Septin-7	SEPT7	0.69712	0.435251		25.4779	26.1864	25.4865	25.7543	25.5703	23.7348	H0Y3Y4;E7ES33;E7EPK1;Q16181-2;Q16181;G3V1Q4;Q6ZU15	H0Y3Y4;E7ES33;E7EPK1;Q16181-2;Q16181;G3V1Q4	>tr|H0Y3Y4|H0Y3Y4_HUMAN Septin-7 (Fragment) OS=Homo sapiens GN=SEPT7 PE=1 SV=1;>tr|E7ES33|E7ES33_HUMAN Septin-7 OS=Homo sapiens GN=SEPT7 PE=1 SV=3;>tr|E7EPK1|E7EPK1_HUMAN Septin-7 OS=Homo sapiens GN=SEPT7 PE=1 SV=2;>sp|Q16181-2|SEPT7_HUMAN Isoform 2 of Sep	0	6.8644	315880000	43.036	6	4	4	4	16.4	16.4	16.4	By matching	By MS/MS	By MS/MS	By MS/MS	By MS/MS	By matching	3	3	4	4	3	2	3	3	4	4	3	2	3	3	4	4	3	2	57489000
Centrosomal protein of 170 kDa	CEP170	0.679471	0.449086		25.6351	25.9796	25.9684	26.1258	23.9581	25.4609	H0Y2V6;Q5SW79-2;Q5SW79-3;Q5SW79;H0Y4T4	H0Y2V6;Q5SW79-2;Q5SW79-3;Q5SW79	>tr|H0Y2V6|H0Y2V6_HUMAN Centrosomal protein of 170 kDa (Fragment) OS=Homo sapiens GN=CEP170 PE=1 SV=1;>sp|Q5SW79-2|CE170_HUMAN Isoform 2 of Centrosomal protein of 170 kDa OS=Homo sapiens GN=CEP170;>sp|Q5SW79-3|CE170_HUMAN Isoform 3 of Centrosomal protein o	0	6.5336	347460000	171.97	7	4	4	4	3.1	3.1	3.1	By MS/MS	By MS/MS	By MS/MS	By MS/MS	By MS/MS	By MS/MS	4	4	4	4	3	4	4	4	4	4	3	4	4	4	4	4	3	4	53012000
Sodium/potassium-transporting ATPase subunit beta-3	ATP1B3	0.670701	0.353821		25.7276	25.7768	25.6048	25.8703	25.7663	23.4603	C9JXZ1;C9JA36;P54709-2;P54709	C9JXZ1;C9JA36;P54709-2;P54709	>tr|C9JXZ1|C9JXZ1_HUMAN Sodium/potassium-transporting ATPase subunit beta-3 (Fragment) OS=Homo sapiens GN=ATP1B3 PE=1 SV=1;>tr|C9JA36|C9JA36_HUMAN Sodium/potassium-transporting ATPase subunit beta-3 (Fragment) OS=Homo sapiens GN=ATP1B3 PE=1 SV=1;>sp|P54709	0	4.2051	374170000	13.534	6	2	2	2	21.8	21.8	21.8	By MS/MS	By MS/MS	By MS/MS	By MS/MS	By MS/MS	By matching	2	2	2	2	2	2	2	2	2	2	2	2	2	2	2	2	2	2	63305000
Cilia- and flagella-associated protein 97	CFAP97	0.633558	2.4546		31.7783	31.513	31.7828	31.0439	30.9773	31.1523	Q9P2B7;Q9P2B7-2;D6RDU8;A0A0A0MQZ5	Q9P2B7;Q9P2B7-2	>sp|Q9P2B7|CFA97_HUMAN Cilia- and flagella-associated protein 97 OS=Homo sapiens GN=CFAP97 PE=1 SV=2;>sp|Q9P2B7-2|CFA97_HUMAN Isoform 2 of Cilia- and flagella-associated protein 97 OS=Homo sapiens GN=CFAP97	0	121.79	18649000000	59.474	143	22	22	22	42.9	42.9	42.9	By MS/MS	By MS/MS	By MS/MS	By MS/MS	By MS/MS	By MS/MS	22	21	20	19	21	17	22	21	20	19	21	17	22	21	20	19	21	17	4105000000
Dual specificity protein kinase TTK	TTK	0.626568	0.407095		25.45	25.6967	25.3787	25.6621	23.6002	25.3834	P33981-2;P33981;D6RFY1;D6RF82;D6REX1;D6RIC6	P33981-2;P33981;D6RFY1;D6RF82;D6REX1;D6RIC6	>sp|P33981-2|TTK_HUMAN Isoform 2 of Dual specificity protein kinase TTK OS=Homo sapiens GN=TTK;>sp|P33981|TTK_HUMAN Dual specificity protein kinase TTK OS=Homo sapiens GN=TTK PE=1 SV=2;>tr|D6RFY1|D6RFY1_HUMAN Dual-specificity protein kinase TTK OS=Homo sap	0	5.671	264280000	96.943	6	2	2	2	3.5	3.5	3.5	By MS/MS	By MS/MS	By MS/MS	By MS/MS	By matching	By matching	2	2	2	2	1	2	2	2	2	2	1	2	2	2	2	2	1	2	44189000
Vacuolar fusion protein CCZ1 homolog;Vacuolar fusion protein CCZ1 homolog B	CCZ1;CCZ1B	0.619835	0.405185		25.5206	25.3456	25.8164	25.6881	25.4547	23.6804	P86791;P86790;F8WD66	P86791;P86790;F8WD66	>sp|P86791|CCZ1_HUMAN Vacuolar fusion protein CCZ1 homolog OS=Homo sapiens GN=CCZ1 PE=1 SV=1;>sp|P86790|CCZ1B_HUMAN Vacuolar fusion protein CCZ1 homolog B OS=Homo sapiens GN=CCZ1B PE=1 SV=1;>tr|F8WD66|F8WD66_HUMAN Vacuolar fusion protein CCZ1 homolog OS=Ho	0	6.6141	297460000	55.866	2	3	3	3	8.3	8.3	8.3	By matching	By matching	By MS/MS	By matching	By MS/MS	By matching	3	3	3	3	3	2	3	3	3	3	3	2	3	3	3	3	3	2	51972000
Sentrin-specific protease 3	SENP3;SENP3-EIF4A1	0.612523	0.522239		25.3555	25.5692	25.4204	25.3255	25.3689	23.813	Q9H4L4;J3QL36;A0A087X0R7	Q9H4L4;J3QL36;A0A087X0R7	>sp|Q9H4L4|SENP3_HUMAN Sentrin-specific protease 3 OS=Homo sapiens GN=SENP3 PE=1 SV=2;>tr|J3QL36|J3QL36_HUMAN Sentrin-specific protease 3 (Fragment) OS=Homo sapiens GN=SENP3 PE=4 SV=1;>tr|A0A087X0R7|A0A087X0R7_HUMAN Protein SENP3-EIF4A1 (Fragment) OS=Homo	0	10.758	229780000	65.009	12	2	2	2	5.6	5.6	5.6	By MS/MS	By MS/MS	By MS/MS	By MS/MS	By MS/MS	By MS/MS	2	2	2	1	2	1	2	2	2	1	2	1	2	2	2	1	2	1	33712000
Ran-binding protein 6	RANBP6	0.609482	1.1633		26.3926	26.7704	26.0421	25.6454	26.048	25.6833	O60518;A0A096LPA6;A0A096LNS2	O60518;A0A096LPA6	>sp|O60518|RNBP6_HUMAN Ran-binding protein 6 OS=Homo sapiens GN=RANBP6 PE=1 SV=2;>tr|A0A096LPA6|A0A096LPA6_HUMAN Ran-binding protein 6 (Fragment) OS=Homo sapiens GN=RANBP6 PE=1 SV=1	0	27.219	475400000	124.71	14	4	2	2	4.9	3.2	3.2	By MS/MS	By MS/MS	By MS/MS	By MS/MS	By MS/MS	By MS/MS	4	4	4	4	4	4	2	2	2	2	2	2	2	2	2	2	2	2	103900000
Short/branched chain specific acyl-CoA dehydrogenase, mitochondrial	ACADSB	0.606852	1.63826		25.624	25.5967	25.3471	25.035	24.6284	25.0838	P45954-2;P45954	P45954-2;P45954	>sp|P45954-2|ACDSB_HUMAN Isoform 2 of Short/branched chain specific acyl-CoA dehydrogenase, mitochondrial OS=Homo sapiens GN=ACADSB;>sp|P45954|ACDSB_HUMAN Short/branched chain specific acyl-CoA dehydrogenase, mitochondrial OS=Homo sapiens GN=ACADSB PE=1 SV	0	5.3764	233330000	36.025	6	3	3	3	15.2	15.2	15.2	By MS/MS	By MS/MS	By matching	By MS/MS	By matching	By MS/MS	3	3	3	3	1	3	3	3	3	3	1	3	3	3	3	3	1	3	64596000
Mediator of RNA polymerase II transcription subunit 15	MED15	0.5947	0.972959		25.7473	25.8189	25.9486	24.9597	24.967	25.804	G3V1P5;Q96RN5-3;Q96RN5-2;Q96RN5;H7C308	G3V1P5;Q96RN5-3;Q96RN5-2;Q96RN5;H7C308	>tr|G3V1P5|G3V1P5_HUMAN Mediator of RNA polymerase II transcription subunit 15 OS=Homo sapiens GN=MED15 PE=1 SV=1;>sp|Q96RN5-3|MED15_HUMAN Isoform 3 of Mediator of RNA polymerase II transcription subunit 15 OS=Homo sapiens GN=MED15;>sp|Q96RN5-2|MED15_HUMAN	0	4.4249	345730000	79.599	5	2	2	2	4.6	4.6	4.6	By MS/MS	By MS/MS	By MS/MS	By MS/MS	By matching	By MS/MS	2	2	2	2	2	2	2	2	2	2	2	2	2	2	2	2	2	2	51682000
Ankyrin repeat and zinc finger domain-containing protein 1	ANKZF1	0.593183	1.33681		25.6673	25.788	25.1631	24.7908	25.0597	24.9882	B8ZZS4;Q9H8Y5	B8ZZS4;Q9H8Y5	>tr|B8ZZS4|B8ZZS4_HUMAN Ankyrin repeat and zinc finger domain-containing protein 1 OS=Homo sapiens GN=ANKZF1 PE=1 SV=1;>sp|Q9H8Y5|ANKZ1_HUMAN Ankyrin repeat and zinc finger domain-containing protein 1 OS=Homo sapiens GN=ANKZF1 PE=1 SV=1	0	11.527	258330000	57.572	12	3	3	3	10.5	10.5	10.5	By MS/MS	By MS/MS	By MS/MS	By MS/MS	By MS/MS	By MS/MS	3	3	3	2	2	2	3	3	3	2	2	2	3	3	3	2	2	2	47307000
Cleavage and polyadenylation specificity factor subunit 7	CPSF7	0.573958	0.53486		30.1055	29.1977	28.6269	28.8449	29.0084	28.355	F5H669;Q8N684-2;Q8N684;Q8N684-3;J3QT54;F5H6M0;F5H047;F5H5B7;F5H1W4;F5H2K8;F5H6P5;F5H6A8;F5GXA3;C9JM38;C9J286;C9J323	F5H669;Q8N684-2;Q8N684;Q8N684-3;J3QT54;F5H6M0;F5H047	>tr|F5H669|F5H669_HUMAN Cleavage and polyadenylation-specificity factor subunit 7 (Fragment) OS=Homo sapiens GN=CPSF7 PE=1 SV=1;>sp|Q8N684-2|CPSF7_HUMAN Isoform 2 of Cleavage and polyadenylation specificity factor subunit 7 OS=Homo sapiens GN=CPSF7;>sp|Q8N	0	35.766	3696500000	41.265	21	4	4	4	15.2	15.2	15.2	By MS/MS	By MS/MS	By MS/MS	By MS/MS	By MS/MS	By MS/MS	3	4	4	4	4	4	3	4	4	4	4	4	3	4	4	4	4	4	2027600000
Serine/threonine-protein kinase PLK1	PLK1	0.573743	0.701478		26.6402	25.5494	25.5687	25.4967	25.1669	25.3735	P53350;I3L387;I3L309;I3L2H5	P53350;I3L387	>sp|P53350|PLK1_HUMAN Serine/threonine-protein kinase PLK1 OS=Homo sapiens GN=PLK1 PE=1 SV=1;>tr|I3L387|I3L387_HUMAN Serine/threonine-protein kinase PLK1 OS=Homo sapiens GN=PLK1 PE=1 SV=1	0	8.1402	340200000	68.254	10	4	4	4	9	9	9	By matching	By MS/MS	By MS/MS	By MS/MS	By MS/MS	By MS/MS	3	4	3	3	3	3	3	4	3	3	3	3	3	4	3	3	3	3	116880000
ELKS/Rab6-interacting/CAST family member 1	ERC1	0.572953	0.327928		31.3146	31.1568	30.7497	31.7078	30.507	29.2874	X6RM00;Q8IUD2-4;K7EPD6;G8JLD3;X6RLX0;Q8IUD2-5;Q8IUD2-2;Q8IUD2-3;Q8IUD2	X6RM00;Q8IUD2-4;K7EPD6;G8JLD3;X6RLX0;Q8IUD2-5;Q8IUD2-2;Q8IUD2-3;Q8IUD2	>tr|X6RM00|X6RM00_HUMAN ELKS/Rab6-interacting/CAST family member 1 OS=Homo sapiens GN=ERC1 PE=1 SV=1;>sp|Q8IUD2-4|RB6I2_HUMAN Isoform 4 of ELKS/Rab6-interacting/CAST family member 1 OS=Homo sapiens GN=ERC1;>tr|K7EPD6|K7EPD6_HUMAN ELKS/Rab6-interacting/CAST	0.00082645	3.1244	12744000000	111.97	11	2	2	2	3.4	3.4	3.4	By MS/MS	By MS/MS	By MS/MS	By MS/MS	By MS/MS	By matching	2	2	2	2	2	2	2	2	2	2	2	2	2	2	2	2	2	2	3004500000
Influenza virus NS1A-binding protein	IVNS1ABP	0.539829	1.06321		27.3699	27.4132	27.7036	27.1378	27.2009	26.5285	Q9Y6Y0;H0Y5Y2;X6R674	Q9Y6Y0	>sp|Q9Y6Y0|NS1BP_HUMAN Influenza virus NS1A-binding protein OS=Homo sapiens GN=IVNS1ABP PE=1 SV=3	0	9.7392	1019700000	71.729	13	4	4	4	10.1	10.1	10.1	By MS/MS	By MS/MS	By MS/MS	By MS/MS	By MS/MS	By MS/MS	4	4	3	2	4	4	4	4	3	2	4	4	4	4	3	2	4	4	239430000
THO complex subunit 1	THOC1	0.53106	1.45		25.8231	26.0432	26.1273	25.343	25.7538	25.3036	A0A087WWS1;Q96FV9;J3KRD7;J3QQZ3;J3KT14;Q96FV9-2;A0A087WY84	A0A087WWS1;Q96FV9;J3KRD7;J3QQZ3;J3KT14;Q96FV9-2	>tr|A0A087WWS1|A0A087WWS1_HUMAN THO complex subunit 1 OS=Homo sapiens GN=THOC1 PE=1 SV=1;>sp|Q96FV9|THOC1_HUMAN THO complex subunit 1 OS=Homo sapiens GN=THOC1 PE=1 SV=1;>tr|J3KRD7|J3KRD7_HUMAN THO complex subunit 1 OS=Homo sapiens GN=THOC1 PE=1 SV=1;>tr|J3	0	7.9073	369740000	75.651	8	3	3	3	6.2	6.2	6.2	By MS/MS	By MS/MS	By MS/MS	By MS/MS	By MS/MS	By MS/MS	2	2	2	3	2	3	2	2	2	3	2	3	2	2	2	3	2	3	51611000
ADP-ribosylation factor GTPase-activating protein 2	ARFGAP2	0.521644	1.32334		25.3528	24.992	24.9168	24.3211	24.6329	24.7428	A0A0D9SF70;G5E9L0;Q8N6H7-2;Q8N6H7;E9PMU9;H0YDN9;E9PQP3;E9PIY6;Q8N6H7-3	A0A0D9SF70;G5E9L0;Q8N6H7-2;Q8N6H7;E9PMU9;H0YDN9;E9PQP3;E9PIY6;Q8N6H7-3	>tr|A0A0D9SF70|A0A0D9SF70_HUMAN ADP-ribosylation factor GTPase-activating protein 2 OS=Homo sapiens GN=ARFGAP2 PE=4 SV=1;>tr|G5E9L0|G5E9L0_HUMAN ADP-ribosylation factor GTPase-activating protein 2 OS=Homo sapiens GN=ARFGAP2 PE=1 SV=2;>sp|Q8N6H7-2|ARFG2_HUM	0.0035686	2.7483	215930000	42.153	3	2	2	2	5.2	5.2	5.2	By MS/MS	By MS/MS	By MS/MS	By matching	By matching	By matching	2	2	2	2	2	2	2	2	2	2	2	2	2	2	2	2	2	2	50171000
CD2 antigen cytoplasmic tail-binding protein 2	CD2BP2	0.508134	0.979157		25.2085	25.2842	25.3548	25.2064	24.3791	24.7377	O95400	O95400	>sp|O95400|CD2B2_HUMAN CD2 antigen cytoplasmic tail-binding protein 2 OS=Homo sapiens GN=CD2BP2 PE=1 SV=1	0.00042391	3.3865	211190000	37.646	11	2	2	2	7.3	7.3	7.3	By MS/MS	By MS/MS	By MS/MS	By MS/MS	By MS/MS	By MS/MS	2	2	2	2	1	1	2	2	2	2	1	1	2	2	2	2	1	1	35159000
SUMO-conjugating enzyme UBC9	UBE2I	0.502279	1.58169		31.3852	31.0062	31.3697	30.8996	30.7142	30.6406	H3BQQ9;B0QYN7;P63279;H3BPC4	H3BQQ9;B0QYN7;P63279;H3BPC4	>tr|H3BQQ9|H3BQQ9_HUMAN SUMO-conjugating enzyme UBC9 (Fragment) OS=Homo sapiens GN=UBE2I PE=1 SV=1;>tr|B0QYN7|B0QYN7_HUMAN SUMO-conjugating enzyme UBC9 OS=Homo sapiens GN=UBE2I PE=1 SV=1;>sp|P63279|UBC9_HUMAN SUMO-conjugating enzyme UBC9 OS=Homo sapiens GN	0	38.277	14001000000	15.516	89	8	8	8	65	65	65	By MS/MS	By MS/MS	By MS/MS	By MS/MS	By MS/MS	By MS/MS	8	8	7	8	8	7	8	8	7	8	8	7	8	8	7	8	8	7	3102000000
Ancient ubiquitous protein 1	AUP1	0.497051	0.390047		25.6151	25.5945	25.4391	23.9851	25.5358	25.6366	Q9Y679-3;Q9Y679-2;Q9Y679	Q9Y679-3;Q9Y679-2;Q9Y679	>sp|Q9Y679-3|AUP1_HUMAN Isoform 3 of Ancient ubiquitous protein 1 OS=Homo sapiens GN=AUP1;>sp|Q9Y679-2|AUP1_HUMAN Isoform Short of Ancient ubiquitous protein 1 OS=Homo sapiens GN=AUP1;>sp|Q9Y679|AUP1_HUMAN Ancient ubiquitous protein 1 OS=Homo sapiens GN=AU	0	4.2075	311200000	41.385	6	2	2	2	6.7	6.7	6.7	By MS/MS	By MS/MS	By MS/MS	By matching	By MS/MS	By MS/MS	2	2	2	2	2	2	2	2	2	2	2	2	2	2	2	2	2	2	51154000
Anaphase-promoting complex subunit CDC26	CDC26	0.494558	2.76436		34.0581	33.8987	34.0387	33.4713	33.451	33.5896	Q8NHZ8	Q8NHZ8	>sp|Q8NHZ8|CDC26_HUMAN Anaphase-promoting complex subunit CDC26 OS=Homo sapiens GN=CDC26 PE=1 SV=1	0	152.81	93337000000	9.7769	138	10	10	10	83.5	83.5	83.5	By MS/MS	By MS/MS	By MS/MS	By MS/MS	By MS/MS	By MS/MS	10	10	10	9	9	10	10	10	10	9	9	10	10	10	10	9	9	10	18932000000
Glia maturation factor beta	GMFB	0.492744	0.241499		26.1992	26.2082	26.2146	26.6955	26.3293	24.119	G3V4P8;P60983	G3V4P8;P60983	>tr|G3V4P8|G3V4P8_HUMAN Glia maturation factor beta (Fragment) OS=Homo sapiens GN=GMFB PE=1 SV=1;>sp|P60983|GMFB_HUMAN Glia maturation factor beta OS=Homo sapiens GN=GMFB PE=1 SV=2	0	24.369	477780000	17.512	8	3	3	3	29.3	29.3	29.3	By MS/MS	By MS/MS	By MS/MS	By MS/MS	By MS/MS	By MS/MS	2	2	3	3	2	1	2	2	3	3	2	1	2	2	3	3	2	1	66981000
Pre-mRNA-splicing factor RBM22	RBM22	0.490726	0.499345		26.9383	27.9106	27.6226	26.5277	27.6048	26.8667	Q9NW64-2;Q9NW64;E5RJW4	Q9NW64-2;Q9NW64	>sp|Q9NW64-2|RBM22_HUMAN Isoform 2 of Pre-mRNA-splicing factor RBM22 OS=Homo sapiens GN=RBM22;>sp|Q9NW64|RBM22_HUMAN Pre-mRNA-splicing factor RBM22 OS=Homo sapiens GN=RBM22 PE=1 SV=1	0	8.4884	1060900000	41.151	12	5	5	5	13.2	13.2	13.2	By MS/MS	By MS/MS	By MS/MS	By MS/MS	By MS/MS	By MS/MS	5	5	5	4	4	5	5	5	5	4	4	5	5	5	5	4	4	5	99744000
Protein PRRC2B	PRRC2B	0.487572	2.01351		29.2199	28.9078	29.1928	28.6806	28.607	28.5703	Q5JSZ5;Q5JSZ5-5;H0Y412;Q5JT00	Q5JSZ5;Q5JSZ5-5	>sp|Q5JSZ5|PRC2B_HUMAN Protein PRRC2B OS=Homo sapiens GN=PRRC2B PE=1 SV=2;>sp|Q5JSZ5-5|PRC2B_HUMAN Isoform 1 of Protein PRRC2B OS=Homo sapiens GN=PRRC2B	0	49.461	3097800000	242.96	70	16	16	16	10.8	10.8	10.8	By MS/MS	By MS/MS	By MS/MS	By MS/MS	By MS/MS	By MS/MS	16	16	16	15	14	15	16	16	16	15	14	15	16	16	16	15	14	15	618200000
DNA-binding protein SMUBP-2	IGHMBP2	0.482088	0.326261		23.9443	23.9986	23.9531	24.1107	22.2692	24.0699	P38935	P38935	>sp|P38935|SMBP2_HUMAN DNA-binding protein SMUBP-2 OS=Homo sapiens GN=IGHMBP2 PE=1 SV=3	0.00043011	3.5365	101060000	109.15	7	2	2	2	2.1	2.1	2.1	By MS/MS	By MS/MS	By MS/MS	By MS/MS	By MS/MS	By matching	2	2	2	2	1	2	2	2	2	2	1	2	2	2	2	2	1	2	15386000
RNA-binding protein 42	RBM42	0.475121	2.27206		29.1756	28.9743	29.0588	28.5647	28.5018	28.7168	K7EP90;Q9BTD8;Q9BTD8-4;Q9BTD8-2;Q9BTD8-3;K7EQ03;K7ER08;K7EML2	K7EP90;Q9BTD8;Q9BTD8-4;Q9BTD8-2;Q9BTD8-3;K7EQ03	>tr|K7EP90|K7EP90_HUMAN RNA-binding protein 42 OS=Homo sapiens GN=RBM42 PE=1 SV=1;>sp|Q9BTD8|RBM42_HUMAN RNA-binding protein 42 OS=Homo sapiens GN=RBM42 PE=1 SV=1;>sp|Q9BTD8-4|RBM42_HUMAN Isoform 4 of RNA-binding protein 42 OS=Homo sapiens GN=RBM42;>sp|Q9B	0	106.22	3013500000	48.024	28	8	8	8	28.4	28.4	28.4	By MS/MS	By MS/MS	By MS/MS	By MS/MS	By MS/MS	By MS/MS	7	8	8	8	8	7	7	8	8	8	8	7	7	8	8	8	8	7	565330000
Histone H3.2;Histone H3;Histone H3.1t;Histone H3.1;Histone H3.3C	HIST2H3A;H3F3B;H3F3A;HIST3H3;HIST1H3A;H3F3C	0.460953	1.08971		30.5183	30.6742	30.0953	30.1347	29.9757	29.7947	Q71DI3;K7EMV3;B4DEB1;K7ES00;Q16695;P68431;K7EP01;Q6NXT2	Q71DI3;K7EMV3;B4DEB1;K7ES00;Q16695;P68431;K7EP01;Q6NXT2	>sp|Q71DI3|H32_HUMAN Histone H3.2 OS=Homo sapiens GN=HIST2H3A PE=1 SV=3;>tr|K7EMV3|K7EMV3_HUMAN Histone H3 OS=Homo sapiens GN=H3F3B PE=1 SV=1;>tr|B4DEB1|B4DEB1_HUMAN Histone H3 OS=Homo sapiens GN=H3F3A PE=1 SV=1;>tr|K7ES00|K7ES00_HUMAN Histone H3.3 (Fragme	0	79.926	7867700000	15.388	34	4	4	1	40.4	40.4	23.5	By MS/MS	By MS/MS	By MS/MS	By MS/MS	By MS/MS	By MS/MS	4	4	4	4	4	4	4	4	4	4	4	4	1	1	1	1	1	1	1459100000
tRNA modification GTPase GTPBP3, mitochondrial	GTPBP3	0.456542	0.343873		25.1091	25.1024	25.2506	25.1692	25.3179	23.6055	Q969Y2-3;Q969Y2;Q969Y2-4;Q969Y2-2;M0R0S9	Q969Y2-3;Q969Y2;Q969Y2-4;Q969Y2-2;M0R0S9	>sp|Q969Y2-3|GTPB3_HUMAN Isoform 3 of tRNA modification GTPase GTPBP3, mitochondrial OS=Homo sapiens GN=GTPBP3;>sp|Q969Y2|GTPB3_HUMAN tRNA modification GTPase GTPBP3, mitochondrial OS=Homo sapiens GN=GTPBP3 PE=1 SV=2;>sp|Q969Y2-4|GTPB3_HUMAN Isoform 4 of t	0	8.6118	210340000	49.846	5	2	2	2	6.6	6.6	6.6	By MS/MS	By MS/MS	By MS/MS	By MS/MS	By matching	By matching	2	2	2	2	2	1	2	2	2	2	2	1	2	2	2	2	2	1	36404000
Translocation protein SEC63 homolog	SEC63	0.449289	0.616118		27.354	26.5338	26.7365	26.7709	26.0296	26.476	Q9UGP8	Q9UGP8	>sp|Q9UGP8|SEC63_HUMAN Translocation protein SEC63 homolog OS=Homo sapiens GN=SEC63 PE=1 SV=2	0	10.234	671140000	87.996	4	5	5	5	7.8	7.8	7.8	By MS/MS	By MS/MS	By matching	By matching	By MS/MS	By MS/MS	5	5	4	5	4	5	5	5	4	5	4	5	5	5	4	5	4	5	207280000
Programmed cell death protein 6	PDCD6	0.444893	0.94715		29.8115	29.8998	30.1258	29.1409	29.8272	29.5344	O75340-2;O75340;A0A024QZ42;A0A087WZ38;D6RA21;Q86W51;E7EPW6;H0Y9X3;O75340-3	O75340-2;O75340;A0A024QZ42	>sp|O75340-2|PDCD6_HUMAN Isoform 2 of Programmed cell death protein 6 OS=Homo sapiens GN=PDCD6;>sp|O75340|PDCD6_HUMAN Programmed cell death protein 6 OS=Homo sapiens GN=PDCD6 PE=1 SV=1;>tr|A0A024QZ42|A0A024QZ42_HUMAN HCG1985580, isoform CRA_c OS=Homo sapie	0	21.428	6201100000	21.664	32	5	5	5	36	36	36	By MS/MS	By MS/MS	By MS/MS	By MS/MS	By MS/MS	By MS/MS	4	4	5	4	5	5	4	4	5	4	5	5	4	4	5	4	5	5	1135900000
F-box only protein 21	FBXO21	0.442828	0.35064		24.978	25.0441	24.8551	24.9192	23.4815	25.148	H0YIE9;Q4G104;O94952-1;O94952	H0YIE9;Q4G104;O94952-1;O94952	>tr|H0YIE9|H0YIE9_HUMAN F-box only protein 21 (Fragment) OS=Homo sapiens GN=FBXO21 PE=1 SV=1;>tr|Q4G104|Q4G104_HUMAN F-box only protein 21 OS=Homo sapiens GN=FBXO21 PE=1 SV=1;>sp|O94952-1|FBX21_HUMAN Isoform 2 of F-box only protein 21 OS=Homo sapiens GN=FB	0	5.0819	181870000	59.162	8	2	2	2	8.1	8.1	8.1	By matching	By MS/MS	By MS/MS	By MS/MS	By matching	By MS/MS	2	2	2	2	1	2	2	2	2	2	1	2	2	2	2	2	1	2	31593000
Anaphase-promoting complex subunit 10	ANAPC10	0.441216	2.27508		33.2681	33.2818	33.2356	32.7148	32.772	32.9751	Q9UM13;D6RA92;D6R9Q5;D6RD74;D6RB36	Q9UM13;D6RA92;D6R9Q5;D6RD74	>sp|Q9UM13|APC10_HUMAN Anaphase-promoting complex subunit 10 OS=Homo sapiens GN=ANAPC10 PE=1 SV=1;>tr|D6RA92|D6RA92_HUMAN Anaphase-promoting complex subunit 10 (Fragment) OS=Homo sapiens GN=ANAPC10 PE=1 SV=1;>tr|D6R9Q5|D6R9Q5_HUMAN Anaphase-promoting compl	0	201.73	59200000000	21.252	175	14	14	14	74.1	74.1	74.1	By MS/MS	By MS/MS	By MS/MS	By MS/MS	By MS/MS	By MS/MS	14	13	13	14	13	13	14	13	13	14	13	13	14	13	13	14	13	13	10865000000
PRA1 family protein 3	ARL6IP5	0.420045	0.825355		26.4327	26.0099	25.7814	25.8481	25.73	25.3859	O75915;F8WF90;C9JQU6;F8WF33	O75915;F8WF90;C9JQU6;F8WF33	>sp|O75915|PRAF3_HUMAN PRA1 family protein 3 OS=Homo sapiens GN=ARL6IP5 PE=1 SV=1;>tr|F8WF90|F8WF90_HUMAN PRA1 family protein 3 OS=Homo sapiens GN=ARL6IP5 PE=1 SV=1;>tr|C9JQU6|C9JQU6_HUMAN PRA1 family protein 3 OS=Homo sapiens GN=ARL6IP5 PE=1 SV=1;>tr|F8WF	0	8.6244	387830000	21.614	18	3	3	3	20.7	20.7	20.7	By MS/MS	By MS/MS	By MS/MS	By MS/MS	By MS/MS	By MS/MS	2	3	2	2	3	3	2	3	2	2	3	3	2	3	2	2	3	3	75846000
Brefeldin A-inhibited guanine nucleotide-exchange protein 2	ARFGEF2	0.419472	0.326411		25.5371	25.3753	25.6605	25.6033	24.0616	25.6496	Q9Y6D5;Q9Y6D6	Q9Y6D5	>sp|Q9Y6D5|BIG2_HUMAN Brefeldin A-inhibited guanine nucleotide-exchange protein 2 OS=Homo sapiens GN=ARFGEF2 PE=1 SV=3	0.0004417	3.8005	313720000	202.04	5	3	3	3	1.8	1.8	1.8	By MS/MS	By matching	By MS/MS	By matching	By matching	By MS/MS	1	2	3	2	2	3	1	2	3	2	2	3	1	2	3	2	2	3	53873000
Baculoviral IAP repeat-containing protein 6	BIRC6	0.415946	1.92067		25.4875	25.4419	25.3042	24.87	24.9781	25.1376	Q9NR09	Q9NR09	>sp|Q9NR09|BIRC6_HUMAN Baculoviral IAP repeat-containing protein 6 OS=Homo sapiens GN=BIRC6 PE=1 SV=2	0	4.6273	221150000	530.25	4	4	4	4	1.2	1.2	1.2	By MS/MS	By matching	By MS/MS	By MS/MS	By matching	By matching	3	2	2	3	1	3	3	2	2	3	1	3	3	2	2	3	1	3	52610000
Ubiquilin-1	UBQLN1	0.409923	2.30824		28.3792	28.4432	28.5178	27.9281	28.1387	28.0436	Q9UMX0-2;Q9UMX0;H0YDS0;Q9NRR5	Q9UMX0-2;Q9UMX0	>sp|Q9UMX0-2|UBQL1_HUMAN Isoform 2 of Ubiquilin-1 OS=Homo sapiens GN=UBQLN1;>sp|Q9UMX0|UBQL1_HUMAN Ubiquilin-1 OS=Homo sapiens GN=UBQLN1 PE=1 SV=2	0	21.703	1999500000	59.219	22	6	6	3	15.3	15.3	7.8	By MS/MS	By MS/MS	By MS/MS	By MS/MS	By MS/MS	By MS/MS	6	6	6	6	6	6	6	6	6	6	6	6	3	3	3	3	3	3	320920000
Anaphase-promoting complex subunit 2	ANAPC2	0.402287	2.21262		37.1311	36.9552	37.0681	36.5526	36.6484	36.7466	Q9UJX6;Q9UJX6-2	Q9UJX6;Q9UJX6-2	>sp|Q9UJX6|ANC2_HUMAN Anaphase-promoting complex subunit 2 OS=Homo sapiens GN=ANAPC2 PE=1 SV=1;>sp|Q9UJX6-2|ANC2_HUMAN Isoform 2 of Anaphase-promoting complex subunit 2 OS=Homo sapiens GN=ANAPC2	0	323.31	845250000000	93.827	1104	52	52	52	67.6	67.6	67.6	By MS/MS	By MS/MS	By MS/MS	By MS/MS	By MS/MS	By MS/MS	49	50	48	49	50	50	49	50	48	49	50	50	49	50	48	49	50	50	155120000000
A-kinase anchor protein 17A	AKAP17A	0.400145	2.06132		27.4637	27.3786	27.4432	26.9437	27.1871	26.9543	X6RAJ1;Q02040-2;Q02040-3;Q02040	X6RAJ1;Q02040-2;Q02040-3;Q02040	>tr|X6RAJ1|X6RAJ1_HUMAN A-kinase anchor protein 17A OS=Homo sapiens GN=AKAP17A PE=1 SV=1;>sp|Q02040-2|AK17A_HUMAN Isoform 2 of A-kinase anchor protein 17A OS=Homo sapiens GN=AKAP17A;>sp|Q02040-3|AK17A_HUMAN Isoform 3 of A-kinase anchor protein 17A OS=Homo	0	14.157	1004700000	51.506	13	7	7	7	18.6	18.6	18.6	By MS/MS	By MS/MS	By MS/MS	By matching	By MS/MS	By MS/MS	7	7	6	6	5	6	7	7	6	6	5	6	7	7	6	6	5	6	219620000
Anaphase-promoting complex subunit 15	ANAPC15	0.398398	1.82107		33.907	33.6655	33.8666	33.4804	33.2888	33.4747	F5H2T3;F8WDQ6;F5H3R3;F5H6E4;G5EA39;P60006;P60006-2;F5GXB9	F5H2T3;F8WDQ6;F5H3R3;F5H6E4;G5EA39;P60006;P60006-2	>tr|F5H2T3|F5H2T3_HUMAN Anaphase-promoting complex subunit 15 (Fragment) OS=Homo sapiens GN=ANAPC15 PE=1 SV=1;>tr|F8WDQ6|F8WDQ6_HUMAN Anaphase-promoting complex subunit 15 (Fragment) OS=Homo sapiens GN=ANAPC15 PE=1 SV=1;>tr|F5H3R3|F5H3R3_HUMAN Anaphase-pro	0	323.31	82631000000	7.6293	114	8	8	8	86.2	86.2	86.2	By MS/MS	By MS/MS	By MS/MS	By MS/MS	By MS/MS	By MS/MS	8	8	8	7	8	8	8	8	8	7	8	8	8	8	8	7	8	8	16316000000
Plastin-3;Plastin-1	PLS3;PLS1	0.394624	1.54904		25.9462	25.827	25.879	25.2729	25.5468	25.6486	A0A0A0MSQ0;P13797-3;P13797-2;P13797;C9JAM8;Q14651;H7C4N2;P13796	A0A0A0MSQ0;P13797-3;P13797-2;P13797;C9JAM8;Q14651	>tr|A0A0A0MSQ0|A0A0A0MSQ0_HUMAN Plastin-3 OS=Homo sapiens GN=PLS3 PE=1 SV=1;>sp|P13797-3|PLST_HUMAN Isoform 3 of Plastin-3 OS=Homo sapiens GN=PLS3;>sp|P13797-2|PLST_HUMAN Isoform 2 of Plastin-3 OS=Homo sapiens GN=PLS3;>sp|P13797|PLST_HUMAN Plastin-3 OS=Hom	0	7.5733	333000000	69.334	13	3	3	3	5.3	5.3	5.3	By MS/MS	By MS/MS	By MS/MS	By matching	By MS/MS	By MS/MS	3	2	3	3	3	3	3	2	3	3	3	3	3	2	3	3	3	3	42841000
Protein S100-A4	S100A4	0.37435	2.76425		29.471	29.3229	29.4559	29.0147	29.0378	29.0743	P26447	P26447	>sp|P26447|S10A4_HUMAN Protein S100-A4 OS=Homo sapiens GN=S100A4 PE=1 SV=1	0	9.6706	4232400000	11.728	24	4	4	4	33.7	33.7	33.7	By MS/MS	By MS/MS	By MS/MS	By MS/MS	By MS/MS	By MS/MS	4	4	3	4	4	4	4	4	3	4	4	4	4	4	3	4	4	4	929320000
Phosphoglucomutase-1	PGM1	0.3702	0.53727		24.8556	25.0098	24.7929	24.6298	24.9639	23.9539	P36871;P36871-2;P36871-3	P36871;P36871-2;P36871-3	>sp|P36871|PGM1_HUMAN Phosphoglucomutase-1 OS=Homo sapiens GN=PGM1 PE=1 SV=3;>sp|P36871-2|PGM1_HUMAN Isoform 2 of Phosphoglucomutase-1 OS=Homo sapiens GN=PGM1;>sp|P36871-3|PGM1_HUMAN Isoform 3 of Phosphoglucomutase-1 OS=Homo sapiens GN=PGM1	0	7.4441	177390000	61.448	8	4	4	4	8.5	8.5	8.5	By matching	By MS/MS	By MS/MS	By MS/MS	By MS/MS	By MS/MS	4	4	3	3	3	2	4	4	3	3	3	2	4	4	3	3	3	2	31974000
Nuclear valosin-containing protein-like	NVL	0.368596	1.24348		25.1227	25.4398	25.2834	24.8269	25.1221	24.7912	O15381-3;O15381-4;O15381-2;O15381-5;O15381	O15381-3;O15381-4;O15381-2;O15381-5;O15381	>sp|O15381-3|NVL_HUMAN Isoform 3 of Nuclear valosin-containing protein-like OS=Homo sapiens GN=NVL;>sp|O15381-4|NVL_HUMAN Isoform 4 of Nuclear valosin-containing protein-like OS=Homo sapiens GN=NVL;>sp|O15381-2|NVL_HUMAN Isoform 2 of Nuclear valosin-contai	0	7.0388	226150000	72.732	12	2	2	2	5	5	5	By MS/MS	By MS/MS	By MS/MS	By MS/MS	By MS/MS	By MS/MS	2	2	2	2	2	2	2	2	2	2	2	2	2	2	2	2	2	2	36958000
Anaphase-promoting complex subunit 16	ANAPC16	0.366178	2.72654		33.0099	32.994	33.13	32.664	32.6424	32.729	Q96DE5;A0A087WUN5	Q96DE5;A0A087WUN5	>sp|Q96DE5|APC16_HUMAN Anaphase-promoting complex subunit 16 OS=Homo sapiens GN=ANAPC16 PE=1 SV=1;>tr|A0A087WUN5|A0A087WUN5_HUMAN Anaphase-promoting complex subunit 16 OS=Homo sapiens GN=ANAPC16 PE=1 SV=1	0	93.571	54328000000	11.667	105	6	6	6	80.9	80.9	80.9	By MS/MS	By MS/MS	By MS/MS	By MS/MS	By MS/MS	By MS/MS	6	6	6	6	6	6	6	6	6	6	6	6	6	6	6	6	6	6	10253000000
Probable cytosolic iron-sulfur protein assembly protein CIAO1	CIAO1	0.362484	1.52799		27.8252	27.8488	27.5186	27.3164	27.3898	27.399	O76071	O76071	>sp|O76071|CIAO1_HUMAN Probable cytosolic iron-sulfur protein assembly protein CIAO1 OS=Homo sapiens GN=CIAO1 PE=1 SV=1	0	17.645	1236700000	37.84	23	7	7	7	31.3	31.3	31.3	By MS/MS	By MS/MS	By MS/MS	By MS/MS	By MS/MS	By MS/MS	6	6	5	7	7	5	6	6	5	7	7	5	6	6	5	7	7	5	230580000
Sorcin	SRI	0.361533	0.255474		27.6732	27.649	27.4612	26.122	27.6904	27.8865	C9J0K6;P30626-3;P30626-2;P30626;B4DHQ6	C9J0K6;P30626-3;P30626-2;P30626	>tr|C9J0K6|C9J0K6_HUMAN Sorcin OS=Homo sapiens GN=SRI PE=1 SV=1;>sp|P30626-3|SORCN_HUMAN Isoform 3 of Sorcin OS=Homo sapiens GN=SRI;>sp|P30626-2|SORCN_HUMAN Isoform 2 of Sorcin OS=Homo sapiens GN=SRI;>sp|P30626|SORCN_HUMAN Sorcin OS=Homo sapiens GN=SRI PE=	0	7.1536	1188700000	17.605	20	3	3	3	25.2	25.2	25.2	By MS/MS	By MS/MS	By MS/MS	By MS/MS	By MS/MS	By MS/MS	3	3	3	3	3	3	3	3	3	3	3	3	3	3	3	3	3	3	171790000
Cell division cycle protein 27 homolog	CDC27	0.36016	2.30179		36.6638	36.5243	36.6091	36.2096	36.171	36.3362	P30260;P30260-2;G5EA36;F6QPS0;I3L3H6;I3L394;I3L328;K7EMA6;E9PRZ6;I3L2Z8;I3L225;I3L1K3;I3L3G1	P30260;P30260-2;G5EA36	>sp|P30260|CDC27_HUMAN Cell division cycle protein 27 homolog OS=Homo sapiens GN=CDC27 PE=1 SV=2;>sp|P30260-2|CDC27_HUMAN Isoform 2 of Cell division cycle protein 27 homolog OS=Homo sapiens GN=CDC27;>tr|G5EA36|G5EA36_HUMAN Cell division cycle 27, isoform C	0	323.31	615450000000	91.866	818	42	42	42	70	70	70	By MS/MS	By MS/MS	By MS/MS	By MS/MS	By MS/MS	By MS/MS	40	41	42	41	40	41	40	41	42	41	40	41	40	41	42	41	40	41	124350000000
Histone deacetylase 3	HDAC3	0.3581	1.0004		25.944	25.5388	25.9726	25.5909	25.5088	25.2814	O15379;O15379-2	O15379;O15379-2	>sp|O15379|HDAC3_HUMAN Histone deacetylase 3 OS=Homo sapiens GN=HDAC3 PE=1 SV=2;>sp|O15379-2|HDAC3_HUMAN Isoform 2 of Histone deacetylase 3 OS=Homo sapiens GN=HDAC3	0	7.7128	330520000	48.847	8	3	3	3	10.3	10.3	10.3	By MS/MS	By MS/MS	By MS/MS	By MS/MS	By MS/MS	By MS/MS	3	3	3	3	3	3	3	3	3	3	3	3	3	3	3	3	3	3	65583000
Cytoplasmic dynein 1 light intermediate chain 2	DYNC1LI2	0.356092	1.09713		28.9804	28.8796	28.905	28.6823	28.2687	28.7457	O43237;O43237-2;J3KRI4;J3KRZ2;B4E2E0;H3BUM4	O43237;O43237-2;J3KRI4	>sp|O43237|DC1L2_HUMAN Cytoplasmic dynein 1 light intermediate chain 2 OS=Homo sapiens GN=DYNC1LI2 PE=1 SV=1;>sp|O43237-2|DC1L2_HUMAN Isoform 2 of Cytoplasmic dynein 1 light intermediate chain 2 OS=Homo sapiens GN=DYNC1LI2;>tr|J3KRI4|J3KRI4_HUMAN Cytoplasm	0	29.872	2810600000	54.099	44	12	11	11	33.9	31.3	31.3	By MS/MS	By MS/MS	By MS/MS	By MS/MS	By MS/MS	By MS/MS	10	11	10	12	11	12	9	10	9	11	10	11	9	10	9	11	10	11	479000000
Tyrosine-protein kinase CSK	CSK	0.353956	0.760661		26.6242	26.5889	26.4267	26.5896	26.0843	25.904	P41240	P41240	>sp|P41240|CSK_HUMAN Tyrosine-protein kinase CSK OS=Homo sapiens GN=CSK PE=1 SV=1	0	10.554	548390000	50.704	22	4	4	4	10.4	10.4	10.4	By MS/MS	By MS/MS	By MS/MS	By MS/MS	By MS/MS	By MS/MS	4	4	4	4	3	4	4	4	4	4	3	4	4	4	4	4	3	4	75102000
Anaphase-promoting complex subunit 1	ANAPC1	0.352729	2.09046		38.1891	38.042	38.1501	37.7275	37.7074	37.8882	Q9H1A4;H0Y564;F8WAS1	Q9H1A4;H0Y564	>sp|Q9H1A4|APC1_HUMAN Anaphase-promoting complex subunit 1 OS=Homo sapiens GN=ANAPC1 PE=1 SV=1;>tr|H0Y564|H0Y564_HUMAN Anaphase-promoting complex subunit 1 (Fragment) OS=Homo sapiens GN=ANAPC1 PE=1 SV=1	0	323.31	1881100000000	216.5	2398	104	104	104	71.6	71.6	71.6	By MS/MS	By MS/MS	By MS/MS	By MS/MS	By MS/MS	By MS/MS	103	103	101	100	100	100	103	103	101	100	100	100	103	103	101	100	100	100	377940000000
Probable ATP-dependent RNA helicase DDX52	DDX52	0.348574	2.09695		28.0896	27.9205	27.988	27.5513	27.7223	27.6787	Q9Y2R4;A0A087X1P7;A0A087WTD6;A0A087X069;A0A087X121	Q9Y2R4	>sp|Q9Y2R4|DDX52_HUMAN Probable ATP-dependent RNA helicase DDX52 OS=Homo sapiens GN=DDX52 PE=1 SV=3	0	31.226	1482100000	67.497	40	7	7	7	17.4	17.4	17.4	By MS/MS	By MS/MS	By MS/MS	By MS/MS	By MS/MS	By MS/MS	6	6	5	6	6	5	6	6	5	6	6	5	6	6	5	6	6	5	314650000
Inhibitor of nuclear factor kappa-B kinase-interacting protein	IKBIP	0.347666	0.847126		25.6945	25.5014	25.679	25.0998	25.6378	25.0943	Q70UQ0-2;Q70UQ0	Q70UQ0-2;Q70UQ0	>sp|Q70UQ0-2|IKIP_HUMAN Isoform 2 of Inhibitor of nuclear factor kappa-B kinase-interacting protein OS=Homo sapiens GN=IKBIP;>sp|Q70UQ0|IKIP_HUMAN Inhibitor of nuclear factor kappa-B kinase-interacting protein OS=Homo sapiens GN=IKBIP PE=1 SV=1	0	6.1299	291610000	27.768	8	3	3	3	13.1	13.1	13.1	By MS/MS	By MS/MS	By MS/MS	By MS/MS	By MS/MS	By MS/MS	3	3	3	3	3	3	3	3	3	3	3	3	3	3	3	3	3	3	56104000
[3-methyl-2-oxobutanoate dehydrogenase [lipoamide]] kinase, mitochondrial	BCKDK	0.347366	1.28184		28.4292	28.214	28.0322	27.9649	27.7771	27.8912	O14874-2;O14874-3;O14874;H3BTL2;H3BS02;H3BNP3;H3BQP2	O14874-2;O14874-3;O14874;H3BTL2;H3BS02	>sp|O14874-2|BCKD_HUMAN Isoform 2 of [3-methyl-2-oxobutanoate dehydrogenase [lipoamide]] kinase, mitochondrial OS=Homo sapiens GN=BCKDK;>sp|O14874-3|BCKD_HUMAN Isoform 3 of [3-methyl-2-oxobutanoate dehydrogenase [lipoamide]] kinase, mitochondrial OS=Homo s	0	42.165	1764900000	37.767	32	5	5	5	23.6	23.6	23.6	By MS/MS	By MS/MS	By MS/MS	By MS/MS	By MS/MS	By MS/MS	4	5	5	4	5	5	4	5	5	4	5	5	4	5	5	4	5	5	301900000
Anaphase-promoting complex subunit 7	ANAPC7	0.347107	1.98809		36.4253	36.2433	36.4053	35.9292	36.0032	36.1002	Q9UJX3-2;Q9UJX3;H0YIW2;H0YIX7	Q9UJX3-2;Q9UJX3	>sp|Q9UJX3-2|APC7_HUMAN Isoform 2 of Anaphase-promoting complex subunit 7 OS=Homo sapiens GN=ANAPC7;>sp|Q9UJX3|APC7_HUMAN Anaphase-promoting complex subunit 7 OS=Homo sapiens GN=ANAPC7 PE=1 SV=4	0	323.31	570040000000	60.002	718	31	31	31	66.7	66.7	66.7	By MS/MS	By MS/MS	By MS/MS	By MS/MS	By MS/MS	By MS/MS	30	31	30	30	29	30	30	31	30	30	29	30	30	31	30	30	29	30	102820000000
Dynamin-1-like protein	DNM1L	0.346949	0.781421		28.1057	28.079	28.2835	27.435	28.0881	27.9042	G8JLD5;O00429-4;O00429-5;O00429-3;O00429-2;O00429;O00429-8;O00429-6;O00429-7;F8VZ52;F8VR28;F8VYL3;B4DPZ9;F8W1W3;F8VUJ9;B4DDQ3;H0YHY4	G8JLD5;O00429-4;O00429-5;O00429-3;O00429-2;O00429;O00429-8;O00429-6;O00429-7	>tr|G8JLD5|G8JLD5_HUMAN Dynamin-1-like protein OS=Homo sapiens GN=DNM1L PE=1 SV=1;>sp|O00429-4|DNM1L_HUMAN Isoform 3 of Dynamin-1-like protein OS=Homo sapiens GN=DNM1L;>sp|O00429-5|DNM1L_HUMAN Isoform 5 of Dynamin-1-like protein OS=Homo sapiens GN=DNM1L;>s	0	28.953	1664100000	79.621	15	9	9	9	15.9	15.9	15.9	By MS/MS	By MS/MS	By MS/MS	By MS/MS	By MS/MS	By MS/MS	7	7	8	7	8	8	7	7	8	7	8	8	7	7	8	7	8	8	385570000
Cell division control protein 45 homolog	CDC45	0.346032	0.300717		25.1376	25.1614	24.9533	23.8135	25.2426	25.1581	O75419-2;O75419;O75419-3;C9K087	O75419-2;O75419;O75419-3;C9K087	>sp|O75419-2|CDC45_HUMAN Isoform 2 of Cell division control protein 45 homolog OS=Homo sapiens GN=CDC45;>sp|O75419|CDC45_HUMAN Cell division control protein 45 homolog OS=Homo sapiens GN=CDC45 PE=1 SV=1;>sp|O75419-3|CDC45_HUMAN Isoform 3 of Cell division c	0	4.2739	197770000	60.244	4	2	2	2	3.5	3.5	3.5	By MS/MS	By matching	By MS/MS	By matching	By MS/MS	By matching	2	2	2	1	2	2	2	2	2	1	2	2	2	2	2	1	2	2	24911000
AT-rich interactive domain-containing protein 1A	ARID1A	0.344554	0.351341		25.042	23.7367	24.0252	23.9404	23.7492	24.0807	H0Y488;O14497-3;O14497;A0A087WUV6	H0Y488;O14497-3;O14497;A0A087WUV6	>tr|H0Y488|H0Y488_HUMAN AT-rich interactive domain-containing protein 1A (Fragment) OS=Homo sapiens GN=ARID1A PE=1 SV=1;>sp|O14497-3|ARI1A_HUMAN Isoform 3 of AT-rich interactive domain-containing protein 1A OS=Homo sapiens GN=ARID1A;>sp|O14497|ARI1A_HUMAN	0.005796	2.4681	85002000	129.37	2	2	2	2	2.3	2.3	2.3	By matching	By matching	By matching	By matching	By matching	By MS/MS	1	2	2	2	2	2	1	2	2	2	2	2	1	2	2	2	2	2	4241600
Cell division cycle protein 16 homolog	CDC16	0.339611	2.10934		37.3312	37.1955	37.2929	36.8641	36.8934	37.0433	Q13042;Q13042-2;Q13042-3	Q13042;Q13042-2;Q13042-3	>sp|Q13042|CDC16_HUMAN Cell division cycle protein 16 homolog OS=Homo sapiens GN=CDC16 PE=1 SV=2;>sp|Q13042-2|CDC16_HUMAN Isoform 2 of Cell division cycle protein 16 homolog OS=Homo sapiens GN=CDC16;>sp|Q13042-3|CDC16_HUMAN Isoform 3 of Cell division cycle	0	323.31	1086700000000	71.655	1103	44	44	7	83.7	83.7	11.9	By MS/MS	By MS/MS	By MS/MS	By MS/MS	By MS/MS	By MS/MS	42	44	44	40	42	42	42	44	44	40	42	42	6	7	7	6	6	6	205760000000
ADP-ribosylation factor-like protein 8B;ADP-ribosylation factor-like protein 8A	ARL8B;ARL8A	0.336627	0.639098		25.387	25.3951	25.5471	25.3362	25.3404	24.6427	Q9NVJ2;Q96BM9	Q9NVJ2;Q96BM9	>sp|Q9NVJ2|ARL8B_HUMAN ADP-ribosylation factor-like protein 8B OS=Homo sapiens GN=ARL8B PE=1 SV=1;>sp|Q96BM9|ARL8A_HUMAN ADP-ribosylation factor-like protein 8A OS=Homo sapiens GN=ARL8A PE=1 SV=1	0	4.6354	262480000	21.539	13	2	2	2	17.2	17.2	17.2	By MS/MS	By MS/MS	By MS/MS	By MS/MS	By MS/MS	By MS/MS	2	2	2	2	2	1	2	2	2	2	2	1	2	2	2	2	2	1	36858000
Cell division cycle protein 23 homolog	CDC23	0.333922	1.75686		37.2541	37.095	37.23	36.7879	36.7907	36.9986	Q9UJX2;Q9UJX2-3;Q9UJX2-2;D6RBY8;D6RCF8;H0Y936	Q9UJX2;Q9UJX2-3	>sp|Q9UJX2|CDC23_HUMAN Cell division cycle protein 23 homolog OS=Homo sapiens GN=CDC23 PE=1 SV=3;>sp|Q9UJX2-3|CDC23_HUMAN Isoform 3 of Cell division cycle protein 23 homolog OS=Homo sapiens GN=CDC23	0	323.31	1084500000000	68.833	1107	48	48	48	82.9	82.9	82.9	By MS/MS	By MS/MS	By MS/MS	By MS/MS	By MS/MS	By MS/MS	47	46	46	45	44	46	47	46	46	45	44	46	47	46	46	45	44	46	206170000000
Tyrosine--tRNA ligase, mitochondrial;Tyrosine--tRNA ligase	YARS2	0.332298	1.04612		25.9573	25.9995	26.328	25.9121	25.782	25.5938	Q9Y2Z4;H0YHS6	Q9Y2Z4;H0YHS6	>sp|Q9Y2Z4|SYYM_HUMAN Tyrosine--tRNA ligase, mitochondrial OS=Homo sapiens GN=YARS2 PE=1 SV=2;>tr|H0YHS6|H0YHS6_HUMAN Tyrosine--tRNA ligase (Fragment) OS=Homo sapiens GN=YARS2 PE=1 SV=1	0	15.369	397270000	53.198	18	5	5	5	18.2	18.2	18.2	By MS/MS	By MS/MS	By MS/MS	By MS/MS	By MS/MS	By MS/MS	5	5	4	5	4	4	5	5	4	5	4	4	5	5	4	5	4	4	70528000
Zinc finger ZZ-type and EF-hand domain-containing protein 1	ZZEF1	0.327983	0.483923		24.7681	24.8054	23.9993	24.4603	24.0998	24.0288	O43149;O43149-3	O43149;O43149-3	>sp|O43149|ZZEF1_HUMAN Zinc finger ZZ-type and EF-hand domain-containing protein 1 OS=Homo sapiens GN=ZZEF1 PE=1 SV=6;>sp|O43149-3|ZZEF1_HUMAN Isoform 3 of Zinc finger ZZ-type and EF-hand domain-containing protein 1 OS=Homo sapiens GN=ZZEF1	0	4.408	107150000	331.07	5	2	2	2	1	1	1	By matching	By MS/MS	By MS/MS	By MS/MS	By MS/MS	By MS/MS	2	2	2	2	2	2	2	2	2	2	2	2	2	2	2	2	2	2	22992000
Endoplasmic reticulum-Golgi intermediate compartment protein 1	ERGIC1	0.322706	2.02012		25.4962	25.5867	25.5588	25.3061	25.0988	25.2686	Q969X5-2;Q969X5;F2Z3Q5;F2Z2U2;Q969X5-3	Q969X5-2;Q969X5	>sp|Q969X5-2|ERGI1_HUMAN Isoform 2 of Endoplasmic reticulum-Golgi intermediate compartment protein 1 OS=Homo sapiens GN=ERGIC1;>sp|Q969X5|ERGI1_HUMAN Endoplasmic reticulum-Golgi intermediate compartment protein 1 OS=Homo sapiens GN=ERGIC1 PE=1 SV=1	0	6.8586	275860000	22.16	13	3	3	3	22.7	22.7	22.7	By MS/MS	By MS/MS	By MS/MS	By MS/MS	By MS/MS	By MS/MS	3	3	3	3	3	3	3	3	3	3	3	3	3	3	3	3	3	3	45853000
ATP synthase subunit g, mitochondrial	ATP5L	0.313925	0.334359		26.3934	26.7113	26.3642	26.4357	26.6476	25.444	E9PN17;O75964	E9PN17;O75964	>tr|E9PN17|E9PN17_HUMAN ATP synthase subunit g, mitochondrial OS=Homo sapiens GN=ATP5L PE=1 SV=1;>sp|O75964|ATP5L_HUMAN ATP synthase subunit g, mitochondrial OS=Homo sapiens GN=ATP5L PE=1 SV=3	0	6.9547	536460000	8.4518	10	3	3	3	43.4	43.4	43.4	By MS/MS	By MS/MS	By MS/MS	By MS/MS	By MS/MS	By matching	3	3	3	3	3	3	3	3	3	3	3	3	3	3	3	3	3	3	102940000
GTP-binding protein 8	GTPBP8	0.310988	0.388493		25.0639	24.9397	25.0256	25.0223	25.0458	24.0282	C9J8V5;Q8N3Z3;C9J0K3;F8WBY6;Q9P025;A0A087WUP3;Q8N3Z3-2	C9J8V5;Q8N3Z3;C9J0K3;F8WBY6;Q9P025;A0A087WUP3;Q8N3Z3-2	>tr|C9J8V5|C9J8V5_HUMAN GTP-binding protein 8 OS=Homo sapiens GN=GTPBP8 PE=1 SV=1;>sp|Q8N3Z3|GTPB8_HUMAN GTP-binding protein 8 OS=Homo sapiens GN=GTPBP8 PE=2 SV=1;>tr|C9J0K3|C9J0K3_HUMAN GTP-binding protein 8 OS=Homo sapiens GN=GTPBP8 PE=1 SV=1;>tr|F8WBY6|	0	4.4988	204080000	19.451	8	2	2	2	14.5	14.5	14.5	By MS/MS	By MS/MS	By MS/MS	By MS/MS	By matching	By matching	2	2	2	2	2	1	2	2	2	2	2	1	2	2	2	2	2	1	37050000
THO complex subunit 7 homolog	THOC7;NIF3L1BP1	0.308075	0.245304		24.6895	25.0291	24.7955	24.7543	23.5985	25.2371	Q6I9Y2;H7C5E3;A0A024R341	Q6I9Y2;H7C5E3;A0A024R341	>sp|Q6I9Y2|THOC7_HUMAN THO complex subunit 7 homolog OS=Homo sapiens GN=THOC7 PE=1 SV=3;>tr|H7C5E3|H7C5E3_HUMAN THO complex subunit 7 homolog (Fragment) OS=Homo sapiens GN=THOC7 PE=1 SV=1;>tr|A0A024R341|A0A024R341_HUMAN Ngg1 interacting factor 3 like 1 bin	0	4.4011	185110000	23.743	5	2	2	2	11.3	11.3	11.3	By MS/MS	By MS/MS	By MS/MS	By matching	By MS/MS	By matching	2	2	2	2	2	2	2	2	2	2	2	2	2	2	2	2	2	2	26566000
HLA class I histocompatibility antigen, A-68 alpha chain	HLA-A	0.307756	1.31946		26.6269	26.7465	26.6568	26.3037	26.571	26.2322	P01891	P01891	>sp|P01891|1A68_HUMAN HLA class I histocompatibility antigen, A-68 alpha chain OS=Homo sapiens GN=HLA-A PE=1 SV=4	0	5.5629	601820000	40.908	11	4	2	1	17.5	7.1	3.6	By MS/MS	By MS/MS	By MS/MS	By MS/MS	By MS/MS	By MS/MS	4	4	3	4	2	4	2	2	2	2	2	2	1	1	1	1	1	1	90899000
Cysteine desulfurase, mitochondrial	NFS1	0.307273	1.23441		27.3658	27.1221	27.2822	27.0961	26.7784	26.9738	Q9Y697-2;Q9Y697;Q9Y697-3;F2Z2E7;F8WER8;A2A2M1;H7C0I5;F8WB23;H0YGN5;Q8WV90	Q9Y697-2;Q9Y697;Q9Y697-3;F2Z2E7	>sp|Q9Y697-2|NFS1_HUMAN Isoform Cytoplasmic of Cysteine desulfurase, mitochondrial OS=Homo sapiens GN=NFS1;>sp|Q9Y697|NFS1_HUMAN Cysteine desulfurase, mitochondrial OS=Homo sapiens GN=NFS1 PE=1 SV=3;>sp|Q9Y697-3|NFS1_HUMAN Isoform 3 of Cysteine desulfurase	0	16.058	894070000	44.017	16	4	4	4	14.1	14.1	14.1	By MS/MS	By MS/MS	By MS/MS	By MS/MS	By MS/MS	By MS/MS	4	4	4	4	4	4	4	4	4	4	4	4	4	4	4	4	4	4	144220000
Ribosome biogenesis protein BOP1	BOP1	0.302955	0.633054		26.4802	25.8578	26.0101	25.9329	25.5998	25.9065	Q14137-2;Q14137;A0A075B729	Q14137-2;Q14137	>sp|Q14137-2|BOP1_HUMAN Isoform 2 of Ribosome biogenesis protein BOP1 OS=Homo sapiens GN=BOP1;>sp|Q14137|BOP1_HUMAN Ribosome biogenesis protein BOP1 OS=Homo sapiens GN=BOP1 PE=1 SV=2	0	10.034	411540000	71.929	10	3	3	3	8.5	8.5	8.5	By matching	By MS/MS	By MS/MS	By MS/MS	By MS/MS	By MS/MS	3	3	3	3	2	2	3	3	3	3	2	2	3	3	3	3	2	2	156530000
39S ribosomal protein L11, mitochondrial	MRPL11	0.302152	1.77386		27.2139	27.4651	27.3585	27.09	27.0126	27.0284	Q9Y3B7-2;Q9Y3B7;H0YCD5;Q9Y3B7-3	Q9Y3B7-2;Q9Y3B7	>sp|Q9Y3B7-2|RM11_HUMAN Isoform 2 of 39S ribosomal protein L11, mitochondrial OS=Homo sapiens GN=MRPL11;>sp|Q9Y3B7|RM11_HUMAN 39S ribosomal protein L11, mitochondrial OS=Homo sapiens GN=MRPL11 PE=1 SV=1	0	42.422	961460000	18.205	27	4	4	4	25.9	25.9	25.9	By MS/MS	By MS/MS	By MS/MS	By MS/MS	By MS/MS	By MS/MS	4	4	4	4	4	4	4	4	4	4	4	4	4	4	4	4	4	4	171890000
Peptidyl-prolyl cis-trans isomerase NIMA-interacting 1	PIN1	0.301842	0.88219		27.7087	27.897	27.7309	27.2319	27.7429	27.4562	K7EN45;Q13526;K7EMU7	K7EN45;Q13526	>tr|K7EN45|K7EN45_HUMAN Peptidyl-prolyl cis-trans isomerase NIMA-interacting 1 (Fragment) OS=Homo sapiens GN=PIN1 PE=1 SV=1;>sp|Q13526|PIN1_HUMAN Peptidyl-prolyl cis-trans isomerase NIMA-interacting 1 OS=Homo sapiens GN=PIN1 PE=1 SV=1	0	13.428	1421000000	9.8329	23	3	3	3	54.4	54.4	54.4	By MS/MS	By MS/MS	By MS/MS	By MS/MS	By MS/MS	By MS/MS	3	3	3	3	3	3	3	3	3	3	3	3	3	3	3	3	3	3	245930000
Activated RNA polymerase II transcriptional coactivator p15	SUB1	0.298552	0.557533		28.0203	27.7542	28.1783	27.6285	28.0617	27.3669	P53999	P53999	>sp|P53999|TCP4_HUMAN Activated RNA polymerase II transcriptional coactivator p15 OS=Homo sapiens GN=SUB1 PE=1 SV=3	0	10.355	1706500000	14.395	29	4	4	4	37	37	37	By MS/MS	By MS/MS	By MS/MS	By MS/MS	By MS/MS	By MS/MS	3	3	4	3	2	3	3	3	4	3	2	3	3	3	4	3	2	3	280810000
Bone marrow stromal antigen 2	BST2	0.295979	0.832997		26.2222	26.5275	26.2899	26.133	25.7842	26.2344	Q10589-2;Q10589	Q10589-2;Q10589	>sp|Q10589-2|BST2_HUMAN Isoform 2 of Bone marrow stromal antigen 2 OS=Homo sapiens GN=BST2;>sp|Q10589|BST2_HUMAN Bone marrow stromal antigen 2 OS=Homo sapiens GN=BST2 PE=1 SV=1	0	4.7179	480860000	18.394	5	2	2	2	14.9	14.9	14.9	By MS/MS	By MS/MS	By MS/MS	By matching	By MS/MS	By MS/MS	2	2	2	2	2	2	2	2	2	2	2	2	2	2	2	2	2	2	64245000
Acidic leucine-rich nuclear phosphoprotein 32 family member A	ANP32A	0.288731	0.404412		25.7967	25.9763	26.1455	26.0766	25.1289	25.8468	H0YN26;P39687	H0YN26;P39687	>tr|H0YN26|H0YN26_HUMAN Acidic leucine-rich nuclear phosphoprotein 32 family member A OS=Homo sapiens GN=ANP32A PE=1 SV=1;>sp|P39687|AN32A_HUMAN Acidic leucine-rich nuclear phosphoprotein 32 family member A OS=Homo sapiens GN=ANP32A PE=1 SV=1	0	7.2371	376080000	19.997	12	2	2	1	16.4	16.4	7.3	By MS/MS	By MS/MS	By MS/MS	By MS/MS	By matching	By MS/MS	2	2	2	2	1	2	2	2	2	2	1	2	1	1	1	1	0	1	38009000
Serine/threonine-protein kinase Nek7;Serine/threonine-protein kinase Nek6	NEK7;NEK6	0.286434	1.07301		26.5363	26.8317	26.8465	26.3034	26.5157	26.5361	Q8TDX7;F8WAG2;Q5TBH0;Q5TBG1;Q5TBG7;Q5TBH2;Q5TBH1;Q9HC98;Q9HC98-3;Q9HC98-4;Q9HC98-2;F5H3U7;Q8TDX7-2	Q8TDX7;F8WAG2;Q5TBH0;Q5TBG1;Q5TBG7;Q5TBH2;Q5TBH1;Q9HC98;Q9HC98-3;Q9HC98-4;Q9HC98-2	>sp|Q8TDX7|NEK7_HUMAN Serine/threonine-protein kinase Nek7 OS=Homo sapiens GN=NEK7 PE=1 SV=1;>tr|F8WAG2|F8WAG2_HUMAN Serine/threonine-protein kinase Nek7 (Fragment) OS=Homo sapiens GN=NEK7 PE=1 SV=1;>tr|Q5TBH0|Q5TBH0_HUMAN Serine/threonine-protein kinase N	0	10.919	652410000	34.551	9	4	4	4	16.2	16.2	16.2	By MS/MS	By MS/MS	By MS/MS	By MS/MS	By MS/MS	By MS/MS	4	4	4	4	4	4	4	4	4	4	4	4	4	4	4	4	4	4	106920000
Target of Myb protein 1	TOM1	0.282251	0.615007		25.1905	25.2445	25.5712	25.1237	25.3028	24.7328	O60784-4;O60784;O60784-2;O60784-3;V9GZ68;V9GYF4;B0QY02;Q6UW50;B0QY01	O60784-4;O60784;O60784-2;O60784-3	>sp|O60784-4|TOM1_HUMAN Isoform 4 of Target of Myb protein 1 OS=Homo sapiens GN=TOM1;>sp|O60784|TOM1_HUMAN Target of Myb protein 1 OS=Homo sapiens GN=TOM1 PE=1 SV=2;>sp|O60784-2|TOM1_HUMAN Isoform 2 of Target of Myb protein 1 OS=Homo sapiens GN=TOM1;>sp|O6	0	7.5545	242800000	50.268	17	3	3	3	8.9	8.9	8.9	By MS/MS	By MS/MS	By MS/MS	By MS/MS	By MS/MS	By MS/MS	3	3	3	3	3	3	3	3	3	3	3	3	3	3	3	3	3	3	37232000
WD repeat-containing protein 5	WDR5	0.281772	0.911653		27.1086	26.6743	26.8158	26.6823	26.4567	26.6143	P61964;V9GZ59;V9GYQ5	P61964;V9GZ59	>sp|P61964|WDR5_HUMAN WD repeat-containing protein 5 OS=Homo sapiens GN=WDR5 PE=1 SV=1;>tr|V9GZ59|V9GZ59_HUMAN WD repeat-containing protein 5 (Fragment) OS=Homo sapiens GN=WDR5 PE=1 SV=5	0	8.2641	689600000	36.588	14	3	3	3	16.5	16.5	16.5	By MS/MS	By MS/MS	By MS/MS	By MS/MS	By MS/MS	By MS/MS	3	3	3	3	3	3	3	3	3	3	3	3	3	3	3	3	3	3	141650000
Phosphoglycerate mutase 1	PGAM1	0.276692	0.138249		23.6952	25.2475	26.2287	24.8834	24.6848	24.7731	P18669	P18669	>sp|P18669|PGAM1_HUMAN Phosphoglycerate mutase 1 OS=Homo sapiens GN=PGAM1 PE=1 SV=2	0.0036188	2.8489	112180000	28.804	4	5	1	1	16.9	4.3	4.3	By matching	By matching	By matching	By MS/MS	By MS/MS	By MS/MS	5	4	5	5	5	5	1	1	1	1	1	1	1	1	1	1	1	1	3340800
N-acylneuraminate cytidylyltransferase	CMAS	0.275825	0.260086		24.6961	23.4258	24.6792	23.9464	24.0694	23.9578	Q8NFW8;F5H296;Q8NFW8-2	Q8NFW8;F5H296;Q8NFW8-2	>sp|Q8NFW8|NEUA_HUMAN N-acylneuraminate cytidylyltransferase OS=Homo sapiens GN=CMAS PE=1 SV=2;>tr|F5H296|F5H296_HUMAN N-acylneuraminate cytidylyltransferase OS=Homo sapiens GN=CMAS PE=1 SV=1;>sp|Q8NFW8-2|NEUA_HUMAN Isoform 2 of N-acylneuraminate cytidylyl	0.00041876	3.2816	100510000	48.379	7	2	2	2	6.7	6.7	6.7	By matching	By MS/MS	By MS/MS	By MS/MS	By MS/MS	By MS/MS	1	1	2	2	2	2	1	1	2	2	2	2	1	1	2	2	2	2	18421000
Isocitrate dehydrogenase [NAD] subunit, mitochondrial;Isocitrate dehydrogenase [NAD] subunit beta, mitochondrial	IDH3B	0.274049	1.71483		27.1847	27.353	27.1281	26.9106	26.9354	26.9977	A0A087WZN1;O43837;A0A087X2E5;O43837-2;O43837-3;A0A0D9SG66	A0A087WZN1;O43837;A0A087X2E5;O43837-2	>tr|A0A087WZN1|A0A087WZN1_HUMAN Isocitrate dehydrogenase [NAD] subunit, mitochondrial OS=Homo sapiens GN=IDH3B PE=1 SV=1;>sp|O43837|IDH3B_HUMAN Isocitrate dehydrogenase [NAD] subunit beta, mitochondrial OS=Homo sapiens GN=IDH3B PE=1 SV=2;>tr|A0A087X2E5|A0A	0	14.478	881050000	42.41	31	5	5	5	14	14	14	By MS/MS	By MS/MS	By MS/MS	By MS/MS	By MS/MS	By MS/MS	4	5	5	5	5	5	4	5	5	5	5	5	4	5	5	5	5	5	104600000
Mannose-1-phosphate guanyltransferase alpha	GMPPA	0.273896	0.998767		26.9959	27.0984	27.1422	27.0173	26.7996	26.5979	Q96IJ6;Q96IJ6-2;A0A087WUI8;C9J255;F8WD54	Q96IJ6;Q96IJ6-2;A0A087WUI8	>sp|Q96IJ6|GMPPA_HUMAN Mannose-1-phosphate guanyltransferase alpha OS=Homo sapiens GN=GMPPA PE=1 SV=1;>sp|Q96IJ6-2|GMPPA_HUMAN Isoform 2 of Mannose-1-phosphate guanyltransferase alpha OS=Homo sapiens GN=GMPPA;>tr|A0A087WUI8|A0A087WUI8_HUMAN Mannose-1-phosp	0	11.16	808310000	46.291	28	4	4	4	13.1	13.1	13.1	By MS/MS	By MS/MS	By MS/MS	By MS/MS	By MS/MS	By MS/MS	4	4	4	4	4	4	4	4	4	4	4	4	4	4	4	4	4	4	135300000
Lysine-specific histone demethylase 1A	KDM1A	0.271737	1.92856		27.2279	27.1612	27.1339	26.9246	26.7979	26.9854	O60341;O60341-2;R4GMQ1;R4GMP9	O60341;O60341-2	>sp|O60341|KDM1A_HUMAN Lysine-specific histone demethylase 1A OS=Homo sapiens GN=KDM1A PE=1 SV=2;>sp|O60341-2|KDM1A_HUMAN Isoform 2 of Lysine-specific histone demethylase 1A OS=Homo sapiens GN=KDM1A	0	14.544	854280000	92.902	30	7	7	7	11.6	11.6	11.6	By MS/MS	By MS/MS	By MS/MS	By MS/MS	By MS/MS	By MS/MS	5	6	5	6	7	6	5	6	5	6	7	6	5	6	5	6	7	6	122150000
Thyroid adenoma-associated protein	THADA	0.27154	0.93945		24.0651	23.8845	23.6137	23.5498	23.5508	23.6481	Q6YHU6-2;Q6YHU6;H0Y3V5;Q6YHU6-4;Q6YHU6-3	Q6YHU6-2;Q6YHU6;H0Y3V5;Q6YHU6-4;Q6YHU6-3	>sp|Q6YHU6-2|THADA_HUMAN Isoform 2 of Thyroid adenoma-associated protein OS=Homo sapiens GN=THADA;>sp|Q6YHU6|THADA_HUMAN Thyroid adenoma-associated protein OS=Homo sapiens GN=THADA PE=1 SV=1;>tr|H0Y3V5|H0Y3V5_HUMAN Thyroid adenoma-associated protein (Fragm	0.000429	3.517	76703000	183.44	5	2	2	2	1.7	1.7	1.7	By matching	By MS/MS	By MS/MS	By MS/MS	By MS/MS	By MS/MS	1	2	2	2	2	2	1	2	2	2	2	2	1	2	2	2	2	2	8777400
DNA mismatch repair protein Msh3	MSH3	0.268293	1.25463		25.3618	25.58	25.5586	25.3752	25.1782	25.142	P20585	P20585	>sp|P20585|MSH3_HUMAN DNA mismatch repair protein Msh3 OS=Homo sapiens GN=MSH3 PE=1 SV=4	0	7.5048	270910000	127.41	15	4	4	4	5.5	5.5	5.5	By MS/MS	By MS/MS	By MS/MS	By MS/MS	By MS/MS	By matching	4	4	4	4	4	2	4	4	4	4	4	2	4	4	4	4	4	2	54106000
OTU domain-containing protein 4	OTUD4	0.267433	0.296501		25.4854	24.6077	24.4452	24.376	24.9198	24.4402	Q01804;Q01804-5;Q01804-3	Q01804;Q01804-5;Q01804-3	>sp|Q01804|OTUD4_HUMAN OTU domain-containing protein 4 OS=Homo sapiens GN=OTUD4 PE=1 SV=4;>sp|Q01804-5|OTUD4_HUMAN Isoform 2 of OTU domain-containing protein 4 OS=Homo sapiens GN=OTUD4;>sp|Q01804-3|OTUD4_HUMAN Isoform 3 of OTU domain-containing protein 4 O	0	6.2193	176640000	124.04	11	2	2	2	2.5	2.5	2.5	By MS/MS	By MS/MS	By MS/MS	By MS/MS	By MS/MS	By matching	2	2	2	2	2	2	2	2	2	2	2	2	2	2	2	2	2	2	40951000
Cyclin-dependent kinase 1	CDC2;CDK1	0.266896	0.48206		27.7841	27.4488	27.6265	27.56	27.5862	26.9126	A0A024QZP7;P06493;A0A087WZZ9;E5RIU6;P06493-2;K7ELV5;G3V317	A0A024QZP7;P06493;A0A087WZZ9;E5RIU6;P06493-2	>tr|A0A024QZP7|A0A024QZP7_HUMAN Cell division cycle 2, G1 to S and G2 to M, isoform CRA_a OS=Homo sapiens GN=CDC2 PE=1 SV=1;>sp|P06493|CDK1_HUMAN Cyclin-dependent kinase 1 OS=Homo sapiens GN=CDK1 PE=1 SV=3;>tr|A0A087WZZ9|A0A087WZZ9_HUMAN Cyclin-dependent k	0	14.575	1191200000	34.081	14	6	5	4	27.3	24.6	20.9	By MS/MS	By MS/MS	By MS/MS	By MS/MS	By MS/MS	By MS/MS	5	6	5	5	6	5	4	5	4	4	5	5	3	4	3	3	4	4	162020000
Casein kinase II subunit alpha;Casein kinase II subunit alpha 3	CSNK2A1;CSNK2A3	0.266391	1.37704		27.0961	27.3439	27.273	26.9238	27.0755	26.9146	E7EU96;Q5U5J2;P68400;Q8NEV1;P68400-2;V9GYA2;V9GY80;A0A087WY74	E7EU96;Q5U5J2;P68400;Q8NEV1;P68400-2	>tr|E7EU96|E7EU96_HUMAN Casein kinase II subunit alpha OS=Homo sapiens GN=CSNK2A1 PE=1 SV=1;>tr|Q5U5J2|Q5U5J2_HUMAN CSNK2A1 protein OS=Homo sapiens GN=CSNK2A1 PE=1 SV=1;>sp|P68400|CSK21_HUMAN Casein kinase II subunit alpha OS=Homo sapiens GN=CSNK2A1 PE=1 S	0	29.364	882620000	45.31	22	10	10	10	39.5	39.5	39.5	By MS/MS	By MS/MS	By MS/MS	By MS/MS	By MS/MS	By MS/MS	9	6	6	7	8	10	9	6	6	7	8	10	9	6	6	7	8	10	195190000
Catenin alpha-2	CTNNA2	0.265961	0.37175		25.1789	25.2584	25.4838	24.5101	25.4877	25.1253	P26232-2;P26232-5;P26232;P26232-3;A0A0A0MRI5;P26232-4;P26232-6;C9J144;C9IZ88;A0A0A0MTJ6	P26232-2;P26232-5;P26232;P26232-3;A0A0A0MRI5;P26232-4;P26232-6	>sp|P26232-2|CTNA2_HUMAN Isoform 2 of Catenin alpha-2 OS=Homo sapiens GN=CTNNA2;>sp|P26232-5|CTNA2_HUMAN Isoform 5 of Catenin alpha-2 OS=Homo sapiens GN=CTNNA2;>sp|P26232|CTNA2_HUMAN Catenin alpha-2 OS=Homo sapiens GN=CTNNA2 PE=1 SV=5;>sp|P26232-3|CTNA2_HU	0.00042918	3.5263	245200000	100.45	10	4	1	1	5.7	2	2	By MS/MS	By MS/MS	By MS/MS	By MS/MS	By MS/MS	By MS/MS	4	4	4	4	4	4	1	1	1	1	1	1	1	1	1	1	1	1	40902000
Phosphoglycerate mutase 2	PGAM2	0.264648	0.761816		30.204	29.9359	30.4079	30.0139	29.753	29.987	P15259;Q8N0Y7	P15259	>sp|P15259|PGAM2_HUMAN Phosphoglycerate mutase 2 OS=Homo sapiens GN=PGAM2 PE=1 SV=3	0	60.663	7529900000	28.766	49	8	8	4	34.8	34.8	22.1	By MS/MS	By MS/MS	By MS/MS	By MS/MS	By MS/MS	By MS/MS	8	6	8	8	7	8	8	6	8	8	7	8	4	3	4	4	3	4	1374600000
HEAT repeat-containing protein 3	HEATR3	0.262958	1.44771		25.9523	26.2192	26.043	25.8579	25.7504	25.8173	Q7Z4Q2;Q7Z4Q2-2	Q7Z4Q2;Q7Z4Q2-2	>sp|Q7Z4Q2|HEAT3_HUMAN HEAT repeat-containing protein 3 OS=Homo sapiens GN=HEATR3 PE=1 SV=2;>sp|Q7Z4Q2-2|HEAT3_HUMAN Isoform 2 of HEAT repeat-containing protein 3 OS=Homo sapiens GN=HEATR3	0	8.2559	401730000	74.582	7	4	4	4	8.5	8.5	8.5	By matching	By MS/MS	By MS/MS	By MS/MS	By MS/MS	By MS/MS	3	4	3	3	4	2	3	4	3	3	4	2	3	4	3	3	4	2	68176000
Serine/threonine-protein kinase N1	PKN1	0.262239	0.345593		24.9005	25.1167	24.8645	24.0902	24.9755	25.0293	Q16512;Q16512-2;K7EN76;K7EL10;Q16512-3	Q16512;Q16512-2;K7EN76;K7EL10;Q16512-3	>sp|Q16512|PKN1_HUMAN Serine/threonine-protein kinase N1 OS=Homo sapiens GN=PKN1 PE=1 SV=2;>sp|Q16512-2|PKN1_HUMAN Isoform 2 of Serine/threonine-protein kinase N1 OS=Homo sapiens GN=PKN1;>tr|K7EN76|K7EN76_HUMAN Serine/threonine-protein kinase N1 (Fragment)	0.00042974	3.5323	200320000	103.93	6	2	2	2	3.1	3.1	3.1	By MS/MS	By MS/MS	By MS/MS	By matching	By MS/MS	By MS/MS	2	2	2	2	2	2	2	2	2	2	2	2	2	2	2	2	2	2	25578000
Protein zyg-11 homolog B	ZYG11B	0.25959	1.19988		25.7471	25.4285	25.7126	25.3924	25.3504	25.3666	A8DPD7;Q9C0D3	A8DPD7;Q9C0D3	>tr|A8DPD7|A8DPD7_HUMAN Protein zyg-11 homolog B OS=Homo sapiens GN=ZYG11B PE=1 SV=1;>sp|Q9C0D3|ZY11B_HUMAN Protein zyg-11 homolog B OS=Homo sapiens GN=ZYG11B PE=1 SV=2	0	9.5071	293980000	63.512	15	4	4	4	8.7	8.7	8.7	By MS/MS	By MS/MS	By MS/MS	By MS/MS	By MS/MS	By MS/MS	3	3	4	3	3	3	3	3	4	3	3	3	3	3	4	3	3	3	54801000
Protein NEDD1	NEDD1	0.258973	0.490081		27.4391	27.166	27.3971	27.1836	27.3794	26.6623	Q8NHV4-2;Q8NHV4;Q8NHV4-3	Q8NHV4-2;Q8NHV4;Q8NHV4-3	>sp|Q8NHV4-2|NEDD1_HUMAN Isoform 2 of Protein NEDD1 OS=Homo sapiens GN=NEDD1;>sp|Q8NHV4|NEDD1_HUMAN Protein NEDD1 OS=Homo sapiens GN=NEDD1 PE=1 SV=1;>sp|Q8NHV4-3|NEDD1_HUMAN Isoform 3 of Protein NEDD1 OS=Homo sapiens GN=NEDD1	0	7.1085	980950000	62.379	13	3	3	3	7.5	7.5	7.5	By MS/MS	By MS/MS	By MS/MS	By MS/MS	By MS/MS	By MS/MS	3	3	3	3	3	3	3	3	3	3	3	3	3	3	3	3	3	3	171270000
BRISC and BRCA1-A complex member 1	BABAM1	0.258451	0.982929		25.7981	25.9981	25.7688	25.7247	25.6654	25.3995	M0QY17;M0R3F4;M0R2A4;M0R2K3;M0R193;M0R0I0;M0R2I2;J3KQS6;Q9NWV8-3;Q9NWV8	M0QY17;M0R3F4;M0R2A4;M0R2K3;M0R193;M0R0I0;M0R2I2;J3KQS6;Q9NWV8-3;Q9NWV8	>tr|M0QY17|M0QY17_HUMAN BRISC and BRCA1-A complex member 1 OS=Homo sapiens GN=BABAM1 PE=1 SV=1;>tr|M0R3F4|M0R3F4_HUMAN BRISC and BRCA1-A complex member 1 (Fragment) OS=Homo sapiens GN=BABAM1 PE=1 SV=1;>tr|M0R2A4|M0R2A4_HUMAN BRISC and BRCA1-A complex membe	0	4.6475	348610000	11.545	11	2	2	2	31.5	31.5	31.5	By MS/MS	By MS/MS	By MS/MS	By MS/MS	By MS/MS	By MS/MS	2	2	2	2	2	2	2	2	2	2	2	2	2	2	2	2	2	2	59133000
DNA-directed RNA polymerase III subunit RPC1	POLR3A	0.257507	1.32953		27.6565	27.6598	27.4878	27.3699	27.451	27.2106	O14802;R4GMX2	O14802	>sp|O14802|RPC1_HUMAN DNA-directed RNA polymerase III subunit RPC1 OS=Homo sapiens GN=POLR3A PE=1 SV=2	0	22.295	1188500000	155.64	27	10	10	10	11.2	11.2	11.2	By MS/MS	By MS/MS	By MS/MS	By MS/MS	By MS/MS	By MS/MS	7	7	8	8	9	7	7	7	8	8	9	7	7	7	8	8	9	7	217500000
Histone H2B;Histone H2B type 1-L;Histone H2B type 1-M;Histone H2B type 1-N;Histone H2B type 1-H;Histone H2B type 2-F;Histone H2B type 1-C/E/F/G/I;Histone H2B type 1-D;Histone H2B type F-S;Histone H2B type 1-K;Histone H2B type 1-A	HIST1H2BN;HIST1H2BL;HIST1H2BM;HIST1H2BH;HIST2H2BF;HIST1H2BC;HIST1H2BD;H2BFS;HIST1H2BK;HIST1H2BA	0.255278	1.12952		31.6808	31.8556	31.538	31.353	31.536	31.4196	U3KQK0;Q99880;Q99879;Q99877;Q93079;Q5QNW6;P62807;P58876;P57053;O60814;Q5QNW6-2;Q96A08	U3KQK0;Q99880;Q99879;Q99877;Q93079;Q5QNW6;P62807;P58876;P57053;O60814;Q5QNW6-2;Q96A08	>tr|U3KQK0|U3KQK0_HUMAN Histone H2B OS=Homo sapiens GN=HIST1H2BN PE=1 SV=1;>sp|Q99880|H2B1L_HUMAN Histone H2B type 1-L OS=Homo sapiens GN=HIST1H2BL PE=1 SV=3;>sp|Q99879|H2B1M_HUMAN Histone H2B type 1-M OS=Homo sapiens GN=HIST1H2BM PE=1 SV=3;>sp|Q99877|H2B1	0	16.424	22249000000	18.804	68	6	6	2	31.3	31.3	6	By MS/MS	By MS/MS	By MS/MS	By MS/MS	By MS/MS	By MS/MS	6	6	6	6	6	6	6	6	6	6	6	6	2	2	2	2	2	2	4033600000
mRNA export factor	RAE1	0.254775	1.42338		27.271	27.1035	27.1311	26.7922	27.0154	26.9337	E9PQ57;P78406;E9PPG9;B0QZ37;B0QZ36	E9PQ57;P78406;E9PPG9	>tr|E9PQ57|E9PQ57_HUMAN mRNA export factor OS=Homo sapiens GN=RAE1 PE=1 SV=1;>sp|P78406|RAE1L_HUMAN mRNA export factor OS=Homo sapiens GN=RAE1 PE=1 SV=1;>tr|E9PPG9|E9PPG9_HUMAN mRNA export factor OS=Homo sapiens GN=RAE1 PE=1 SV=1	0	56.862	862220000	47.831	11	3	3	3	9.4	9.4	9.4	By MS/MS	By matching	By MS/MS	By MS/MS	By MS/MS	By MS/MS	3	3	3	3	3	3	3	3	3	3	3	3	3	3	3	3	3	3	150460000
Nucleoplasmin-3	NPM3	0.252021	1.64641		28.8352	28.6415	28.7202	28.3998	28.504	28.5372	O75607	O75607	>sp|O75607|NPM3_HUMAN Nucleoplasmin-3 OS=Homo sapiens GN=NPM3 PE=1 SV=3	0	18.46	2513200000	19.343	10	3	3	3	23.6	23.6	23.6	By MS/MS	By MS/MS	By MS/MS	By MS/MS	By MS/MS	By MS/MS	3	3	3	3	3	3	3	3	3	3	3	3	3	3	3	3	3	3	478660000
Peptidyl-prolyl cis-trans isomerase FKBP8;Peptidyl-prolyl cis-trans isomerase	FKBP8	0.251381	1.12915		26.5832	26.2371	26.4159	26.2224	26.1381	26.1215	Q14318;Q14318-2;M0R2K9;U3KQI1;M0R1Q0;M0R1S6;M0R2Q6;A0A0A0MTJ1;Q14318-3	Q14318;Q14318-2;M0R2K9	>sp|Q14318|FKBP8_HUMAN Peptidyl-prolyl cis-trans isomerase FKBP8 OS=Homo sapiens GN=FKBP8 PE=1 SV=2;>sp|Q14318-2|FKBP8_HUMAN Isoform 2 of Peptidyl-prolyl cis-trans isomerase FKBP8 OS=Homo sapiens GN=FKBP8;>tr|M0R2K9|M0R2K9_HUMAN Peptidyl-prolyl cis-trans i	0	18.576	509600000	44.561	12	3	3	3	14.8	14.8	14.8	By MS/MS	By MS/MS	By MS/MS	By MS/MS	By MS/MS	By MS/MS	2	2	3	3	2	3	2	2	3	3	2	3	2	2	3	3	2	3	94974000
Dynein light chain Tctex-type 1	DYNLT1	0.249392	0.408231		27.2943	26.7366	27.1228	26.4715	27.1627	26.7713	Q5VTU3;P63172	Q5VTU3;P63172	>tr|Q5VTU3|Q5VTU3_HUMAN Dynein light chain Tctex-type 1 OS=Homo sapiens GN=DYNLT1 PE=1 SV=1;>sp|P63172|DYLT1_HUMAN Dynein light chain Tctex-type 1 OS=Homo sapiens GN=DYNLT1 PE=1 SV=1	0	54.591	809180000	10.2	18	3	3	3	60.9	60.9	60.9	By MS/MS	By MS/MS	By MS/MS	By MS/MS	By MS/MS	By MS/MS	3	3	3	3	3	3	3	3	3	3	3	3	3	3	3	3	3	3	154120000
Cleavage and polyadenylation specificity factor subunit 3	CPSF3	0.24758	2.08974		27.8729	27.8963	27.8482	27.7202	27.5594	27.5951	G5E9W3;Q9UKF6	G5E9W3;Q9UKF6	>tr|G5E9W3|G5E9W3_HUMAN Cleavage and polyadenylation specific factor 3, 73kDa, isoform CRA_b OS=Homo sapiens GN=CPSF3 PE=1 SV=1;>sp|Q9UKF6|CPSF3_HUMAN Cleavage and polyadenylation specificity factor subunit 3 OS=Homo sapiens GN=CPSF3 PE=1 SV=1	0	22.799	1404300000	73.476	25	8	8	8	16.1	16.1	16.1	By MS/MS	By MS/MS	By MS/MS	By MS/MS	By MS/MS	By MS/MS	7	6	8	5	7	7	7	6	8	5	7	7	7	6	8	5	7	7	263910000
Folylpolyglutamate synthase, mitochondrial	FPGS	0.246951	0.693352		25.9339	25.8307	25.9658	25.8927	25.7341	25.3628	Q05932-3;Q05932-2;Q05932-4;Q05932;Q5JU21;Q5JU20;Q5JU23	Q05932-3;Q05932-2;Q05932-4;Q05932;Q5JU21;Q5JU20;Q5JU23	>sp|Q05932-3|FOLC_HUMAN Isoform 3 of Folylpolyglutamate synthase, mitochondrial OS=Homo sapiens GN=FPGS;>sp|Q05932-2|FOLC_HUMAN Isoform 2 of Folylpolyglutamate synthase, mitochondrial OS=Homo sapiens GN=FPGS;>sp|Q05932-4|FOLC_HUMAN Isoform 4 of Folylpolygl	0.00043956	3.7464	358640000	59.173	7	2	2	2	6.7	6.7	6.7	By MS/MS	By matching	By MS/MS	By MS/MS	By MS/MS	By MS/MS	2	2	2	2	2	2	2	2	2	2	2	2	2	2	2	2	2	2	62628000
Dual specificity mitogen-activated protein kinase kinase 1	MAP2K1	0.246358	0.778959		25.9029	25.6761	25.5723	25.5792	25.2541	25.5788	Q02750-2;Q02750;H3BRW9	Q02750-2;Q02750	>sp|Q02750-2|MP2K1_HUMAN Isoform 2 of Dual specificity mitogen-activated protein kinase kinase 1 OS=Homo sapiens GN=MAP2K1;>sp|Q02750|MP2K1_HUMAN Dual specificity mitogen-activated protein kinase kinase 1 OS=Homo sapiens GN=MAP2K1 PE=1 SV=2	0	8.3467	312310000	40.763	10	3	3	2	10.9	10.9	7.6	By MS/MS	By MS/MS	By matching	By MS/MS	By MS/MS	By MS/MS	3	3	2	3	3	3	3	3	2	3	3	3	2	2	1	2	2	2	54637000
AP-3 complex subunit sigma-1	AP3S1	0.246165	0.584073		25.6698	25.7364	26.1372	25.587	25.4041	25.8138	Q92572;F5H459	Q92572;F5H459	>sp|Q92572|AP3S1_HUMAN AP-3 complex subunit sigma-1 OS=Homo sapiens GN=AP3S1 PE=1 SV=1;>tr|F5H459|F5H459_HUMAN AP-3 complex subunit sigma-1 OS=Homo sapiens GN=AP3S1 PE=1 SV=1	0	5.5361	350960000	21.732	6	2	2	2	13.5	13.5	13.5	By MS/MS	By matching	By MS/MS	By MS/MS	By MS/MS	By MS/MS	2	2	2	2	2	2	2	2	2	2	2	2	2	2	2	2	2	2	64480000
Protein kinase C and casein kinase substrate in neurons protein 2	PACSIN2	0.245736	1.0993		27.4265	27.3978	27.3037	27.175	27.2737	26.942	Q9UNF0-2;Q9UNF0;H0Y923;B0QYG7;B0QYG8	Q9UNF0-2;Q9UNF0	>sp|Q9UNF0-2|PACN2_HUMAN Isoform 2 of Protein kinase C and casein kinase substrate in neurons protein 2 OS=Homo sapiens GN=PACSIN2;>sp|Q9UNF0|PACN2_HUMAN Protein kinase C and casein kinase substrate in neurons protein 2 OS=Homo sapiens GN=PACSIN2 PE=1 SV=2	0	11.435	1006000000	51.353	13	5	5	5	12.4	12.4	12.4	By MS/MS	By MS/MS	By MS/MS	By MS/MS	By MS/MS	By MS/MS	5	5	5	5	5	5	5	5	5	5	5	5	5	5	5	5	5	5	166170000
Anaphase-promoting complex subunit 13	ANAPC13	0.245347	0.936195		33.886	33.6352	33.9125	33.4471	33.5202	33.7303	Q9BS18	Q9BS18	>sp|Q9BS18|APC13_HUMAN Anaphase-promoting complex subunit 13 OS=Homo sapiens GN=ANAPC13 PE=1 SV=1	0	213.76	87119000000	8.5213	167	9	9	9	95.9	95.9	95.9	By MS/MS	By MS/MS	By MS/MS	By MS/MS	By MS/MS	By MS/MS	8	9	8	8	8	9	8	9	8	8	8	9	8	9	8	8	8	9	16132000000
Nitric oxide-associated protein 1	NOA1	0.245275	1.11521		24.9862	24.6625	24.7052	24.5584	24.5598	24.5	Q8NC60	Q8NC60	>sp|Q8NC60|NOA1_HUMAN Nitric oxide-associated protein 1 OS=Homo sapiens GN=NOA1 PE=1 SV=2	0	4.2399	165680000	78.457	10	2	2	2	3.7	3.7	3.7	By MS/MS	By MS/MS	By MS/MS	By MS/MS	By MS/MS	By MS/MS	2	2	2	2	2	2	2	2	2	2	2	2	2	2	2	2	2	2	33912000
Cell division cycle and apoptosis regulator protein 1	CCAR1	0.242723	0.878153		28.694	28.581	28.4588	28.1258	28.4943	28.3855	Q8IX12-2;Q8IX12;A0A0C4DGG8;F5H1H2;F5H2E6;F5H3E1;H0YFJ7	Q8IX12-2;Q8IX12;A0A0C4DGG8;F5H1H2;F5H2E6	>sp|Q8IX12-2|CCAR1_HUMAN Isoform 2 of Cell division cycle and apoptosis regulator protein 1 OS=Homo sapiens GN=CCAR1;>sp|Q8IX12|CCAR1_HUMAN Cell division cycle and apoptosis regulator protein 1 OS=Homo sapiens GN=CCAR1 PE=1 SV=2;>tr|A0A0C4DGG8|A0A0C4DGG8_H	0	32.224	2335100000	131.04	57	11	11	11	13.4	13.4	13.4	By MS/MS	By MS/MS	By MS/MS	By MS/MS	By MS/MS	By MS/MS	11	11	11	11	11	10	11	11	11	11	11	10	11	11	11	11	11	10	383470000
Tumor necrosis factor alpha-induced protein 2	TNFAIP2	0.240396	0.833712		25.0247	25.1432	24.9931	24.7372	24.6439	25.0588	Q03169;H0YLC0	Q03169;H0YLC0	>sp|Q03169|TNAP2_HUMAN Tumor necrosis factor alpha-induced protein 2 OS=Homo sapiens GN=TNFAIP2 PE=2 SV=2;>tr|H0YLC0|H0YLC0_HUMAN Tumor necrosis factor alpha-induced protein 2 (Fragment) OS=Homo sapiens GN=TNFAIP2 PE=1 SV=1	0	7.0132	200640000	72.66	17	3	3	3	6.1	6.1	6.1	By MS/MS	By MS/MS	By MS/MS	By MS/MS	By MS/MS	By MS/MS	3	3	3	3	3	2	3	3	3	3	3	2	3	3	3	3	3	2	42335000
Integrin beta-1	ITGB1	0.239751	1.28101		25.7917	25.6795	25.683	25.3192	25.5654	25.5503	P05556;P05556-2;P05556-5;P05556-4;P05556-3	P05556;P05556-2;P05556-5;P05556-4;P05556-3	>sp|P05556|ITB1_HUMAN Integrin beta-1 OS=Homo sapiens GN=ITGB1 PE=1 SV=2;>sp|P05556-2|ITB1_HUMAN Isoform 2 of Integrin beta-1 OS=Homo sapiens GN=ITGB1;>sp|P05556-5|ITB1_HUMAN Isoform 5 of Integrin beta-1 OS=Homo sapiens GN=ITGB1;>sp|P05556-4|ITB1_HUMAN Iso	0	6.5573	307810000	88.414	8	3	3	3	5.3	5.3	5.3	By MS/MS	By MS/MS	By MS/MS	By MS/MS	By MS/MS	By matching	2	3	2	3	3	2	2	3	2	3	3	2	2	3	2	3	3	2	48473000
Pyridoxal phosphate phosphatase	PDXP	0.23765	0.982665		26.424	26.6313	26.4373	26.2605	26.1012	26.4179	Q96GD0;B1AHD3	Q96GD0	>sp|Q96GD0|PLPP_HUMAN Pyridoxal phosphate phosphatase OS=Homo sapiens GN=PDXP PE=1 SV=2	0	8.708	555700000	31.698	13	3	3	3	13.9	13.9	13.9	By MS/MS	By MS/MS	By MS/MS	By MS/MS	By MS/MS	By MS/MS	3	3	3	3	3	3	3	3	3	3	3	3	3	3	3	3	3	3	97659000
Protein SET;Protein SETSIP	SET;SETSIP	0.236737	1.47738		31.2073	31.1459	31.1279	31.0539	30.9041	30.8128	Q01105-2;A0A0C4DFV9;Q01105-3;Q01105-4;Q01105;A0A087X027;P0DME0	Q01105-2;A0A0C4DFV9;Q01105-3;Q01105-4;Q01105;A0A087X027;P0DME0	>sp|Q01105-2|SET_HUMAN Isoform 2 of Protein SET OS=Homo sapiens GN=SET;>tr|A0A0C4DFV9|A0A0C4DFV9_HUMAN Protein SET OS=Homo sapiens GN=SET PE=1 SV=1;>sp|Q01105-3|SET_HUMAN Isoform 3 of Protein SET OS=Homo sapiens GN=SET;>sp|Q01105-4|SET_HUMAN Isoform 4 of P	0	50.205	13716000000	32.103	55	8	8	8	40.8	40.8	40.8	By MS/MS	By MS/MS	By MS/MS	By MS/MS	By MS/MS	By MS/MS	8	7	7	6	6	8	8	7	7	6	6	8	8	7	7	6	6	8	2512200000
Tubulin beta-6 chain	TUBB6	0.233702	0.918818		28.493	28.3364	28.4834	28.0505	28.4109	28.1502	Q9BUF5;K7ESM5;K7EL29;K7ESQ3;K7EQT3;K7EJ64;K7ERA8;K7EJZ4;K7ES63;K7EN98;K7EPE5	Q9BUF5;K7ESM5	>sp|Q9BUF5|TBB6_HUMAN Tubulin beta-6 chain OS=Homo sapiens GN=TUBB6 PE=1 SV=1;>tr|K7ESM5|K7ESM5_HUMAN Tubulin beta-6 chain (Fragment) OS=Homo sapiens GN=TUBB6 PE=1 SV=1	0	14.906	2391800000	49.857	36	16	3	3	46.9	11.7	11.7	By MS/MS	By MS/MS	By MS/MS	By MS/MS	By MS/MS	By MS/MS	15	15	15	16	16	16	3	3	3	3	3	3	3	3	3	3	3	3	393140000
Bis(5-nucleosyl)-tetraphosphatase [asymmetrical]	NUDT2	0.232301	1.15058		26.4549	26.631	26.351	26.312	26.2756	26.1524	P50583	P50583	>sp|P50583|AP4A_HUMAN Bis(5-nucleosyl)-tetraphosphatase [asymmetrical] OS=Homo sapiens GN=NUDT2 PE=1 SV=3	0	12.811	537570000	16.829	9	3	3	3	27.9	27.9	27.9	By MS/MS	By MS/MS	By MS/MS	By MS/MS	By MS/MS	By MS/MS	3	3	3	3	3	3	3	3	3	3	3	3	3	3	3	3	3	3	105250000
Probable ATP-dependent RNA helicase DDX56	DDX56	0.230874	1.64655		26.3674	26.2679	26.3803	26.1026	26.2022	26.0182	Q9NY93-2;Q9NY93;H7C3E9;F8WDT8;G3V0G3;F8WEI3;H7BZN7	Q9NY93-2;Q9NY93;H7C3E9;F8WDT8;G3V0G3	>sp|Q9NY93-2|DDX56_HUMAN Isoform 2 of Probable ATP-dependent RNA helicase DDX56 OS=Homo sapiens GN=DDX56;>sp|Q9NY93|DDX56_HUMAN Probable ATP-dependent RNA helicase DDX56 OS=Homo sapiens GN=DDX56 PE=1 SV=1;>tr|H7C3E9|H7C3E9_HUMAN Probable ATP-dependent RNA	0	11.756	487720000	57.274	23	5	5	5	13.8	13.8	13.8	By MS/MS	By MS/MS	By MS/MS	By MS/MS	By MS/MS	By MS/MS	5	5	5	5	5	5	5	5	5	5	5	5	5	5	5	5	5	5	62190000
Replication protein A 32 kDa subunit	RPA2	0.230698	1.94973		27.0604	27.0117	26.9824	26.8535	26.8113	26.6976	P15927;P15927-2;P15927-3;Q5TEJ7;Q5TEJ0	P15927;P15927-2;P15927-3;Q5TEJ7	>sp|P15927|RFA2_HUMAN Replication protein A 32 kDa subunit OS=Homo sapiens GN=RPA2 PE=1 SV=1;>sp|P15927-2|RFA2_HUMAN Isoform 2 of Replication protein A 32 kDa subunit OS=Homo sapiens GN=RPA2;>sp|P15927-3|RFA2_HUMAN Isoform 3 of Replication protein A 32 kDa	0	13.531	777090000	29.247	9	3	3	3	18.1	18.1	18.1	By MS/MS	By MS/MS	By MS/MS	By MS/MS	By MS/MS	By MS/MS	3	3	3	2	2	3	3	3	3	2	2	3	3	3	3	2	2	3	181650000
Histone deacetylase 2	HDAC2	0.229891	2.5521		28.0245	28.0099	27.9493	27.7182	27.8099	27.766	Q92769-3;Q92769	Q92769-3;Q92769	>sp|Q92769-3|HDAC2_HUMAN Isoform 2 of Histone deacetylase 2 OS=Homo sapiens GN=HDAC2;>sp|Q92769|HDAC2_HUMAN Histone deacetylase 2 OS=Homo sapiens GN=HDAC2 PE=1 SV=2	0	51.44	1531700000	51.998	24	3	3	2	10.9	10.9	8.1	By MS/MS	By MS/MS	By MS/MS	By MS/MS	By MS/MS	By MS/MS	3	3	3	3	3	3	3	3	3	3	3	3	2	2	2	2	2	2	279700000
Proteasome subunit alpha type-5	PSMA5	0.229659	1.31635		27.976	27.8439	27.7382	27.5784	27.7112	27.5795	P28066;P28066-2	P28066;P28066-2	>sp|P28066|PSA5_HUMAN Proteasome subunit alpha type-5 OS=Homo sapiens GN=PSMA5 PE=1 SV=3;>sp|P28066-2|PSA5_HUMAN Isoform 2 of Proteasome subunit alpha type-5 OS=Homo sapiens GN=PSMA5	0	26	1414500000	26.411	26	6	6	6	37.3	37.3	37.3	By MS/MS	By MS/MS	By MS/MS	By MS/MS	By MS/MS	By MS/MS	5	5	5	3	5	5	5	5	5	3	5	5	5	5	5	3	5	5	301130000
Protein SAAL1	SAAL1	0.224555	0.571629		25.7984	25.5493	25.2814	25.1495	25.4609	25.345	Q96ER3;H0YEK5;E9PMD2;J3KND1;E9PRZ1;H0YCN7;E9PL53	Q96ER3;H0YEK5;E9PMD2;J3KND1;E9PRZ1	>sp|Q96ER3|SAAL1_HUMAN Protein SAAL1 OS=Homo sapiens GN=SAAL1 PE=1 SV=2;>tr|H0YEK5|H0YEK5_HUMAN Protein SAAL1 (Fragment) OS=Homo sapiens GN=SAAL1 PE=1 SV=1;>tr|E9PMD2|E9PMD2_HUMAN Protein SAAL1 OS=Homo sapiens GN=SAAL1 PE=1 SV=1;>tr|J3KND1|J3KND1_HUMAN Pro	0	6.3695	282530000	53.557	7	3	3	3	8.9	8.9	8.9	By MS/MS	By MS/MS	By MS/MS	By matching	By MS/MS	By MS/MS	3	3	3	3	3	3	3	3	3	3	3	3	3	3	3	3	3	3	52077000
Acidic leucine-rich nuclear phosphoprotein 32 family member E	ANP32E	0.223378	1.25106		29.9799	29.8059	29.8283	29.5615	29.7719	29.6106	Q9BTT0-3;Q9BTT0;E9PPH5;Q5TB19;E9PLC4;Q9BTT0-2	Q9BTT0-3;Q9BTT0;E9PPH5	>sp|Q9BTT0-3|AN32E_HUMAN Isoform 3 of Acidic leucine-rich nuclear phosphoprotein 32 family member E OS=Homo sapiens GN=ANP32E;>sp|Q9BTT0|AN32E_HUMAN Acidic leucine-rich nuclear phosphoprotein 32 family member E OS=Homo sapiens GN=ANP32E PE=1 SV=1;>tr|E9PPH	0	62.338	5630000000	25.125	67	5	5	5	28.2	28.2	28.2	By MS/MS	By MS/MS	By MS/MS	By MS/MS	By MS/MS	By MS/MS	5	5	5	5	5	5	5	5	5	5	5	5	5	5	5	5	5	5	1041400000
Proteasome assembly chaperone 2	PSMG2	0.223279	0.328756		28.3409	27.6421	28.1609	28.1313	27.492	27.8506	K7ENR6;Q969U7-2;Q969U7;V9GZ55;K7ER45	K7ENR6;Q969U7-2;Q969U7;V9GZ55	>tr|K7ENR6|K7ENR6_HUMAN Proteasome assembly chaperone 2 OS=Homo sapiens GN=PSMG2 PE=1 SV=1;>sp|Q969U7-2|PSMG2_HUMAN Isoform 2 of Proteasome assembly chaperone 2 OS=Homo sapiens GN=PSMG2;>sp|Q969U7|PSMG2_HUMAN Proteasome assembly chaperone 2 OS=Homo sapiens	0	7.5296	1603800000	26.696	13	4	4	4	15.4	15.4	15.4	By MS/MS	By MS/MS	By MS/MS	By MS/MS	By MS/MS	By MS/MS	4	4	4	4	3	4	4	4	4	4	3	4	4	4	4	4	3	4	373400000
Transportin-2	TNPO2	0.218988	1.42181		26.5007	26.5355	26.462	26.3006	26.3876	26.153	O14787-2;A0A075B780;O14787	O14787-2;A0A075B780;O14787	>sp|O14787-2|TNPO2_HUMAN Isoform 2 of Transportin-2 OS=Homo sapiens GN=TNPO2;>tr|A0A075B780|A0A075B780_HUMAN Transportin-2 OS=Homo sapiens GN=TNPO2 PE=1 SV=1;>sp|O14787|TNPO2_HUMAN Transportin-2 OS=Homo sapiens GN=TNPO2 PE=1 SV=3	0	6.8436	536280000	100.41	15	9	4	4	12.2	6.9	6.9	By MS/MS	By MS/MS	By MS/MS	By MS/MS	By MS/MS	By MS/MS	8	8	8	9	8	9	3	3	3	4	3	4	3	3	3	4	3	4	134220000
ATP-dependent 6-phosphofructokinase, muscle type	PFKM	0.217059	2.25221		32.7045	32.7066	32.6404	32.4199	32.5319	32.4485	P08237;P08237-3;P08237-2;F8VP00;F8VX13;F8VNX2;F8VZQ1;F8VSL1;F8W1J8;F8VSF7;F8VW30;F8VUB8;F8VTQ3;F8VYK8;F8VZI0;F8VVE3;H0YHB8;H0YIS9	P08237;P08237-3;P08237-2	>sp|P08237|PFKAM_HUMAN ATP-dependent 6-phosphofructokinase, muscle type OS=Homo sapiens GN=PFKM PE=1 SV=2;>sp|P08237-3|PFKAM_HUMAN Isoform 3 of ATP-dependent 6-phosphofructokinase, muscle type OS=Homo sapiens GN=PFKM;>sp|P08237-2|PFKAM_HUMAN Isoform 2 of A	0	277.27	42843000000	85.182	350	29	27	26	45.4	43.1	41.9	By MS/MS	By MS/MS	By MS/MS	By MS/MS	By MS/MS	By MS/MS	28	28	28	29	29	28	26	26	26	27	27	26	25	25	25	26	26	25	7126800000
Anaphase-promoting complex subunit 5	ANAPC5	0.215658	1.26484		37.445	37.2583	37.4022	37.0978	37.0946	37.2662	Q9UJX4;F5H0F9;Q9UJX4-3;F5H0N1;F5GY68;H0YFB5;Q9UJX4-2;F5H3S5;F5GZ05	Q9UJX4;F5H0F9;Q9UJX4-3	>sp|Q9UJX4|APC5_HUMAN Anaphase-promoting complex subunit 5 OS=Homo sapiens GN=ANAPC5 PE=1 SV=2;>tr|F5H0F9|F5H0F9_HUMAN Anaphase-promoting complex subunit 5 OS=Homo sapiens GN=ANAPC5 PE=1 SV=1;>sp|Q9UJX4-3|APC5_HUMAN Isoform 3 of Anaphase-promoting complex	0	323.31	1130600000000	85.076	1267	56	56	56	76.2	76.2	76.2	By MS/MS	By MS/MS	By MS/MS	By MS/MS	By MS/MS	By MS/MS	55	56	56	55	54	54	55	56	56	55	54	54	55	56	56	55	54	54	206570000000
CREB-regulated transcription coactivator 3	CRTC3	0.215399	0.690094		26.5147	26.252	26.0596	26.008	26.0063	26.1658	Q6UUV7-3;Q6UUV7;H0YK33	Q6UUV7-3;Q6UUV7	>sp|Q6UUV7-3|CRTC3_HUMAN Isoform 3 of CREB-regulated transcription coactivator 3 OS=Homo sapiens GN=CRTC3;>sp|Q6UUV7|CRTC3_HUMAN CREB-regulated transcription coactivator 3 OS=Homo sapiens GN=CRTC3 PE=1 SV=2	0	10.117	471970000	66.829	12	4	4	4	12	12	12	By MS/MS	By MS/MS	By MS/MS	By MS/MS	By MS/MS	By MS/MS	4	4	4	4	3	3	4	4	4	4	3	3	4	4	4	4	3	3	91317000
TNF receptor-associated factor 2	TRAF2	0.213763	0.523932		27.5469	27.4435	27.7659	27.49	27.0697	27.5552	Q12933-4;Q12933-3;Q12933;Q12933-2;B1AMX7;B1AMX8	Q12933-4;Q12933-3;Q12933;Q12933-2	>sp|Q12933-4|TRAF2_HUMAN Isoform 4 of TNF receptor-associated factor 2 OS=Homo sapiens GN=TRAF2;>sp|Q12933-3|TRAF2_HUMAN Isoform 3 of TNF receptor-associated factor 2 OS=Homo sapiens GN=TRAF2;>sp|Q12933|TRAF2_HUMAN TNF receptor-associated factor 2 OS=Homo	0	13.381	1177900000	53.055	14	7	7	7	15.3	15.3	15.3	By MS/MS	By MS/MS	By MS/MS	By MS/MS	By MS/MS	By MS/MS	6	6	6	7	5	6	6	6	6	7	5	6	6	6	6	7	5	6	262120000
NADH dehydrogenase [ubiquinone] iron-sulfur protein 8, mitochondrial	NDUFS8	0.211095	0.491037		25.7445	26.0252	26.0292	26.0112	25.7032	25.4513	E9PN51;F8W9K7;E9PPW7;O00217;E9PKH6	E9PN51;F8W9K7;E9PPW7;O00217;E9PKH6	>tr|E9PN51|E9PN51_HUMAN NADH dehydrogenase [ubiquinone] iron-sulfur protein 8, mitochondrial (Fragment) OS=Homo sapiens GN=NDUFS8 PE=1 SV=1;>tr|F8W9K7|F8W9K7_HUMAN NADH dehydrogenase [ubiquinone] iron-sulfur protein 8, mitochondrial (Fragment) OS=Homo sapi	0	5.6217	371190000	12.405	22	2	2	2	19.1	19.1	19.1	By MS/MS	By MS/MS	By MS/MS	By MS/MS	By MS/MS	By MS/MS	2	2	2	2	2	2	2	2	2	2	2	2	2	2	2	2	2	2	56638000
Epiplakin	EPPK1	0.209057	0.447043		27.6921	27.5007	27.4857	27.6127	26.9816	27.457	A0A075B730;A0A087X1U6;P58107	A0A075B730;A0A087X1U6;P58107	>tr|A0A075B730|A0A075B730_HUMAN Epiplakin OS=Homo sapiens GN=EPPK1 PE=1 SV=2;>tr|A0A087X1U6|A0A087X1U6_HUMAN Epiplakin OS=Homo sapiens GN=EPPK1 PE=1 SV=1;>sp|P58107|EPIPL_HUMAN Epiplakin OS=Homo sapiens GN=EPPK1 PE=1 SV=2	0	30.39	1202300000	553.12	26	12	5	5	17.4	10.2	10.2	By MS/MS	By MS/MS	By MS/MS	By MS/MS	By MS/MS	By MS/MS	12	11	11	11	12	11	5	5	4	4	5	4	5	5	4	4	5	4	197700000
Vesicle-associated membrane protein-associated protein B/C	VAPB	0.208602	1.11937		27.8723	27.7829	27.9514	27.5168	27.71	27.754	O95292;E5RK64;O95292-2	O95292	>sp|O95292|VAPB_HUMAN Vesicle-associated membrane protein-associated protein B/C OS=Homo sapiens GN=VAPB PE=1 SV=3	0	9.1546	1405700000	27.228	31	5	4	4	28.4	23.5	23.5	By MS/MS	By MS/MS	By MS/MS	By MS/MS	By MS/MS	By MS/MS	5	5	5	5	5	5	4	4	4	4	4	4	4	4	4	4	4	4	255230000
TBC1 domain family member 15	TBC1D15	0.208419	0.724524		26.8244	27.0464	26.9487	26.9578	26.5838	26.6527	Q8TC07-2;Q8TC07-3;Q8TC07;C9JA93;F8WCB5;F8WDJ1;F8WF35	Q8TC07-2;Q8TC07-3;Q8TC07	>sp|Q8TC07-2|TBC15_HUMAN Isoform 2 of TBC1 domain family member 15 OS=Homo sapiens GN=TBC1D15;>sp|Q8TC07-3|TBC15_HUMAN Isoform 3 of TBC1 domain family member 15 OS=Homo sapiens GN=TBC1D15;>sp|Q8TC07|TBC15_HUMAN TBC1 domain family member 15 OS=Homo sapiens	0	15.103	738930000	77.394	24	7	7	7	13.9	13.9	13.9	By MS/MS	By MS/MS	By MS/MS	By MS/MS	By MS/MS	By MS/MS	4	5	5	7	7	7	4	5	5	7	7	7	4	5	5	7	7	7	116050000
Histone H4	HIST1H4A	0.207074	0.771575		32.6573	32.8764	32.4861	32.4281	32.5658	32.4047	P62805	P62805	>sp|P62805|H4_HUMAN Histone H4 OS=Homo sapiens GN=HIST1H4A PE=1 SV=2	0	28.723	42324000000	11.367	73	9	9	9	53.4	53.4	53.4	By MS/MS	By MS/MS	By MS/MS	By MS/MS	By MS/MS	By MS/MS	9	9	9	9	9	9	9	9	9	9	9	9	9	9	9	9	9	9	7669200000
ATP-binding cassette sub-family E member 1	ABCE1	0.206669	1.31064		29.025	29.2075	29.1098	29.0045	28.8897	28.828	P61221;D6R9I9;H0Y990;D6RGF4	P61221;D6R9I9	>sp|P61221|ABCE1_HUMAN ATP-binding cassette sub-family E member 1 OS=Homo sapiens GN=ABCE1 PE=1 SV=1;>tr|D6R9I9|D6R9I9_HUMAN ATP-binding cassette sub-family E member 1 OS=Homo sapiens GN=ABCE1 PE=1 SV=1	0	45.831	3580000000	67.314	41	10	10	10	26.5	26.5	26.5	By MS/MS	By MS/MS	By MS/MS	By MS/MS	By MS/MS	By MS/MS	9	8	8	8	9	8	9	8	8	8	9	8	9	8	8	8	9	8	551920000
WD repeat-containing protein 6	WDR6	0.204655	0.479326		27.1495	26.7955	27.0475	26.7843	27.0615	26.5327	A0A087X295;Q9NNW5;E9PDU5;E9PBK6;C9K020;Q6PKC6;V9GZ65;E5RFX3;F8WE36;C9JFP6;V9GYU1	A0A087X295;Q9NNW5;E9PDU5	>tr|A0A087X295|A0A087X295_HUMAN WD repeat-containing protein 6 OS=Homo sapiens GN=WDR6 PE=1 SV=1;>sp|Q9NNW5|WDR6_HUMAN WD repeat-containing protein 6 OS=Homo sapiens GN=WDR6 PE=1 SV=1;>tr|E9PDU5|E9PDU5_HUMAN WD repeat-containing protein 6 OS=Homo sapiens G	0	18.05	776010000	125	13	9	9	9	12	12	12	By MS/MS	By MS/MS	By MS/MS	By MS/MS	By MS/MS	By MS/MS	7	8	8	7	8	9	7	8	8	7	8	9	7	8	8	7	8	9	70990000
Chromatin assembly factor 1 subunit B	CHAF1B	0.204351	0.594583		26.2721	26.4088	26.7711	26.3176	26.2035	26.3179	Q13112	Q13112	>sp|Q13112|CAF1B_HUMAN Chromatin assembly factor 1 subunit B OS=Homo sapiens GN=CHAF1B PE=1 SV=1	0	12.093	541100000	61.492	17	6	6	6	14.3	14.3	14.3	By MS/MS	By MS/MS	By MS/MS	By MS/MS	By MS/MS	By MS/MS	4	6	4	6	5	5	4	6	4	6	5	5	4	6	4	6	5	5	96471000
PERQ amino acid-rich with GYF domain-containing protein 2	GIGYF2	0.204052	1.24477		27.4306	27.4829	27.3832	27.2289	27.3514	27.1042	I1E4Y6;Q6Y7W6-4;Q6Y7W6-5;Q6Y7W6;Q6Y7W6-3;C9JHW1;E7ESB6;C9JW88;F8WCD5;C9JPV7;C9JXQ0;C9J0V6;C9JHT0;C9JRZ2;C9JH18	I1E4Y6;Q6Y7W6-4;Q6Y7W6-5;Q6Y7W6;Q6Y7W6-3;C9JHW1;E7ESB6	>tr|I1E4Y6|I1E4Y6_HUMAN PERQ amino acid-rich with GYF domain-containing protein 2 OS=Homo sapiens GN=GIGYF2 PE=1 SV=1;>sp|Q6Y7W6-4|PERQ2_HUMAN Isoform 3 of PERQ amino acid-rich with GYF domain-containing protein 2 OS=Homo sapiens GN=GIGYF2;>sp|Q6Y7W6-5|PER	0	27.935	1043400000	152.53	29	9	9	9	10.7	10.7	10.7	By MS/MS	By MS/MS	By MS/MS	By MS/MS	By MS/MS	By MS/MS	8	7	7	9	9	7	8	7	7	9	9	7	8	7	7	9	9	7	188450000
Focadhesin	FOCAD	0.203047	0.486164		27.8764	28.1206	28.4081	27.9804	27.745	28.0705	Q5VW36;S4R400;S4R450;S4R3N8	Q5VW36;S4R400	>sp|Q5VW36|FOCAD_HUMAN Focadhesin OS=Homo sapiens GN=FOCAD PE=1 SV=1;>tr|S4R400|S4R400_HUMAN Focadhesin OS=Homo sapiens GN=FOCAD PE=1 SV=2	0.00044248	3.8147	1700700000	200.07	6	3	3	3	2	2	2	By matching	By MS/MS	By MS/MS	By matching	By MS/MS	By matching	3	3	3	3	3	2	3	3	3	3	3	2	3	3	3	3	3	2	234820000
mRNA-decapping enzyme 1A	DCP1A	0.202696	0.687822		26.0194	25.949	25.6501	25.5264	25.74	25.744	Q9NPI6-2;Q9NPI6;A0A087WVE6;A0A087WT55	Q9NPI6-2;Q9NPI6	>sp|Q9NPI6-2|DCP1A_HUMAN Isoform 2 of mRNA-decapping enzyme 1A OS=Homo sapiens GN=DCP1A;>sp|Q9NPI6|DCP1A_HUMAN mRNA-decapping enzyme 1A OS=Homo sapiens GN=DCP1A PE=1 SV=2	0	11.97	354350000	59.361	17	4	4	4	12.3	12.3	12.3	By MS/MS	By MS/MS	By MS/MS	By MS/MS	By MS/MS	By MS/MS	3	3	3	4	3	3	3	3	3	4	3	3	3	3	3	4	3	3	78072000
Histone H2A type 1-J;Histone H2A type 1-H;Histone H2A.J;Histone H2A type 2-C;Histone H2A type 1-C;Histone H2A type 3;Histone H2A type 2-A;Histone H2A type 1-D;Histone H2A type 1;Histone H2A type 1-B/E;Histone H2A	HIST1H2AJ;HIST1H2AH;H2AFJ;HIST2H2AC;HIST1H2AC;HIST3H2A;HIST2H2AA3;HIST1H2AD;HIST1H2AG;HIST1H2AB	0.202131	0.55057		30.5327	30.7194	30.1672	30.2513	30.2878	30.2737	Q99878;Q96KK5;Q9BTM1;Q16777;Q93077;Q7L7L0;Q6FI13;P20671;P0C0S8;P04908;H0YFX9	Q99878;Q96KK5;Q9BTM1;Q16777;Q93077;Q7L7L0;Q6FI13;P20671;P0C0S8;P04908;H0YFX9	>sp|Q99878|H2A1J_HUMAN Histone H2A type 1-J OS=Homo sapiens GN=HIST1H2AJ PE=1 SV=3;>sp|Q96KK5|H2A1H_HUMAN Histone H2A type 1-H OS=Homo sapiens GN=HIST1H2AH PE=1 SV=3;>sp|Q9BTM1|H2AJ_HUMAN Histone H2A.J OS=Homo sapiens GN=H2AFJ PE=1 SV=1;>sp|Q16777|H2A2C_HU	0	10.695	8683100000	13.936	24	3	1	1	27.3	14.8	14.8	By MS/MS	By MS/MS	By MS/MS	By MS/MS	By MS/MS	By MS/MS	3	3	3	2	3	3	1	1	1	1	1	1	1	1	1	1	1	1	1560800000
Replication factor C subunit 5	RFC5	0.201721	1.31962		29.2723	29.2881	29.2745	29.0294	29.2169	28.9834	P40937-2;P40937;F5H5S0;F5H304;E9PEP3;C9JH72;F5H0U6	P40937-2;P40937	>sp|P40937-2|RFC5_HUMAN Isoform 2 of Replication factor C subunit 5 OS=Homo sapiens GN=RFC5;>sp|P40937|RFC5_HUMAN Replication factor C subunit 5 OS=Homo sapiens GN=RFC5 PE=1 SV=1	0	60.167	3750700000	36.104	69	11	11	11	50.5	50.5	50.5	By MS/MS	By MS/MS	By MS/MS	By MS/MS	By MS/MS	By MS/MS	11	11	11	10	11	11	11	11	11	10	11	11	11	11	11	10	11	11	666930000
Eukaryotic translation initiation factor 4 gamma 3	EIF4G3	0.201054	0.986466		25.2559	25.1743	25.4225	24.9828	25.1952	25.0714	A0A0A0MSA7;O43432-4;O43432;O43432-3	A0A0A0MSA7;O43432-4;O43432;O43432-3	>tr|A0A0A0MSA7|A0A0A0MSA7_HUMAN Eukaryotic translation initiation factor 4 gamma 3 OS=Homo sapiens GN=EIF4G3 PE=1 SV=1;>sp|O43432-4|IF4G3_HUMAN Isoform 4 of Eukaryotic translation initiation factor 4 gamma 3 OS=Homo sapiens GN=EIF4G3;>sp|O43432|IF4G3_HUMAN	0	8.7504	238390000	180.5	18	6	3	3	4.4	2.7	2.7	By MS/MS	By MS/MS	By MS/MS	By MS/MS	By MS/MS	By MS/MS	6	6	6	6	6	6	3	3	3	3	3	3	3	3	3	3	3	3	33070000
Ribosome biogenesis protein WDR12	WDR12	0.200231	1.22762		28.3732	28.2611	28.4203	28.0948	28.2719	28.0872	Q9GZL7	Q9GZL7	>sp|Q9GZL7|WDR12_HUMAN Ribosome biogenesis protein WDR12 OS=Homo sapiens GN=WDR12 PE=1 SV=2	0	21.211	1979100000	47.707	42	8	8	8	25.8	25.8	25.8	By MS/MS	By MS/MS	By MS/MS	By MS/MS	By MS/MS	By MS/MS	8	8	8	8	7	8	8	8	8	8	7	8	8	8	8	8	7	8	358490000
Selenocysteine-specific elongation factor	EEFSEC	0.199433	1.08123		26.7073	26.4818	26.7505	26.4184	26.428	26.4948	P57772-2;P57772	P57772-2;P57772	>sp|P57772-2|SELB_HUMAN Isoform 2 of Selenocysteine-specific elongation factor OS=Homo sapiens GN=EEFSEC;>sp|P57772|SELB_HUMAN Selenocysteine-specific elongation factor OS=Homo sapiens GN=EEFSEC PE=1 SV=4	0	18.061	611390000	62.578	9	3	3	3	10.7	10.7	10.7	By MS/MS	By MS/MS	By MS/MS	By MS/MS	By MS/MS	By MS/MS	3	3	3	3	3	2	3	3	3	3	3	2	3	3	3	3	3	2	133140000
Ras-related protein Rab-8A	RAB8A	0.199265	0.493221		26.4789	26.9102	26.4894	26.5871	26.2314	26.4622	P61006;P61006-2	P61006;P61006-2	>sp|P61006|RAB8A_HUMAN Ras-related protein Rab-8A OS=Homo sapiens GN=RAB8A PE=1 SV=1;>sp|P61006-2|RAB8A_HUMAN Isoform 2 of Ras-related protein Rab-8A OS=Homo sapiens GN=RAB8A	0	12.615	606330000	23.668	9	5	4	4	28.5	23.2	23.2	By MS/MS	By MS/MS	By matching	By MS/MS	By MS/MS	By MS/MS	4	5	4	4	4	4	3	4	3	3	3	3	3	4	3	3	3	3	125720000
NEDD8 ultimate buster 1	NUB1	0.19854	0.311834		24.8088	25.0647	24.7679	24.627	24.2914	25.1274	H3BM14;H3BM74;Q9Y5A7-2;Q9Y5A7;C9J7X7;H7C5N1;C9JRT6;F8WDB6	H3BM14;H3BM74;Q9Y5A7-2;Q9Y5A7;C9J7X7;H7C5N1;C9JRT6;F8WDB6	>tr|H3BM14|H3BM14_HUMAN NEDD8 ultimate buster 1 OS=Homo sapiens GN=NUB1 PE=1 SV=1;>tr|H3BM74|H3BM74_HUMAN NEDD8 ultimate buster 1 OS=Homo sapiens GN=NUB1 PE=1 SV=1;>sp|Q9Y5A7-2|NUB1_HUMAN Isoform 2 of NEDD8 ultimate buster 1 OS=Homo sapiens GN=NUB1;>sp|Q9Y	0	5.3205	184170000	71.921	14	2	2	2	3.7	3.7	3.7	By MS/MS	By MS/MS	By MS/MS	By MS/MS	By MS/MS	By MS/MS	2	2	2	2	2	2	2	2	2	2	2	2	2	2	2	2	2	2	25581000
Coronin-1C;Coronin	CORO1C	0.197872	1.29911		29.7091	29.5136	29.5745	29.429	29.3188	29.4559	Q9ULV4;Q9ULV4-2;Q9ULV4-3;B4E3S0;H0YHL7;F8W1H8;F8VUX3;F8VSA4;F8VRE9;F8VTT6;F8VVB7;F8VV53;J3QLV6;J3KSS5;Q6QEF8-4;Q6QEF8-3;Q6QEF8-2;Q6QEF8-5;Q6QEF8	Q9ULV4;Q9ULV4-2;Q9ULV4-3;B4E3S0;H0YHL7	>sp|Q9ULV4|COR1C_HUMAN Coronin-1C OS=Homo sapiens GN=CORO1C PE=1 SV=1;>sp|Q9ULV4-2|COR1C_HUMAN Isoform 2 of Coronin-1C OS=Homo sapiens GN=CORO1C;>sp|Q9ULV4-3|COR1C_HUMAN Isoform 3 of Coronin-1C OS=Homo sapiens GN=CORO1C;>tr|B4E3S0|B4E3S0_HUMAN Coronin OS=H	0	46.423	5170400000	53.248	78	14	14	14	36.1	36.1	36.1	By MS/MS	By MS/MS	By MS/MS	By MS/MS	By MS/MS	By MS/MS	14	13	14	13	14	14	14	13	14	13	14	14	14	13	14	13	14	14	886960000
Mitotic checkpoint serine/threonine-protein kinase BUB1 beta	BUB1B	0.19596	0.368767		26.3872	25.7914	26.0405	25.9249	25.6145	26.0918	O60566-2;O60566;O60566-3;H3BTB9;H3BSN5	O60566-2;O60566;O60566-3	>sp|O60566-2|BUB1B_HUMAN Isoform 2 of Mitotic checkpoint serine/threonine-protein kinase BUB1 beta OS=Homo sapiens GN=BUB1B;>sp|O60566|BUB1B_HUMAN Mitotic checkpoint serine/threonine-protein kinase BUB1 beta OS=Homo sapiens GN=BUB1B PE=1 SV=3;>sp|O60566-3|	0	9.5954	406410000	105.89	10	5	5	5	6.2	6.2	6.2	By MS/MS	By MS/MS	By MS/MS	By MS/MS	By MS/MS	By MS/MS	4	4	5	5	5	5	4	4	5	5	5	5	4	4	5	5	5	5	52195000
Casein kinase II subunit alpha	CSNK2A2	0.19585	0.585097		26.2057	25.8021	25.952	25.9589	25.6426	25.7709	P19784;H3BSA1;H3BNI9;H3BV19	P19784;H3BSA1;H3BNI9	>sp|P19784|CSK22_HUMAN Casein kinase II subunit alpha OS=Homo sapiens GN=CSNK2A2 PE=1 SV=1;>tr|H3BSA1|H3BSA1_HUMAN Casein kinase II subunit alpha (Fragment) OS=Homo sapiens GN=CSNK2A2 PE=1 SV=2;>tr|H3BNI9|H3BNI9_HUMAN Casein kinase II subunit alpha (Fra	0	8.9596	387480000	41.213	11	6	6	6	21.1	21.1	21.1	By MS/MS	By MS/MS	By MS/MS	By MS/MS	By MS/MS	By MS/MS	4	4	5	5	4	3	4	4	5	5	4	3	4	4	5	5	4	3	76515000
Importin subunit alpha-3	KPNA4	0.194814	0.585154		28.0624	28.5014	28.3367	28.24	28.0964	27.9796	O00629;H7C4F6	O00629	>sp|O00629|IMA3_HUMAN Importin subunit alpha-3 OS=Homo sapiens GN=KPNA4 PE=1 SV=1	0	19.672	1921900000	57.886	18	7	7	6	22.1	22.1	19.4	By MS/MS	By MS/MS	By MS/MS	By MS/MS	By MS/MS	By MS/MS	6	6	7	6	6	6	6	6	7	6	6	6	5	5	6	5	5	5	340670000
V-type proton ATPase subunit H	ATP6V1H	0.19339	0.636961		25.977	25.843	25.7515	25.9039	25.5328	25.5546	Q9UI12-2;Q9UI12;G3V126;E5RK31;E5RJG1;A0A0D9SG68;E5RG49;E5RHH0	Q9UI12-2;Q9UI12;G3V126	>sp|Q9UI12-2|VATH_HUMAN Isoform 2 of V-type proton ATPase subunit H OS=Homo sapiens GN=ATP6V1H;>sp|Q9UI12|VATH_HUMAN V-type proton ATPase subunit H OS=Homo sapiens GN=ATP6V1H PE=1 SV=1;>tr|G3V126|G3V126_HUMAN ATPase, H+ transporting, lysosomal 50/57kDa, V1	0	13.386	407030000	54.151	22	3	3	3	11	11	11	By MS/MS	By MS/MS	By MS/MS	By MS/MS	By MS/MS	By MS/MS	3	3	3	3	3	3	3	3	3	3	3	3	3	3	3	3	3	3	55975000
Transformation/transcription domain-associated protein	TRRAP	0.193008	1.15985		28.0199	27.7838	27.9867	27.7363	27.7827	27.6924	H0Y4W2;F2Z2U4;Q9Y4A5-2;Q9Y4A5	H0Y4W2;F2Z2U4;Q9Y4A5-2;Q9Y4A5	>tr|H0Y4W2|H0Y4W2_HUMAN Transformation/transcription domain-associated protein (Fragment) OS=Homo sapiens GN=TRRAP PE=1 SV=1;>tr|F2Z2U4|F2Z2U4_HUMAN Transformation/transcription domain-associated protein OS=Homo sapiens GN=TRRAP PE=1 SV=3;>sp|Q9Y4A5-2|TRRA	0	11.89	1486100000	405.8	10	7	7	7	2.7	2.7	2.7	By MS/MS	By MS/MS	By MS/MS	By MS/MS	By MS/MS	By MS/MS	4	5	6	6	5	5	4	5	6	6	5	5	4	5	6	6	5	5	547940000
COMM domain-containing protein 9	COMMD9	0.192445	1.08392		25.9899	25.8806	26.1087	25.7855	25.7203	25.8961	E9PJ95;Q9P000-2;Q9P000	E9PJ95;Q9P000-2;Q9P000	>tr|E9PJ95|E9PJ95_HUMAN COMM domain-containing protein 9 OS=Homo sapiens GN=COMMD9 PE=1 SV=1;>sp|Q9P000-2|COMD9_HUMAN Isoform 2 of COMM domain-containing protein 9 OS=Homo sapiens GN=COMMD9;>sp|Q9P000|COMD9_HUMAN COMM domain-containing protein 9 OS=Homo sa	0	25.119	385160000	20.687	26	2	2	2	20	20	20	By MS/MS	By MS/MS	By MS/MS	By MS/MS	By MS/MS	By MS/MS	2	2	2	2	2	2	2	2	2	2	2	2	2	2	2	2	2	2	52958000
Pre-mRNA-splicing factor ATP-dependent RNA helicase PRP16	DHX38	0.1922	1.0385		25.34	25.6288	25.4493	25.2372	25.2998	25.3046	Q92620;H3BV01;H3BQT9;J3KRT1;Q92620-2;J3KTG2	Q92620	>sp|Q92620|PRP16_HUMAN Pre-mRNA-splicing factor ATP-dependent RNA helicase PRP16 OS=Homo sapiens GN=DHX38 PE=1 SV=2	0	13.421	270490000	140.5	14	5	5	5	5.6	5.6	5.6	By MS/MS	By MS/MS	By MS/MS	By MS/MS	By MS/MS	By MS/MS	4	4	3	4	4	4	4	4	3	4	4	4	4	4	3	4	4	4	25446000
Bifunctional UDP-N-acetylglucosamine 2-epimerase/N-acetylmannosamine kinase;UDP-N-acetylglucosamine 2-epimerase (hydrolyzing);N-acetylmannosamine kinase	GNE	0.19035	0.650543		27.9262	27.8419	28.0741	27.7807	27.5496	27.9408	Q9Y223-3;Q9Y223;Q9Y223-2;Q9Y223-5;Q9Y223-4	Q9Y223-3;Q9Y223;Q9Y223-2;Q9Y223-5;Q9Y223-4	>sp|Q9Y223-3|GLCNE_HUMAN Isoform 3 of Bifunctional UDP-N-acetylglucosamine 2-epimerase/N-acetylmannosamine kinase OS=Homo sapiens GN=GNE;>sp|Q9Y223|GLCNE_HUMAN Bifunctional UDP-N-acetylglucosamine 2-epimerase/N-acetylmannosamine kinase OS=Homo sapiens GN=G	0	23.903	1510800000	78.578	23	9	9	9	18.3	18.3	18.3	By MS/MS	By MS/MS	By MS/MS	By MS/MS	By MS/MS	By MS/MS	9	9	7	8	8	9	9	9	7	8	8	9	9	9	7	8	8	9	238780000
Thioredoxin	TXN	0.188625	0.165808		27.4319	27.7208	27.6253	26.5723	27.7165	27.9233	P10599-2;P10599	P10599-2;P10599	>sp|P10599-2|THIO_HUMAN Isoform 2 of Thioredoxin OS=Homo sapiens GN=TXN;>sp|P10599|THIO_HUMAN Thioredoxin OS=Homo sapiens GN=TXN PE=1 SV=3	0	7.2984	1233800000	9.4519	5	3	3	3	38.8	38.8	38.8	By matching	By MS/MS	By MS/MS	By matching	By MS/MS	By MS/MS	3	3	3	3	3	3	3	3	3	3	3	3	3	3	3	3	3	3	122680000
Cytosolic Fe-S cluster assembly factor NUBP2	NUBP2	0.18831	0.561255		29.1258	29.1931	28.9678	28.931	29.125	28.6658	Q9Y5Y2;H3BNF0;H3BRK5;H3BMW1;H3BQR2;H3BNS4;B7Z6P0;H3BRE1	Q9Y5Y2;H3BNF0;H3BRK5;H3BMW1;H3BQR2;H3BNS4	>sp|Q9Y5Y2|NUBP2_HUMAN Cytosolic Fe-S cluster assembly factor NUBP2 OS=Homo sapiens GN=NUBP2 PE=1 SV=1;>tr|H3BNF0|H3BNF0_HUMAN Cytosolic Fe-S cluster assembly factor NUBP2 OS=Homo sapiens GN=NUBP2 PE=1 SV=1;>tr|H3BRK5|H3BRK5_HUMAN Cytosolic Fe-S cluster as	0	12.253	3397200000	28.825	17	4	4	4	21.8	21.8	21.8	By MS/MS	By MS/MS	By MS/MS	By MS/MS	By MS/MS	By MS/MS	4	4	4	4	4	4	4	4	4	4	4	4	4	4	4	4	4	4	541310000
Ras-related protein Rab-18	RAB18	0.18549	0.829249		26.6958	26.8641	26.9411	26.507	26.7585	26.679	Q5W0J0;A0A087X163;Q9NP72;Q9NP72-2;H0Y6T8;Q9NP72-3	Q5W0J0;A0A087X163;Q9NP72;Q9NP72-2;H0Y6T8;Q9NP72-3	>tr|Q5W0J0|Q5W0J0_HUMAN Ras-related protein Rab-18 OS=Homo sapiens GN=RAB18 PE=1 SV=1;>tr|A0A087X163|A0A087X163_HUMAN Ras-related protein Rab-18 OS=Homo sapiens GN=RAB18 PE=1 SV=1;>sp|Q9NP72|RAB18_HUMAN Ras-related protein Rab-18 OS=Homo sapiens GN=RAB18 P	0	7.8333	718660000	18.023	19	4	4	4	31.7	31.7	31.7	By MS/MS	By MS/MS	By MS/MS	By MS/MS	By MS/MS	By MS/MS	2	3	3	4	4	3	2	3	3	4	4	3	2	3	3	4	4	3	88326000
Reticulocalbin-2	RCN2	0.182159	0.676316		27.8824	27.4768	27.608	27.4528	27.4425	27.5254	Q14257;Q14257-2;A8MXP8;H0YL43	Q14257;Q14257-2;A8MXP8	>sp|Q14257|RCN2_HUMAN Reticulocalbin-2 OS=Homo sapiens GN=RCN2 PE=1 SV=1;>sp|Q14257-2|RCN2_HUMAN Isoform 2 of Reticulocalbin-2 OS=Homo sapiens GN=RCN2;>tr|A8MXP8|A8MXP8_HUMAN Reticulocalbin-2 OS=Homo sapiens GN=RCN2 PE=1 SV=1	0	29.894	1226900000	36.876	33	5	5	5	26.8	26.8	26.8	By MS/MS	By MS/MS	By MS/MS	By MS/MS	By MS/MS	By MS/MS	5	5	5	5	5	5	5	5	5	5	5	5	5	5	5	5	5	5	213620000
Prelamin-A/C;Lamin-A/C	LMNA	0.181863	0.549196		25.5553	25.7613	25.5321	25.5282	25.5921	25.1828	P02545-2;Q3BDU5;Q5TCI8	P02545-2;Q3BDU5;Q5TCI8	>sp|P02545-2|LMNA_HUMAN Isoform C of Prelamin-A/C OS=Homo sapiens GN=LMNA;>tr|Q3BDU5|Q3BDU5_HUMAN Prelamin-A/C OS=Homo sapiens GN=LMNA PE=1 SV=1;>tr|Q5TCI8|Q5TCI8_HUMAN Prelamin-A/C OS=Homo sapiens GN=LMNA PE=1 SV=1	0.0004531	4.0634	300440000	65.134	7	37	1	1	65.4	4.5	4.5	By MS/MS	By MS/MS	By MS/MS	By MS/MS	By MS/MS	By MS/MS	36	37	37	36	37	36	1	1	1	1	1	1	1	1	1	1	1	1	29792000
Nuclear pore complex protein Nup50	NUP50	0.181597	0.616573		28.4633	28.0487	28.3192	28.0789	28.1931	28.0145	Q9UKX7-2;Q9UKX7	Q9UKX7-2;Q9UKX7	>sp|Q9UKX7-2|NUP50_HUMAN Isoform 2 of Nuclear pore complex protein Nup50 OS=Homo sapiens GN=NUP50;>sp|Q9UKX7|NUP50_HUMAN Nuclear pore complex protein Nup50 OS=Homo sapiens GN=NUP50 PE=1 SV=2	0	27.672	1891100000	46.862	34	5	5	5	20.5	20.5	20.5	By MS/MS	By MS/MS	By MS/MS	By MS/MS	By MS/MS	By MS/MS	5	5	5	5	5	5	5	5	5	5	5	5	5	5	5	5	5	5	324830000
Protein transport protein Sec23A	SEC23A	0.181362	1.19939		27.8728	27.7715	27.6405	27.6088	27.597	27.5349	F5H365;Q15436;Q15436-2;G3V5K1;G3V5X8;G3V4Q2;G3V4V1;G3V1W4;G3V3G5;G3V2R6	F5H365;Q15436;Q15436-2	>tr|F5H365|F5H365_HUMAN Protein transport protein Sec23A OS=Homo sapiens GN=SEC23A PE=1 SV=1;>sp|Q15436|SC23A_HUMAN Protein transport protein Sec23A OS=Homo sapiens GN=SEC23A PE=1 SV=2;>sp|Q15436-2|SC23A_HUMAN Isoform 2 of Protein transport protein Sec23A	0	26.351	1408700000	82.968	35	8	8	6	13.6	13.6	10.3	By MS/MS	By MS/MS	By MS/MS	By MS/MS	By MS/MS	By MS/MS	7	7	8	8	8	8	7	7	8	8	8	8	6	6	6	6	6	6	227120000
Transcription elongation factor SPT5	SUPT5H	0.180868	1.72878		27.3518	27.4684	27.4113	27.2035	27.2955	27.1899	O00267-2;O00267	O00267-2;O00267	>sp|O00267-2|SPT5H_HUMAN Isoform 2 of Transcription elongation factor SPT5 OS=Homo sapiens GN=SUPT5H;>sp|O00267|SPT5H_HUMAN Transcription elongation factor SPT5 OS=Homo sapiens GN=SUPT5H PE=1 SV=1	0	13.849	1031600000	120.5	18	6	6	6	9.7	9.7	9.7	By MS/MS	By MS/MS	By MS/MS	By MS/MS	By MS/MS	By MS/MS	6	5	5	5	6	5	6	5	5	5	6	5	6	5	5	5	6	5	570240000
Vacuolar protein sorting-associated protein VTA1 homolog	VTA1	0.180817	0.545896		25.7109	25.8155	26.0768	25.8603	25.521	25.6795	A0A087WY55;Q9NP79;Q5TGM0;Q9NP79-2	A0A087WY55;Q9NP79;Q5TGM0;Q9NP79-2	>tr|A0A087WY55|A0A087WY55_HUMAN Chromosome 6 open reading frame 55, isoform CRA_b OS=Homo sapiens GN=VTA1 PE=1 SV=1;>sp|Q9NP79|VTA1_HUMAN Vacuolar protein sorting-associated protein VTA1 homolog OS=Homo sapiens GN=VTA1 PE=1 SV=1;>tr|Q5TGM0|Q5TGM0_HUMAN Vac	0	4.7119	445070000	31.102	18	2	2	2	8.6	8.6	8.6	By MS/MS	By MS/MS	By MS/MS	By MS/MS	By MS/MS	By MS/MS	2	2	2	2	2	2	2	2	2	2	2	2	2	2	2	2	2	2	80191000
Tubulin gamma-1 chain;Tubulin gamma-2 chain	TUBG1;TUBG2	0.180654	1.98597		29.9873	29.9591	29.8972	29.7886	29.7092	29.8038	P23258;Q9NRH3;K7EKE5;K7EIS0	P23258;Q9NRH3	>sp|P23258|TBG1_HUMAN Tubulin gamma-1 chain OS=Homo sapiens GN=TUBG1 PE=1 SV=2;>sp|Q9NRH3|TBG2_HUMAN Tubulin gamma-2 chain OS=Homo sapiens GN=TUBG2 PE=2 SV=1	0	187.89	6091000000	51.169	92	11	11	11	41.9	41.9	41.9	By MS/MS	By MS/MS	By MS/MS	By MS/MS	By MS/MS	By MS/MS	11	11	11	11	11	11	11	11	11	11	11	11	11	11	11	11	11	11	1150900000
Very-long-chain 3-oxoacyl-CoA reductase	HSD17B12	0.180071	1.12496		25.9513	25.7932	25.7457	25.7198	25.6569	25.5732	Q53GQ0	Q53GQ0	>sp|Q53GQ0|DHB12_HUMAN Very-long-chain 3-oxoacyl-CoA reductase OS=Homo sapiens GN=HSD17B12 PE=1 SV=2	0	5.5453	349660000	34.324	9	3	3	3	12.5	12.5	12.5	By MS/MS	By MS/MS	By matching	By MS/MS	By MS/MS	By MS/MS	3	3	3	2	3	2	3	3	3	2	3	2	3	3	3	2	3	2	88401000
A-kinase anchor protein 8	AKAP8	0.179852	0.713307		27.6446	27.6446	27.5484	27.3784	27.6456	27.274	O43823	O43823	>sp|O43823|AKAP8_HUMAN A-kinase anchor protein 8 OS=Homo sapiens GN=AKAP8 PE=1 SV=1	0	22.754	1208900000	76.107	37	4	4	4	8.8	8.8	8.8	By MS/MS	By MS/MS	By MS/MS	By MS/MS	By MS/MS	By MS/MS	4	4	4	4	4	4	4	4	4	4	4	4	4	4	4	4	4	4	229060000
Superkiller viralicidic activity 2-like 2	SKIV2L2	0.179495	1.71513		30.5724	30.5309	30.5085	30.2993	30.4428	30.3313	P42285;H0YAC4;H0Y8U3;D6REC7	P42285	>sp|P42285|SK2L2_HUMAN Superkiller viralicidic activity 2-like 2 OS=Homo sapiens GN=SKIV2L2 PE=1 SV=3	0	70.605	9220500000	117.8	123	20	20	20	23.4	23.4	23.4	By MS/MS	By MS/MS	By MS/MS	By MS/MS	By MS/MS	By MS/MS	19	19	19	20	19	20	19	19	19	20	19	20	19	19	19	20	19	20	1595100000
Up-regulator of cell proliferation	URGCP	0.179346	0.949767		24.919	24.8036	24.6511	24.6731	24.5307	24.6317	Q8TCY9-3;Q8TCY9-4;Q8TCY9-2;Q8TCY9	Q8TCY9-3;Q8TCY9-4;Q8TCY9-2;Q8TCY9	>sp|Q8TCY9-3|URGCP_HUMAN Isoform 3 of Up-regulator of cell proliferation OS=Homo sapiens GN=URGCP;>sp|Q8TCY9-4|URGCP_HUMAN Isoform 4 of Up-regulator of cell proliferation OS=Homo sapiens GN=URGCP;>sp|Q8TCY9-2|URGCP_HUMAN Isoform 2 of Up-regulator of cell p	0.00044464	3.8531	168180000	96.665	9	2	2	2	2.7	2.7	2.7	By MS/MS	By MS/MS	By MS/MS	By matching	By MS/MS	By MS/MS	2	2	2	2	2	2	2	2	2	2	2	2	2	2	2	2	2	2	36427000
Zinc transporter 7	SLC30A7	0.177059	0.382048		26.156	25.9132	26.1258	26.1301	25.9959	25.5379	Q8NEW0;H0Y362	Q8NEW0;H0Y362	>sp|Q8NEW0|ZNT7_HUMAN Zinc transporter 7 OS=Homo sapiens GN=SLC30A7 PE=2 SV=1;>tr|H0Y362|H0Y362_HUMAN Zinc transporter 7 (Fragment) OS=Homo sapiens GN=SLC30A7 PE=1 SV=2	0.00045434	4.1068	409130000	41.625	5	2	2	2	6.9	6.9	6.9	By MS/MS	By matching	By MS/MS	By MS/MS	By MS/MS	By MS/MS	2	2	2	2	2	2	2	2	2	2	2	2	2	2	2	2	2	2	85502000
2,3-cyclic-nucleotide 3-phosphodiesterase	CNP	0.176927	1.02132		28.3766	28.3029	28.1438	28.1445	28.1374	28.0106	P09543-2;P09543;K7ERC4;K7EN66;C9K0L8;K7ERZ0	P09543-2;P09543	>sp|P09543-2|CN37_HUMAN Isoform CNPI of 2,3-cyclic-nucleotide 3-phosphodiesterase OS=Homo sapiens GN=CNP;>sp|P09543|CN37_HUMAN 2,3-cyclic-nucleotide 3-phosphodiesterase OS=Homo sapiens GN=CNP PE=1 SV=2	0	39.571	1898300000	45.098	34	9	9	9	23.9	23.9	23.9	By MS/MS	By MS/MS	By MS/MS	By MS/MS	By MS/MS	By MS/MS	9	9	8	8	8	9	9	9	8	8	8	9	9	9	8	8	8	9	311730000
RNA-binding protein PNO1	PNO1	0.176677	0.76108		28.8508	29.1397	29.1901	28.9006	28.8534	28.8965	Q9NRX1;F8WBJ6	Q9NRX1	>sp|Q9NRX1|PNO1_HUMAN RNA-binding protein PNO1 OS=Homo sapiens GN=PNO1 PE=1 SV=1	0	35.884	3263100000	27.924	37	5	5	5	29.8	29.8	29.8	By MS/MS	By MS/MS	By MS/MS	By MS/MS	By MS/MS	By MS/MS	5	5	5	4	5	5	5	5	5	4	5	5	5	5	5	4	5	5	422750000
CLIP-associating protein 1	CLASP1	0.176648	1.29411		27.7197	27.6004	27.785	27.5627	27.5559	27.4566	F8WA11;Q7Z460-2;Q7Z460-4;Q7Z460-5;Q7Z460-3;Q7Z460;H0Y5T1;C9J151;C9JP76	F8WA11;Q7Z460-2;Q7Z460-4;Q7Z460-5;Q7Z460-3;Q7Z460;H0Y5T1	>tr|F8WA11|F8WA11_HUMAN CLIP-associating protein 1 OS=Homo sapiens GN=CLASP1 PE=1 SV=2;>sp|Q7Z460-2|CLAP1_HUMAN Isoform 2 of CLIP-associating protein 1 OS=Homo sapiens GN=CLASP1;>sp|Q7Z460-4|CLAP1_HUMAN Isoform 4 of CLIP-associating protein 1 OS=Homo sapie	0	28.841	1265700000	162.76	47	11	11	9	10.1	10.1	8.9	By MS/MS	By MS/MS	By MS/MS	By MS/MS	By MS/MS	By MS/MS	10	10	11	11	11	11	10	10	11	11	11	11	9	8	9	9	9	9	231830000
Tripeptidyl-peptidase 2	TPP2	0.176562	1.1255		27.9578	27.7169	27.8489	27.6996	27.6177	27.6765	Q5VZU9;P29144	Q5VZU9;P29144	>tr|Q5VZU9|Q5VZU9_HUMAN Tripeptidyl-peptidase 2 OS=Homo sapiens GN=TPP2 PE=1 SV=1;>sp|P29144|TPP2_HUMAN Tripeptidyl-peptidase 2 OS=Homo sapiens GN=TPP2 PE=1 SV=4	0	33.415	1397200000	139.76	31	13	13	13	13.5	13.5	13.5	By MS/MS	By MS/MS	By MS/MS	By MS/MS	By MS/MS	By MS/MS	10	11	12	10	11	12	10	11	12	10	11	12	10	11	12	10	11	12	219140000
Src substrate cortactin	CTTN	0.176432	1.21368		25.7831	25.9644	25.7515	25.6839	25.6584	25.6274	Q14247-3;Q14247;Q14247-2;H0YEV2;H0YCD9	Q14247-3;Q14247;Q14247-2;H0YEV2;H0YCD9	>sp|Q14247-3|SRC8_HUMAN Isoform 3 of Src substrate cortactin OS=Homo sapiens GN=CTTN;>sp|Q14247|SRC8_HUMAN Src substrate cortactin OS=Homo sapiens GN=CTTN PE=1 SV=2;>sp|Q14247-2|SRC8_HUMAN Isoform 2 of Src substrate cortactin OS=Homo sapiens GN=CTTN;>tr|H0	0	9.2849	347310000	57.466	12	2	2	2	6	6	6	By MS/MS	By MS/MS	By MS/MS	By MS/MS	By MS/MS	By MS/MS	2	2	2	2	2	2	2	2	2	2	2	2	2	2	2	2	2	2	64206000
Platelet-activating factor acetylhydrolase IB subunit beta	PAFAH1B2	0.17622	0.54234		25.241	25.3025	25.6236	25.365	25.0895	25.1839	P68402;J3KNE3;P68402-3;P68402-2;P68402-4	P68402;J3KNE3;P68402-3;P68402-2;P68402-4	>sp|P68402|PA1B2_HUMAN Platelet-activating factor acetylhydrolase IB subunit beta OS=Homo sapiens GN=PAFAH1B2 PE=1 SV=1;>tr|J3KNE3|J3KNE3_HUMAN Platelet-activating factor acetylhydrolase IB subunit beta (Fragment) OS=Homo sapiens GN=PAFAH1B2 PE=1 SV=1;>sp|	0	7.4847	276060000	25.569	13	2	2	2	12.2	12.2	12.2	By MS/MS	By MS/MS	By MS/MS	By MS/MS	By MS/MS	By MS/MS	2	2	2	2	2	2	2	2	2	2	2	2	2	2	2	2	2	2	44004000
SWI/SNF complex subunit SMARCC2	SMARCC2	0.17594	0.783983		27.7727	27.7657	27.6014	27.4938	27.7051	27.413	F8VXC8;Q8TAQ2-2;Q8TAQ2-3;Q8TAQ2;F8VZW6	F8VXC8;Q8TAQ2-2;Q8TAQ2-3;Q8TAQ2	>tr|F8VXC8|F8VXC8_HUMAN SWI/SNF complex subunit SMARCC2 OS=Homo sapiens GN=SMARCC2 PE=1 SV=1;>sp|Q8TAQ2-2|SMRC2_HUMAN Isoform 2 of SWI/SNF complex subunit SMARCC2 OS=Homo sapiens GN=SMARCC2;>sp|Q8TAQ2-3|SMRC2_HUMAN Isoform 3 of SWI/SNF complex subunit SMAR	0	30.389	1285100000	136.18	42	17	9	9	16.5	10.5	10.5	By MS/MS	By MS/MS	By MS/MS	By MS/MS	By MS/MS	By MS/MS	15	16	16	15	16	16	8	9	9	8	9	9	8	9	9	8	9	9	209450000
Dolichyl-diphosphooligosaccharide--protein glycosyltransferase subunit STT3A	STT3A	0.175315	0.872605		26.0385	26.1379	25.988	25.7181	25.9898	25.9307	P46977;P46977-2;A0A0C4DH80;E9PN73;E9PI32	P46977;P46977-2	>sp|P46977|STT3A_HUMAN Dolichyl-diphosphooligosaccharide--protein glycosyltransferase subunit STT3A OS=Homo sapiens GN=STT3A PE=1 SV=2;>sp|P46977-2|STT3A_HUMAN Isoform 2 of Dolichyl-diphosphooligosaccharide--protein glycosyltransferase subunit STT3A OS=Hom	0	8.0063	409350000	80.529	12	4	4	4	5.4	5.4	5.4	By MS/MS	By MS/MS	By MS/MS	By MS/MS	By MS/MS	By MS/MS	4	2	2	2	3	2	4	2	2	2	3	2	4	2	2	2	3	2	71259000
Poly [ADP-ribose] polymerase 1	PARP1	0.175117	0.999298		28.9395	28.9634	28.827	28.8615	28.7257	28.6173	P09874	P09874	>sp|P09874|PARP1_HUMAN Poly [ADP-ribose] polymerase 1 OS=Homo sapiens GN=PARP1 PE=1 SV=4	0	36.431	2928600000	113.08	67	13	13	13	17.9	17.9	17.9	By MS/MS	By MS/MS	By MS/MS	By MS/MS	By MS/MS	By MS/MS	13	13	10	13	13	12	13	13	10	13	13	12	13	13	10	13	13	12	571700000
LIM and senescent cell antigen-like-containing domain protein 1	LIMS1	0.174154	0.673379		27.9358	28.1416	27.8535	27.6545	27.9301	27.8238	P48059;P48059-4;P48059-2;P48059-5;P48059-3;H0Y592;C9JF46;P0CW19-2;A0A0A6YYD2;A0A087X2F9;Q7Z4I7-4;Q7Z4I7-3;Q7Z4I7;Q7Z4I7-5;Q7Z4I7-2	P48059;P48059-4;P48059-2;P48059-5;P48059-3	>sp|P48059|LIMS1_HUMAN LIM and senescent cell antigen-like-containing domain protein 1 OS=Homo sapiens GN=LIMS1 PE=1 SV=4;>sp|P48059-4|LIMS1_HUMAN Isoform 4 of LIM and senescent cell antigen-like-containing domain protein 1 OS=Homo sapiens GN=LIMS1;>sp|P48	0	7.3885	1545300000	37.251	11	3	3	3	11.1	11.1	11.1	By MS/MS	By MS/MS	By MS/MS	By MS/MS	By MS/MS	By MS/MS	3	2	2	3	3	3	3	2	2	3	3	3	3	2	2	3	3	3	263970000
Tyrosine-protein phosphatase non-receptor type 12	PTPN12	0.174129	0.928207		26.9358	26.8443	26.887	26.7997	26.5478	26.7974	Q05209;Q05209-2;Q05209-3;C9JJC1;C9J1X8;F8WB51;H0YC15;H3BM04	Q05209;Q05209-2;Q05209-3	>sp|Q05209|PTN12_HUMAN Tyrosine-protein phosphatase non-receptor type 12 OS=Homo sapiens GN=PTPN12 PE=1 SV=3;>sp|Q05209-2|PTN12_HUMAN Isoform 2 of Tyrosine-protein phosphatase non-receptor type 12 OS=Homo sapiens GN=PTPN12;>sp|Q05209-3|PTN12_HUMAN Isoform	0	15.791	717160000	88.105	13	4	4	4	8.8	8.8	8.8	By MS/MS	By MS/MS	By MS/MS	By MS/MS	By MS/MS	By MS/MS	4	3	3	3	4	4	4	3	3	3	4	4	4	3	3	3	4	4	116480000
Osteoclast-stimulating factor 1	OSTF1	0.173971	0.902603		26.5842	26.4472	26.6384	26.3642	26.2723	26.5114	Q92882	Q92882	>sp|Q92882|OSTF1_HUMAN Osteoclast-stimulating factor 1 OS=Homo sapiens GN=OSTF1 PE=1 SV=2	0	10.669	573700000	23.787	17	3	3	3	22.9	22.9	22.9	By MS/MS	By MS/MS	By MS/MS	By MS/MS	By MS/MS	By MS/MS	3	3	2	2	2	3	3	3	2	2	2	3	3	3	2	2	2	3	125780000
Protein LSM14 homolog A	LSM14A	0.173268	0.345016		26.0799	26.2758	26.0355	26.3232	25.8883	25.6598	Q8ND56-3;Q8ND56-2;Q8ND56;A0A096LP11;K7EMZ9	Q8ND56-3;Q8ND56-2;Q8ND56;A0A096LP11	>sp|Q8ND56-3|LS14A_HUMAN Isoform 3 of Protein LSM14 homolog A OS=Homo sapiens GN=LSM14A;>sp|Q8ND56-2|LS14A_HUMAN Isoform 2 of Protein LSM14 homolog A OS=Homo sapiens GN=LSM14A;>sp|Q8ND56|LS14A_HUMAN Protein LSM14 homolog A OS=Homo sapiens GN=LSM14A PE=1 SV	0	6.5926	432990000	46.411	13	4	4	4	10.4	10.4	10.4	By MS/MS	By MS/MS	By MS/MS	By MS/MS	By MS/MS	By MS/MS	4	4	3	4	4	4	4	4	3	4	4	4	4	4	3	4	4	4	82286000
Procollagen-lysine,2-oxoglutarate 5-dioxygenase 3	PLOD3	0.172419	1.24315		25.9507	26.0143	25.9249	25.7785	25.8995	25.6947	O60568;H7C2V1;H7C0B8;H7C2S8	O60568;H7C2V1	>sp|O60568|PLOD3_HUMAN Procollagen-lysine,2-oxoglutarate 5-dioxygenase 3 OS=Homo sapiens GN=PLOD3 PE=1 SV=1;>tr|H7C2V1|H7C2V1_HUMAN Procollagen-lysine,2-oxoglutarate 5-dioxygenase 3 (Fragment) OS=Homo sapiens GN=PLOD3 PE=1 SV=1	0	8.2707	404600000	84.784	16	4	4	4	7.3	7.3	7.3	By MS/MS	By MS/MS	By MS/MS	By MS/MS	By MS/MS	By MS/MS	3	4	2	4	4	3	3	4	2	4	4	3	3	4	2	4	4	3	48616000
DNA-directed RNA polymerase III subunit RPC2	POLR3B	0.1723	1.4152		26.5819	26.4943	26.6861	26.409	26.3982	26.4382	Q9NW08-2;Q9NW08;F8VRU2	Q9NW08-2;Q9NW08	>sp|Q9NW08-2|RPC2_HUMAN Isoform 2 of DNA-directed RNA polymerase III subunit RPC2 OS=Homo sapiens GN=POLR3B;>sp|Q9NW08|RPC2_HUMAN DNA-directed RNA polymerase III subunit RPC2 OS=Homo sapiens GN=POLR3B PE=1 SV=2	0	9.3662	589050000	121.12	7	5	5	5	4.7	4.7	4.7	By matching	By MS/MS	By MS/MS	By matching	By MS/MS	By MS/MS	5	5	5	4	5	4	5	5	5	4	5	4	5	5	5	4	5	4	109440000
Ethylmalonyl-CoA decarboxylase	ECHDC1	0.171211	0.458607		26.9557	26.9522	27.3866	27.0356	26.7912	26.954	Q9NTX5-3;Q9NTX5-6;Q9NTX5-2;Q9NTX5;H0Y5L2;H0Y525;H0YCS9;J3KP84;E9PPG7;E9PRU6;F2Z2D6;E9PJS8;E9PLY6;Q9NTX5-4;Q9NTX5-5	Q9NTX5-3;Q9NTX5-6;Q9NTX5-2;Q9NTX5;H0Y5L2	>sp|Q9NTX5-3|ECHD1_HUMAN Isoform 3 of Ethylmalonyl-CoA decarboxylase OS=Homo sapiens GN=ECHDC1;>sp|Q9NTX5-6|ECHD1_HUMAN Isoform 6 of Ethylmalonyl-CoA decarboxylase OS=Homo sapiens GN=ECHDC1;>sp|Q9NTX5-2|ECHD1_HUMAN Isoform 2 of Ethylmalonyl-CoA decarboxyla	0	13.856	848600000	24.859	14	4	4	4	23.9	23.9	23.9	By MS/MS	By MS/MS	By MS/MS	By MS/MS	By MS/MS	By MS/MS	3	4	4	3	4	3	3	4	4	3	4	3	3	4	4	3	4	3	122630000
Double-strand break repair protein MRE11A	MRE11A	0.17012	0.970077		27.7844	27.8663	28.035	27.6726	27.7945	27.7083	F8W7U8;P49959-2;P49959;P49959-3;F5GXT0;F5H742;F5H256	F8W7U8;P49959-2;P49959;P49959-3	>tr|F8W7U8|F8W7U8_HUMAN Double-strand break repair protein MRE11A OS=Homo sapiens GN=MRE11A PE=1 SV=1;>sp|P49959-2|MRE11_HUMAN Isoform 2 of Double-strand break repair protein MRE11A OS=Homo sapiens GN=MRE11A;>sp|P49959|MRE11_HUMAN Double-strand break repai	0	34.847	1461000000	80.521	58	10	10	10	21.5	21.5	21.5	By MS/MS	By MS/MS	By MS/MS	By MS/MS	By MS/MS	By MS/MS	9	10	9	10	8	9	9	10	9	10	8	9	9	10	9	10	8	9	218800000
Nucleoporin Nup43	NUP43	0.167621	0.703485		27.5906	27.3433	27.5671	27.4627	27.3319	27.2034	Q8NFH3;Q8NFH3-2;B4E301;F5H0E3;B4DVD1	Q8NFH3;Q8NFH3-2	>sp|Q8NFH3|NUP43_HUMAN Nucleoporin Nup43 OS=Homo sapiens GN=NUP43 PE=1 SV=1;>sp|Q8NFH3-2|NUP43_HUMAN Isoform 2 of Nucleoporin Nup43 OS=Homo sapiens GN=NUP43	0	11.206	1096100000	42.15	14	4	4	4	12.6	12.6	12.6	By MS/MS	By MS/MS	By MS/MS	By MS/MS	By MS/MS	By MS/MS	3	3	3	4	3	4	3	3	3	4	3	4	3	3	3	4	3	4	212800000
DNA replication licensing factor MCM2	MCM2	0.167057	0.672857		28.3236	28.6403	28.6593	28.3852	28.4178	28.319	P49736;H0Y8E6	P49736;H0Y8E6	>sp|P49736|MCM2_HUMAN DNA replication licensing factor MCM2 OS=Homo sapiens GN=MCM2 PE=1 SV=4;>tr|H0Y8E6|H0Y8E6_HUMAN DNA replication licensing factor MCM2 (Fragment) OS=Homo sapiens GN=MCM2 PE=1 SV=1	0	20.836	2296500000	101.89	22	9	9	9	12.5	12.5	12.5	By MS/MS	By MS/MS	By MS/MS	By MS/MS	By MS/MS	By MS/MS	9	8	9	9	9	9	9	8	9	9	9	9	9	8	9	9	9	9	380760000
DNA-directed RNA polymerases I and III subunit RPAC1	POLR1C	0.166653	2.83731		29.5486	29.563	29.5732	29.3823	29.4344	29.3682	O15160;O15160-2;E7EQB9;D6RDJ3;H0Y723	O15160;O15160-2;E7EQB9	>sp|O15160|RPAC1_HUMAN DNA-directed RNA polymerases I and III subunit RPAC1 OS=Homo sapiens GN=POLR1C PE=1 SV=1;>sp|O15160-2|RPAC1_HUMAN Isoform 2 of DNA-directed RNA polymerases I and III subunit RPAC1 OS=Homo sapiens GN=POLR1C;>tr|E7EQB9|E7EQB9_HUMAN DNA	0	47.505	4750000000	39.249	84	11	11	11	47.4	47.4	47.4	By MS/MS	By MS/MS	By MS/MS	By MS/MS	By MS/MS	By MS/MS	9	10	10	9	11	10	9	10	10	9	11	10	9	10	10	9	11	10	808200000
Malonyl-CoA-acyl carrier protein transacylase, mitochondrial	MCAT	0.165358	0.585288		26.4364	26.4461	26.1295	26.1363	26.3094	26.0702	Q8IVS2;Q8IVS2-2	Q8IVS2;Q8IVS2-2	>sp|Q8IVS2|FABD_HUMAN Malonyl-CoA-acyl carrier protein transacylase, mitochondrial OS=Homo sapiens GN=MCAT PE=1 SV=2;>sp|Q8IVS2-2|FABD_HUMAN Isoform 2 of Malonyl-CoA-acyl carrier protein transacylase, mitochondrial OS=Homo sapiens GN=MCAT	0	11.981	496310000	42.961	16	4	4	4	17.9	17.9	17.9	By MS/MS	By MS/MS	By MS/MS	By MS/MS	By MS/MS	By MS/MS	4	4	3	3	4	4	4	4	3	3	4	4	4	4	3	3	4	4	83063000
Speckle targeted PIP5K1A-regulated poly(A) polymerase	TUT1	0.163941	0.247406		25.9009	26.0253	26.5466	25.973	25.7065	26.3016	F5H0R1;Q9H6E5	F5H0R1;Q9H6E5	>tr|F5H0R1|F5H0R1_HUMAN Speckle targeted PIP5K1A-regulated poly(A) polymerase OS=Homo sapiens GN=TUT1 PE=1 SV=1;>sp|Q9H6E5|STPAP_HUMAN Speckle targeted PIP5K1A-regulated poly(A) polymerase OS=Homo sapiens GN=TUT1 PE=1 SV=2	0	12.845	443490000	98.434	21	5	5	5	10	10	10	By MS/MS	By MS/MS	By MS/MS	By MS/MS	By MS/MS	By MS/MS	4	5	3	5	4	4	4	5	3	5	4	4	4	5	3	5	4	4	52415000
Inhibitor of nuclear factor kappa-B kinase subunit beta	IKBKB	0.162257	0.541595		25.1392	24.8632	24.9983	24.8045	25.0354	24.6741	O14920-4;O14920-2;O14920;G3V105;E5RGW5;O14920-3	O14920-4;O14920-2;O14920;G3V105	>sp|O14920-4|IKKB_HUMAN Isoform 4 of Inhibitor of nuclear factor kappa-B kinase subunit beta OS=Homo sapiens GN=IKBKB;>sp|O14920-2|IKKB_HUMAN Isoform 2 of Inhibitor of nuclear factor kappa-B kinase subunit beta OS=Homo sapiens GN=IKBKB;>sp|O14920|IKKB_HUMA	0	5.2902	194800000	79.508	6	3	3	3	5.7	5.7	5.7	By MS/MS	By MS/MS	By matching	By matching	By MS/MS	By MS/MS	3	3	3	3	3	3	3	3	3	3	3	3	3	3	3	3	3	3	44659000
Mini-chromosome maintenance complex-binding protein	MCMBP	0.162254	0.582675		27.5616	27.4877	27.4488	27.1603	27.2858	27.5653	Q9BTE3-2;Q9BTE3;Q9BTE3-3	Q9BTE3-2;Q9BTE3;Q9BTE3-3	>sp|Q9BTE3-2|MCMBP_HUMAN Isoform 2 of Mini-chromosome maintenance complex-binding protein OS=Homo sapiens GN=MCMBP;>sp|Q9BTE3|MCMBP_HUMAN Mini-chromosome maintenance complex-binding protein OS=Homo sapiens GN=MCMBP PE=1 SV=2;>sp|Q9BTE3-3|MCMBP_HUMAN Isofor	0	19.848	1119600000	72.748	34	7	7	7	14.1	14.1	14.1	By MS/MS	By MS/MS	By MS/MS	By MS/MS	By MS/MS	By MS/MS	7	6	5	6	6	6	7	6	5	6	6	6	7	6	5	6	6	6	215500000
Probable asparagine--tRNA ligase, mitochondrial	NARS2	0.160987	2.33993		26.6608	26.7251	26.7135	26.5155	26.5224	26.5785	Q96I59;H0YEL9;E9PRK2;Q96I59-2;H0YE96	Q96I59;H0YEL9;E9PRK2	>sp|Q96I59|SYNM_HUMAN Probable asparagine--tRNA ligase, mitochondrial OS=Homo sapiens GN=NARS2 PE=1 SV=3;>tr|H0YEL9|H0YEL9_HUMAN Probable asparagine--tRNA ligase, mitochondrial (Fragment) OS=Homo sapiens GN=NARS2 PE=1 SV=1;>tr|E9PRK2|E9PRK2_HUMAN Probable	0	24.169	639250000	54.089	27	6	6	6	21	21	21	By MS/MS	By MS/MS	By MS/MS	By MS/MS	By MS/MS	By MS/MS	5	6	4	6	5	5	5	6	4	6	5	5	5	6	4	6	5	5	121640000
Fermitin family homolog 1	FERMT1	0.16043	0.955233		24.6809	24.5394	24.437	24.3686	24.4596	24.3478	Q9BQL6;G3V1L6;Q9BQL6-4;Q9BQL6-2;Q5JWV4;Q9BQL6-3	Q9BQL6;G3V1L6;Q9BQL6-4;Q9BQL6-2	>sp|Q9BQL6|FERM1_HUMAN Fermitin family homolog 1 OS=Homo sapiens GN=FERMT1 PE=1 SV=1;>tr|G3V1L6|G3V1L6_HUMAN Chromosome 20 open reading frame 42, isoform CRA_c OS=Homo sapiens GN=FERMT1 PE=1 SV=1;>sp|Q9BQL6-4|FERM1_HUMAN Isoform 4 of Fermitin family homolo	0	5.6354	145210000	77.436	5	3	2	2	5.9	4.4	4.4	By MS/MS	By MS/MS	By matching	By MS/MS	By matching	By MS/MS	3	3	3	3	3	3	2	2	2	2	2	2	2	2	2	2	2	2	35260000
Unconventional myosin-Ib	MYO1B	0.16013	0.978237		29.2129	29.3176	29.2083	29.0325	29.221	29.0049	O43795-2;E9PDF6;O43795;E7EQD9;H7C2Y7;C9JYW1;C9JUP5;Q9UBC5	O43795-2;E9PDF6;O43795	>sp|O43795-2|MYO1B_HUMAN Isoform 2 of Unconventional myosin-Ib OS=Homo sapiens GN=MYO1B;>tr|E9PDF6|E9PDF6_HUMAN Unconventional myosin-Ib OS=Homo sapiens GN=MYO1B PE=1 SV=1;>sp|O43795|MYO1B_HUMAN Unconventional myosin-Ib OS=Homo sapiens GN=MYO1B PE=1 SV=3	0	37.734	3716300000	124.95	58	15	15	15	18.3	18.3	18.3	By MS/MS	By MS/MS	By MS/MS	By MS/MS	By MS/MS	By MS/MS	15	14	15	14	15	14	15	14	15	14	15	14	15	14	15	14	15	14	584140000
Core-binding factor subunit beta	CBFB	0.158585	0.1996		26.1124	26.492	26.8663	26.1313	26.1024	26.7613	Q13951-2;J3KRT0;J3KS23;Q13951;J3KTD8;H3BSC0	Q13951-2;J3KRT0;J3KS23;Q13951	>sp|Q13951-2|PEBB_HUMAN Isoform 2 of Core-binding factor subunit beta OS=Homo sapiens GN=CBFB;>tr|J3KRT0|J3KRT0_HUMAN Core-binding factor subunit beta (Fragment) OS=Homo sapiens GN=CBFB PE=1 SV=1;>tr|J3KS23|J3KS23_HUMAN Core-binding factor subunit beta OS=	0	63.907	562820000	21.991	14	3	3	3	25.1	25.1	25.1	By MS/MS	By MS/MS	By MS/MS	By MS/MS	By MS/MS	By MS/MS	3	3	2	2	3	3	3	3	2	2	3	3	3	3	2	2	3	3	86544000
Origin recognition complex subunit 3	ORC3	0.157464	0.54744		26.9841	26.9852	26.6196	26.6728	26.7796	26.6642	Q9UBD5-3;Q9UBD5;Q9UBD5-2	Q9UBD5-3;Q9UBD5;Q9UBD5-2	>sp|Q9UBD5-3|ORC3_HUMAN Isoform 3 of Origin recognition complex subunit 3 OS=Homo sapiens GN=ORC3;>sp|Q9UBD5|ORC3_HUMAN Origin recognition complex subunit 3 OS=Homo sapiens GN=ORC3 PE=1 SV=1;>sp|Q9UBD5-2|ORC3_HUMAN Isoform 2 of Origin recognition complex s	0	16.513	720140000	65.928	11	5	5	5	12.7	12.7	12.7	By MS/MS	By MS/MS	By MS/MS	By MS/MS	By MS/MS	By MS/MS	5	5	5	5	5	3	5	5	5	5	5	3	5	5	5	5	5	3	145860000
Zyxin	ZYX	0.15678	1.36948		31.0419	30.9399	31.0271	30.9321	30.8032	30.8032	H0Y2Y8;Q15942;Q15942-2;H7C3D3;C9IZ41;C9JJK5	H0Y2Y8;Q15942;Q15942-2	>tr|H0Y2Y8|H0Y2Y8_HUMAN Zyxin (Fragment) OS=Homo sapiens GN=ZYX PE=1 SV=1;>sp|Q15942|ZYX_HUMAN Zyxin OS=Homo sapiens GN=ZYX PE=1 SV=1;>sp|Q15942-2|ZYX_HUMAN Isoform 2 of Zyxin OS=Homo sapiens GN=ZYX	0	56.819	12920000000	57.643	67	10	10	10	33.7	33.7	33.7	By MS/MS	By MS/MS	By MS/MS	By MS/MS	By MS/MS	By MS/MS	10	10	10	10	10	10	10	10	10	10	10	10	10	10	10	10	10	10	3084700000
Helicase SKI2W	SKIV2L	0.156536	1.46248		27.8178	27.9362	27.9174	27.6894	27.7993	27.7131	Q15477;H7C5N0;B4E0B4;H7C4L3	Q15477	>sp|Q15477|SKIV2_HUMAN Helicase SKI2W OS=Homo sapiens GN=SKIV2L PE=1 SV=3	0	29.326	1457100000	137.75	26	11	11	11	13.3	13.3	13.3	By MS/MS	By MS/MS	By MS/MS	By MS/MS	By MS/MS	By MS/MS	11	10	9	10	9	10	11	10	9	10	9	10	11	10	9	10	9	10	335520000
E3 ubiquitin-protein ligase ARIH2	ARIH2	0.156254	0.561853		26.7471	26.9487	26.9419	26.8629	26.7869	26.5192	O95376	O95376	>sp|O95376|ARI2_HUMAN E3 ubiquitin-protein ligase ARIH2 OS=Homo sapiens GN=ARIH2 PE=1 SV=1	0	19.552	726840000	57.818	29	5	5	5	16	16	16	By MS/MS	By MS/MS	By MS/MS	By MS/MS	By MS/MS	By MS/MS	4	5	5	5	5	5	4	5	5	5	5	5	4	5	5	5	5	5	106010000
Histone-binding protein RBBP4	RBBP4	0.155642	0.701843		27.5555	27.6919	27.4575	27.4248	27.5359	27.2773	Q09028-3;Q09028;Q09028-2;Q09028-4;E9PNS2;E9PIC4;E9PNS6;C9JPP3	Q09028-3;Q09028;Q09028-2;Q09028-4	>sp|Q09028-3|RBBP4_HUMAN Isoform 3 of Histone-binding protein RBBP4 OS=Homo sapiens GN=RBBP4;>sp|Q09028|RBBP4_HUMAN Histone-binding protein RBBP4 OS=Homo sapiens GN=RBBP4 PE=1 SV=3;>sp|Q09028-2|RBBP4_HUMAN Isoform 2 of Histone-binding protein RBBP4 OS=Homo	0	31.507	1152900000	46.158	11	8	3	3	24.4	13.9	13.9	By MS/MS	By MS/MS	By MS/MS	By MS/MS	By matching	By MS/MS	8	7	8	8	8	8	3	2	3	3	3	3	3	2	3	3	3	3	256570000
Nucleoporin p54	NUP54	0.154704	0.279844		25.5201	26.2093	25.7275	25.7755	25.7274	25.4899	Q7Z3B4-3;Q7Z3B4;Q7Z3B4-2	Q7Z3B4-3;Q7Z3B4;Q7Z3B4-2	>sp|Q7Z3B4-3|NUP54_HUMAN Isoform 3 of Nucleoporin p54 OS=Homo sapiens GN=NUP54;>sp|Q7Z3B4|NUP54_HUMAN Nucleoporin p54 OS=Homo sapiens GN=NUP54 PE=1 SV=2;>sp|Q7Z3B4-2|NUP54_HUMAN Isoform 2 of Nucleoporin p54 OS=Homo sapiens GN=NUP54	0	6.3272	353480000	50.775	6	3	3	3	10	10	10	By MS/MS	By MS/MS	By MS/MS	By MS/MS	By MS/MS	By matching	3	3	3	3	3	3	3	3	3	3	3	3	3	3	3	3	3	3	36662000
WD repeat and FYVE domain-containing protein 1	WDFY1	0.154521	0.0930661		25.6857	25.7521	25.7666	25.9031	26.4053	24.4325	Q8IWB7;C9JJ54	Q8IWB7;C9JJ54	>sp|Q8IWB7|WDFY1_HUMAN WD repeat and FYVE domain-containing protein 1 OS=Homo sapiens GN=WDFY1 PE=1 SV=1;>tr|C9JJ54|C9JJ54_HUMAN WD repeat and FYVE domain-containing protein 1 (Fragment) OS=Homo sapiens GN=WDFY1 PE=1 SV=1	0	4.9479	379060000	46.323	8	2	2	2	6.3	6.3	6.3	By MS/MS	By MS/MS	By matching	By MS/MS	By MS/MS	By MS/MS	2	2	2	2	2	1	2	2	2	2	2	1	2	2	2	2	2	1	61921000
Translation initiation factor eIF-2B subunit gamma	EIF2B3	0.154291	0.481589		27.6518	27.5963	27.8589	27.7491	27.5405	27.3544	H0Y580;Q9NR50-3;Q9NR50-2;Q9NR50	H0Y580;Q9NR50-3;Q9NR50-2;Q9NR50	>tr|H0Y580|H0Y580_HUMAN Translation initiation factor eIF-2B subunit gamma (Fragment) OS=Homo sapiens GN=EIF2B3 PE=1 SV=1;>sp|Q9NR50-3|EI2BG_HUMAN Isoform 3 of Translation initiation factor eIF-2B subunit gamma OS=Homo sapiens GN=EIF2B3;>sp|Q9NR50-2|EI2BG_	0	13.23	1285700000	24.842	14	4	4	4	30.2	30.2	30.2	By MS/MS	By MS/MS	By MS/MS	By MS/MS	By MS/MS	By MS/MS	4	4	4	4	4	4	4	4	4	4	4	4	4	4	4	4	4	4	215300000
Peptidyl-prolyl cis-trans isomerase;FK506-binding protein 15	FKBP15	0.152341	0.508681		25.3629	25.0653	25.3297	24.9618	25.2725	25.0666	A0A0A0MT60;Q5T1M5;Q5T1M5-2	A0A0A0MT60;Q5T1M5;Q5T1M5-2	>tr|A0A0A0MT60|A0A0A0MT60_HUMAN Peptidyl-prolyl cis-trans isomerase (Fragment) OS=Homo sapiens GN=FKBP15 PE=1 SV=1;>sp|Q5T1M5|FKB15_HUMAN FK506-binding protein 15 OS=Homo sapiens GN=FKBP15 PE=1 SV=2;>sp|Q5T1M5-2|FKB15_HUMAN Isoform 2 of FK506-binding prote	0	5.4218	237030000	136.27	10	3	3	3	3.5	3.5	3.5	By MS/MS	By MS/MS	By MS/MS	By MS/MS	By matching	By MS/MS	3	3	3	3	3	3	3	3	3	3	3	3	3	3	3	3	3	3	44294000
Importin subunit alpha-4	KPNA3	0.150471	0.497411		26.554	26.887	26.4903	26.405	26.5702	26.5047	O00505;H0Y4S9	O00505	>sp|O00505|IMA4_HUMAN Importin subunit alpha-4 OS=Homo sapiens GN=KPNA3 PE=1 SV=2	0	10.347	616110000	57.81	10	5	4	4	11.5	8.8	8.8	By MS/MS	By MS/MS	By MS/MS	By matching	By MS/MS	By MS/MS	5	5	4	4	4	5	4	4	3	3	3	4	4	4	3	3	3	4	138320000
Probable ATP-dependent RNA helicase DDX46	DDX46	0.149817	2.51806		30.0471	30.0877	30.1017	29.9021	29.9595	29.9255	A0A0C4DG89;Q7L014;D6RJA6;H0Y9U3	A0A0C4DG89;Q7L014	>tr|A0A0C4DG89|A0A0C4DG89_HUMAN Probable ATP-dependent RNA helicase DDX46 OS=Homo sapiens GN=DDX46 PE=1 SV=1;>sp|Q7L014|DDX46_HUMAN Probable ATP-dependent RNA helicase DDX46 OS=Homo sapiens GN=DDX46 PE=1 SV=2	0	49.364	6731200000	117.46	68	20	20	20	23	23	23	By MS/MS	By MS/MS	By MS/MS	By MS/MS	By MS/MS	By MS/MS	16	17	17	18	17	16	16	17	17	18	17	16	16	17	17	18	17	16	1017600000
Transmembrane and coiled-coil domain-containing protein 1	TMCO1	0.149766	0.241091		25.3213	25.7936	25.9745	25.3073	25.8191	25.5138	J3QQY2;J9JIE6;Q9UM00-2;Q9UM00;J3KS45	J3QQY2;J9JIE6;Q9UM00-2;Q9UM00;J3KS45	>tr|J3QQY2|J3QQY2_HUMAN Transmembrane and coiled-coil domain-containing protein 1 OS=Homo sapiens GN=TMCO1 PE=1 SV=1;>tr|J9JIE6|J9JIE6_HUMAN Transmembrane and coiled-coil domain-containing protein 1 OS=Homo sapiens GN=TMCO1 PE=1 SV=1;>sp|Q9UM00-2|TMCO1_HUM	0	7.3162	324660000	11.372	17	2	2	2	22.1	22.1	22.1	By MS/MS	By MS/MS	By MS/MS	By MS/MS	By MS/MS	By MS/MS	2	2	2	2	2	2	2	2	2	2	2	2	2	2	2	2	2	2	47837000
Creatine kinase M-type;Creatine kinase M-type, N-terminally processed	CKM	0.148756	0.615061		31.6085	31.3946	31.308	31.3784	31.17	31.3165	P06732	P06732	>sp|P06732|KCRM_HUMAN Creatine kinase M-type OS=Homo sapiens GN=CKM PE=1 SV=2	0	107.31	17573000000	43.101	74	9	9	8	24.7	24.7	22.6	By MS/MS	By MS/MS	By MS/MS	By MS/MS	By MS/MS	By MS/MS	9	8	8	8	8	7	9	8	8	8	8	7	8	7	7	7	7	6	3394600000
Guanine nucleotide-binding protein G(i) subunit alpha-2;Guanine nucleotide-binding protein G(i) subunit alpha-1	GNAI2;GNAI1	0.148589	2.35968		28.1953	28.1258	28.1572	27.9989	28.0422	27.9915	P04899;P04899-4;P04899-6;P04899-3;P04899-5;P04899-2;P63096;P63096-2;P11488;P19087;A8MTJ3;P09471-2;P09471;A0A087WTB6;A2A2R6;Q5JWD1;H0Y7E8;H3BTM2;A0A087WZE5;C9JPP4;Q5JWE9;H0Y7F4;P38405-3	P04899;P04899-4;P04899-6;P04899-3;P04899-5;P04899-2;P63096	>sp|P04899|GNAI2_HUMAN Guanine nucleotide-binding protein G(i) subunit alpha-2 OS=Homo sapiens GN=GNAI2 PE=1 SV=3;>sp|P04899-4|GNAI2_HUMAN Isoform sGi2 of Guanine nucleotide-binding protein G(i) subunit alpha-2 OS=Homo sapiens GN=GNAI2;>sp|P04899-6|GNAI2_H	0	15.282	1757800000	40.45	35	5	5	2	17.7	17.7	9	By MS/MS	By MS/MS	By MS/MS	By MS/MS	By MS/MS	By MS/MS	4	5	5	5	5	5	4	5	5	5	5	5	1	2	2	2	2	2	300530000
TGF-beta-activated kinase 1 and MAP3K7-binding protein 1	TAB1	0.148361	2.54378		25.3541	25.3023	25.284	25.18	25.1495	25.1657	Q15750;Q15750-2	Q15750;Q15750-2	>sp|Q15750|TAB1_HUMAN TGF-beta-activated kinase 1 and MAP3K7-binding protein 1 OS=Homo sapiens GN=TAB1 PE=1 SV=1;>sp|Q15750-2|TAB1_HUMAN Isoform 2 of TGF-beta-activated kinase 1 and MAP3K7-binding protein 1 OS=Homo sapiens GN=TAB1	0	6.3269	243800000	54.643	6	3	3	3	7.5	7.5	7.5	By matching	By MS/MS	By MS/MS	By MS/MS	By MS/MS	By matching	3	3	3	2	3	3	3	3	3	2	3	3	3	3	3	2	3	3	39227000
rRNA 2-O-methyltransferase fibrillarin	FBL	0.147889	0.564254		27.1998	27.3137	27.2347	26.9902	27.3243	26.99	M0R0P1;M0R299;M0QXL5;M0R2Q4;P22087;M0R2U2;M0R1H0;M0R2B0;A6NHQ2	M0R0P1;M0R299;M0QXL5;M0R2Q4;P22087;M0R2U2;M0R1H0;M0R2B0	>tr|M0R0P1|M0R0P1_HUMAN rRNA 2-O-methyltransferase fibrillarin (Fragment) OS=Homo sapiens GN=FBL PE=1 SV=1;>tr|M0R299|M0R299_HUMAN rRNA 2-O-methyltransferase fibrillarin (Fragment) OS=Homo sapiens GN=FBL PE=1 SV=1;>tr|M0QXL5|M0QXL5_HUMAN rRNA 2-O-methyl	0	11.118	932440000	24.544	14	4	4	4	33.3	33.3	33.3	By MS/MS	By MS/MS	By MS/MS	By MS/MS	By MS/MS	By MS/MS	4	4	4	4	4	4	4	4	4	4	4	4	4	4	4	4	4	4	130960000
Glucosamine 6-phosphate N-acetyltransferase	GNPNAT1	0.145308	1.03293		27.7844	27.7367	27.5863	27.5148	27.611	27.5457	Q96EK6;G3V4W4;G3V5E4	Q96EK6;G3V4W4;G3V5E4	>sp|Q96EK6|GNA1_HUMAN Glucosamine 6-phosphate N-acetyltransferase OS=Homo sapiens GN=GNPNAT1 PE=1 SV=1;>tr|G3V4W4|G3V4W4_HUMAN Glucosamine 6-phosphate N-acetyltransferase (Fragment) OS=Homo sapiens GN=GNPNAT1 PE=1 SV=1;>tr|G3V5E4|G3V5E4_HUMAN Glucosamine 6	0	12.399	1286500000	20.749	31	4	4	4	42.4	42.4	42.4	By MS/MS	By MS/MS	By MS/MS	By MS/MS	By MS/MS	By MS/MS	4	4	3	3	3	3	4	4	3	3	3	3	4	4	3	3	3	3	246630000
Ubiquitin carboxyl-terminal hydrolase 7;Ubiquitin carboxyl-terminal hydrolase	USP7	0.144888	0.530349		25.85	26.0858	26.1741	26.0275	25.7848	25.863	Q93009-3;Q93009;H3BND8;F5H2X1	Q93009-3;Q93009;H3BND8;F5H2X1	>sp|Q93009-3|UBP7_HUMAN Isoform 3 of Ubiquitin carboxyl-terminal hydrolase 7 OS=Homo sapiens GN=USP7;>sp|Q93009|UBP7_HUMAN Ubiquitin carboxyl-terminal hydrolase 7 OS=Homo sapiens GN=USP7 PE=1 SV=2;>tr|H3BND8|H3BND8_HUMAN Ubiquitin carboxyl-terminal hydrola	0	14.036	409860000	126.27	13	4	4	4	5.2	5.2	5.2	By MS/MS	By MS/MS	By MS/MS	By MS/MS	By matching	By MS/MS	3	4	4	4	4	4	3	4	4	4	4	4	3	4	4	4	4	4	53285000
Drebrin	DBN1	0.14431	0.977561		25.8538	25.8548	25.7683	25.7541	25.556	25.7339	Q16643;Q16643-2;Q16643-3;D6RFI1;D6R9Q9	Q16643;Q16643-2;Q16643-3;D6RFI1;D6R9Q9	>sp|Q16643|DREB_HUMAN Drebrin OS=Homo sapiens GN=DBN1 PE=1 SV=4;>sp|Q16643-2|DREB_HUMAN Isoform 2 of Drebrin OS=Homo sapiens GN=DBN1;>sp|Q16643-3|DREB_HUMAN Isoform 3 of Drebrin OS=Homo sapiens GN=DBN1;>tr|D6RFI1|D6RFI1_HUMAN Drebrin (Fragment) OS=Homo sap	0	7.6183	349770000	71.428	12	2	2	2	5.9	5.9	5.9	By MS/MS	By MS/MS	By MS/MS	By MS/MS	By MS/MS	By MS/MS	2	2	2	2	2	2	2	2	2	2	2	2	2	2	2	2	2	2	61494000
U3 small nucleolar RNA-associated protein 14 homolog A	UTP14A	0.144149	0.368603		26.3352	26.6012	26.6214	26.1304	26.3984	26.5966	Q9BVJ6-3;Q9BVJ6;Q9BVJ6-2;X6RJY0;Q5TAP6	Q9BVJ6-3;Q9BVJ6	>sp|Q9BVJ6-3|UT14A_HUMAN Isoform 3 of U3 small nucleolar RNA-associated protein 14 homolog A OS=Homo sapiens GN=UTP14A;>sp|Q9BVJ6|UT14A_HUMAN U3 small nucleolar RNA-associated protein 14 homolog A OS=Homo sapiens GN=UTP14A PE=1 SV=1	0	16.08	567310000	82.004	14	7	7	7	14.7	14.7	14.7	By MS/MS	By MS/MS	By MS/MS	By MS/MS	By MS/MS	By MS/MS	6	6	6	7	7	6	6	6	6	7	7	6	6	6	6	7	7	6	75819000
Lethal(2) giant larvae protein homolog 1	LLGL1	0.144129	0.385514		26.7818	26.3591	26.6991	26.6455	26.3529	26.4092	A0A087WW77;Q15334	A0A087WW77;Q15334	>tr|A0A087WW77|A0A087WW77_HUMAN Lethal(2) giant larvae protein homolog 1 OS=Homo sapiens GN=LLGL1 PE=1 SV=1;>sp|Q15334|L2GL1_HUMAN Lethal(2) giant larvae protein homolog 1 OS=Homo sapiens GN=LLGL1 PE=1 SV=3	0	10.707	608880000	114.43	8	4	4	4	5.5	5.5	5.5	By MS/MS	By MS/MS	By MS/MS	By matching	By MS/MS	By MS/MS	4	4	4	4	4	4	4	4	4	4	4	4	4	4	4	4	4	4	103780000
Nucleolar complex protein 3 homolog	NOC3L	0.143356	0.28509		25.708	26.2773	26.2695	25.9842	26.0446	25.7958	Q8WTT2	Q8WTT2	>sp|Q8WTT2|NOC3L_HUMAN Nucleolar complex protein 3 homolog OS=Homo sapiens GN=NOC3L PE=1 SV=1	0	10.713	420880000	92.547	7	3	3	3	5.9	5.9	5.9	By MS/MS	By MS/MS	By MS/MS	By MS/MS	By MS/MS	By MS/MS	3	3	2	2	2	2	3	3	2	2	2	2	3	3	2	2	2	2	53383000
Integrator complex subunit 7	INTS7	0.143066	0.870213		25.9849	25.7623	25.85	25.8015	25.701	25.6655	Q9NVH2-4;Q9NVH2-3;Q9NVH2-2;Q9NVH2;A0A087WXK3	Q9NVH2-4;Q9NVH2-3;Q9NVH2-2;Q9NVH2;A0A087WXK3	>sp|Q9NVH2-4|INT7_HUMAN Isoform 4 of Integrator complex subunit 7 OS=Homo sapiens GN=INTS7;>sp|Q9NVH2-3|INT7_HUMAN Isoform 3 of Integrator complex subunit 7 OS=Homo sapiens GN=INTS7;>sp|Q9NVH2-2|INT7_HUMAN Isoform 2 of Integrator complex subunit 7 OS=Homo	0	8.1313	365230000	101.12	11	4	4	4	5.3	5.3	5.3	By MS/MS	By MS/MS	By MS/MS	By MS/MS	By MS/MS	By MS/MS	4	4	4	4	3	3	4	4	4	4	3	3	4	4	4	4	3	3	79878000
Aldehyde dehydrogenase family 16 member A1	ALDH16A1	0.142097	0.468657		29.8057	29.3893	29.5709	29.3445	29.4807	29.5144	Q8IZ83-3;Q8IZ83;F5H4B6;M0QY06;Q8IZ83-2	Q8IZ83-3;Q8IZ83;F5H4B6	>sp|Q8IZ83-3|A16A1_HUMAN Isoform 3 of Aldehyde dehydrogenase family 16 member A1 OS=Homo sapiens GN=ALDH16A1;>sp|Q8IZ83|A16A1_HUMAN Aldehyde dehydrogenase family 16 member A1 OS=Homo sapiens GN=ALDH16A1 PE=1 SV=2;>tr|F5H4B6|F5H4B6_HUMAN Aldehyde dehydrogen	0	68.801	4897600000	79.917	68	11	11	11	20.6	20.6	20.6	By MS/MS	By MS/MS	By MS/MS	By MS/MS	By MS/MS	By MS/MS	11	11	11	10	11	11	11	11	11	10	11	11	11	11	11	10	11	11	888060000
ATP-dependent RNA helicase DDX18	DDX18	0.141177	0.306259		27.6518	28.2657	27.8441	27.7754	27.8661	27.6964	Q9NVP1;H7C452	Q9NVP1;H7C452	>sp|Q9NVP1|DDX18_HUMAN ATP-dependent RNA helicase DDX18 OS=Homo sapiens GN=DDX18 PE=1 SV=2;>tr|H7C452|H7C452_HUMAN ATP-dependent RNA helicase DDX18 (Fragment) OS=Homo sapiens GN=DDX18 PE=1 SV=1	0	18.821	1503400000	75.406	25	7	7	7	13.9	13.9	13.9	By MS/MS	By MS/MS	By MS/MS	By MS/MS	By MS/MS	By MS/MS	7	7	7	6	7	7	7	7	7	6	7	7	7	7	7	6	7	7	200780000
LIM domain and actin-binding protein 1	LIMA1	0.140637	1.20868		29.1582	29.1936	29.0662	29.0335	28.9202	29.0424	F8VQE1;Q9UHB6-2;Q9UHB6-5;Q9UHB6;Q9UHB6-4;F8VS07;Q9UHB6-3;F8VRN8	F8VQE1;Q9UHB6-2;Q9UHB6-5;Q9UHB6;Q9UHB6-4;F8VS07;Q9UHB6-3	>tr|F8VQE1|F8VQE1_HUMAN LIM domain and actin-binding protein 1 OS=Homo sapiens GN=LIMA1 PE=1 SV=1;>sp|Q9UHB6-2|LIMA1_HUMAN Isoform Alpha of LIM domain and actin-binding protein 1 OS=Homo sapiens GN=LIMA1;>sp|Q9UHB6-5|LIMA1_HUMAN Isoform 5 of LIM domain and	0	33.217	3480200000	66.99	45	12	12	12	24.6	24.6	24.6	By MS/MS	By MS/MS	By MS/MS	By MS/MS	By MS/MS	By MS/MS	12	10	11	12	8	12	12	10	11	12	8	12	12	10	11	12	8	12	578880000
28S ribosomal protein S25, mitochondrial	MRPS25	0.139757	1.16868		25.4855	25.4102	25.3411	25.3138	25.1972	25.3065	P82663;E7EPW2;P82663-3;P82663-2	P82663;E7EPW2;P82663-3;P82663-2	>sp|P82663|RT25_HUMAN 28S ribosomal protein S25, mitochondrial OS=Homo sapiens GN=MRPS25 PE=1 SV=1;>tr|E7EPW2|E7EPW2_HUMAN 28S ribosomal protein S25, mitochondrial OS=Homo sapiens GN=MRPS25 PE=1 SV=1;>sp|P82663-3|RT25_HUMAN Isoform 3 of 28S ribosomal prote	0	5.7066	267170000	20.116	6	2	2	2	17.3	17.3	17.3	By MS/MS	By MS/MS	By MS/MS	By matching	By MS/MS	By matching	2	2	2	2	2	2	2	2	2	2	2	2	2	2	2	2	2	2	55910000
Protein ECT2	ECT2	0.139261	0.351659		24.0424	23.5652	23.6455	23.7575	23.5367	23.5412	Q9H8V3-2;Q9H8V3-4;Q9H8V3;Q9H8V3-3;H7C3G1;H7C103	Q9H8V3-2;Q9H8V3-4;Q9H8V3;Q9H8V3-3;H7C3G1;H7C103	>sp|Q9H8V3-2|ECT2_HUMAN Isoform 2 of Protein ECT2 OS=Homo sapiens GN=ECT2;>sp|Q9H8V3-4|ECT2_HUMAN Isoform 4 of Protein ECT2 OS=Homo sapiens GN=ECT2;>sp|Q9H8V3|ECT2_HUMAN Protein ECT2 OS=Homo sapiens GN=ECT2 PE=1 SV=4;>sp|Q9H8V3-3|ECT2_HUMAN Isoform 3 of Pr	0.00043085	3.5686	83138000	99.92	8	2	2	2	3.1	3.1	3.1	By MS/MS	By MS/MS	By MS/MS	By MS/MS	By MS/MS	By MS/MS	2	2	2	2	2	2	2	2	2	2	2	2	2	2	2	2	2	2	17498000
Transmembrane protein 263	TMEM263	0.138678	0.19914		25.9436	26.1157	26.8077	26.2001	26.1925	26.0584	Q8WUH6	Q8WUH6	>sp|Q8WUH6|TM263_HUMAN Transmembrane protein 263 OS=Homo sapiens GN=TMEM263 PE=1 SV=1	0	7.9857	494160000	11.748	8	2	2	2	30.2	30.2	30.2	By matching	By MS/MS	By MS/MS	By MS/MS	By MS/MS	By matching	2	2	2	2	2	2	2	2	2	2	2	2	2	2	2	2	2	2	72279000
Regulatory-associated protein of mTOR	RPTOR	0.137346	0.538024		26.0072	25.7726	25.7676	25.8224	25.7572	25.5557	Q8N122-3;Q8N122	Q8N122-3;Q8N122	>sp|Q8N122-3|RPTOR_HUMAN Isoform 3 of Regulatory-associated protein of mTOR OS=Homo sapiens GN=RPTOR;>sp|Q8N122|RPTOR_HUMAN Regulatory-associated protein of mTOR OS=Homo sapiens GN=RPTOR PE=1 SV=1	0	7.146	353790000	131.51	8	5	5	4	5.2	5.2	3.7	By MS/MS	By MS/MS	By MS/MS	By MS/MS	By MS/MS	By MS/MS	3	4	4	4	4	4	3	4	4	4	4	4	3	4	3	4	4	4	56471000
Nucleolar GTP-binding protein 1	GTPBP4	0.13729	0.510404		29.2705	29.6148	29.2928	29.1825	29.3156	29.268	Q9BZE4;Q9BZE4-2;Q9BZE4-3;Q5T3R7	Q9BZE4;Q9BZE4-2;Q9BZE4-3	>sp|Q9BZE4|NOG1_HUMAN Nucleolar GTP-binding protein 1 OS=Homo sapiens GN=GTPBP4 PE=1 SV=3;>sp|Q9BZE4-2|NOG1_HUMAN Isoform 2 of Nucleolar GTP-binding protein 1 OS=Homo sapiens GN=GTPBP4;>sp|Q9BZE4-3|NOG1_HUMAN Isoform 3 of Nucleolar GTP-binding protein 1 OS	0	32.99	4294000000	73.964	66	12	12	12	22.7	22.7	22.7	By MS/MS	By MS/MS	By MS/MS	By MS/MS	By MS/MS	By MS/MS	11	10	11	12	11	11	11	10	11	12	11	11	11	10	11	12	11	11	657180000
Reticulon-4;Reticulon	RTN4	0.136993	0.546007		29.6681	29.5618	29.3745	29.2574	29.4616	29.4744	Q9NQC3-2;F8W914;Q9NQC3-5;Q9NQC3;Q9NQC3-4;H7C106;Q9NQC3-3;Q9NQC3-6	Q9NQC3-2;F8W914;Q9NQC3-5;Q9NQC3;Q9NQC3-4;H7C106;Q9NQC3-3;Q9NQC3-6	>sp|Q9NQC3-2|RTN4_HUMAN Isoform 2 of Reticulon-4 OS=Homo sapiens GN=RTN4;>tr|F8W914|F8W914_HUMAN Reticulon OS=Homo sapiens GN=RTN4 PE=1 SV=1;>sp|Q9NQC3-5|RTN4_HUMAN Isoform 5 of Reticulon-4 OS=Homo sapiens GN=RTN4;>sp|Q9NQC3|RTN4_HUMAN Reticulon-4 OS=Homo	0	36.751	4754800000	40.317	61	10	10	10	46.4	46.4	46.4	By MS/MS	By MS/MS	By MS/MS	By MS/MS	By MS/MS	By MS/MS	10	10	9	10	9	10	10	10	9	10	9	10	10	10	9	10	9	10	867090000
U2 small nuclear ribonucleoprotein B	SNRPB2	0.136852	0.526783		26.1613	26.1668	26.1322	26.2392	25.8644	25.946	P08579	P08579	>sp|P08579|RU2B_HUMAN U2 small nuclear ribonucleoprotein B OS=Homo sapiens GN=SNRPB2 PE=1 SV=1	0.0036452	2.919	439470000	25.486	3	2	2	2	9.3	9.3	9.3	By matching	By matching	By matching	By MS/MS	By MS/MS	By matching	2	2	2	2	2	2	2	2	2	2	2	2	2	2	2	2	2	2	64849000
Probable ATP-dependent RNA helicase DDX20	DDX20	0.136677	1.10915		28.1208	28.2598	28.2279	28.0121	28.0423	28.144	Q9UHI6;E9PJ60;Q9UHI6-2	Q9UHI6	>sp|Q9UHI6|DDX20_HUMAN Probable ATP-dependent RNA helicase DDX20 OS=Homo sapiens GN=DDX20 PE=1 SV=2	0	31.014	1826500000	92.239	46	9	9	9	15.7	15.7	15.7	By MS/MS	By MS/MS	By MS/MS	By MS/MS	By MS/MS	By MS/MS	8	9	9	8	9	9	8	9	9	8	9	9	8	9	9	8	9	9	278470000
ATP-binding cassette sub-family F member 2	ABCF2	0.136673	1.62708		30.2284	30.2341	30.1588	30.0999	30.1006	30.0108	Q9UG63;Q9UG63-2;C9JHK9;C9JZV3	Q9UG63;Q9UG63-2;C9JHK9;C9JZV3	>sp|Q9UG63|ABCF2_HUMAN ATP-binding cassette sub-family F member 2 OS=Homo sapiens GN=ABCF2 PE=1 SV=2;>sp|Q9UG63-2|ABCF2_HUMAN Isoform 2 of ATP-binding cassette sub-family F member 2 OS=Homo sapiens GN=ABCF2;>tr|C9JHK9|C9JHK9_HUMAN ATP-binding cassette sub-	0	54.384	7888500000	71.289	101	16	16	16	30.7	30.7	30.7	By MS/MS	By MS/MS	By MS/MS	By MS/MS	By MS/MS	By MS/MS	16	15	15	15	15	15	16	15	15	15	15	15	16	15	15	15	15	15	1272800000
Eukaryotic translation initiation factor 3 subunit F	EIF3F	0.136527	1.13972		31.4366	31.5031	31.4348	31.3566	31.3883	31.22	O00303;H0YDT6;E9PQV8;A0A0D9SEZ9	O00303	>sp|O00303|EIF3F_HUMAN Eukaryotic translation initiation factor 3 subunit F OS=Homo sapiens GN=EIF3F PE=1 SV=1	0	193.79	18057000000	37.563	120	12	12	12	47.6	47.6	47.6	By MS/MS	By MS/MS	By MS/MS	By MS/MS	By MS/MS	By MS/MS	12	12	12	12	12	12	12	12	12	12	12	12	12	12	12	12	12	12	3183400000
Pleiotropic regulator 1	PLRG1	0.136496	0.308918		25.8877	26.3176	26.4069	26.1179	26.1783	25.9065	O43660;D6RA26;O43660-2;H0YAA2	O43660;D6RA26;O43660-2	>sp|O43660|PLRG1_HUMAN Pleiotropic regulator 1 OS=Homo sapiens GN=PLRG1 PE=1 SV=1;>tr|D6RA26|D6RA26_HUMAN Pleiotropic regulator 1 (Fragment) OS=Homo sapiens GN=PLRG1 PE=1 SV=1;>sp|O43660-2|PLRG1_HUMAN Isoform 2 of Pleiotropic regulator 1 OS=Homo sapiens GN	0	10.264	461390000	57.193	15	3	3	3	12.6	12.6	12.6	By MS/MS	By MS/MS	By MS/MS	By MS/MS	By MS/MS	By MS/MS	2	3	2	2	3	3	2	3	2	2	3	3	2	3	2	2	3	3	44420000
Telomere-associated protein RIF1	RIF1	0.134773	0.529878		27.348	27.6933	27.6705	27.4202	27.4312	27.4561	Q5UIP0-2;Q5UIP0;H7BZN3;H7C2B5	Q5UIP0-2;Q5UIP0;H7BZN3	>sp|Q5UIP0-2|RIF1_HUMAN Isoform 2 of Telomere-associated protein RIF1 OS=Homo sapiens GN=RIF1;>sp|Q5UIP0|RIF1_HUMAN Telomere-associated protein RIF1 OS=Homo sapiens GN=RIF1 PE=1 SV=2;>tr|H7BZN3|H7BZN3_HUMAN Telomere-associated protein RIF1 (Fragment) OS=Ho	0	39.131	1182200000	271.69	53	10	10	10	6.3	6.3	6.3	By MS/MS	By MS/MS	By MS/MS	By MS/MS	By MS/MS	By MS/MS	10	10	10	10	10	10	10	10	10	10	10	10	10	10	10	10	10	10	171650000
Heterogeneous nuclear ribonucleoprotein U-like protein 1	HNRNPUL1	0.134286	0.331758		26.7972	27.164	27.2624	26.7641	27.0206	27.0361	A0A0A0MRA5;B7Z4B8;Q9BUJ2-4;Q9BUJ2-2;Q9BUJ2;M0QYZ0;Q9BUJ2-3;M0R3F1;M0R203;M0QZV6;M0R0K8;M0QYI8;M0QYM5	A0A0A0MRA5;B7Z4B8;Q9BUJ2-4;Q9BUJ2-2;Q9BUJ2;M0QYZ0;Q9BUJ2-3;M0R3F1	>tr|A0A0A0MRA5|A0A0A0MRA5_HUMAN Heterogeneous nuclear ribonucleoprotein U-like protein 1 OS=Homo sapiens GN=HNRNPUL1 PE=1 SV=1;>tr|B7Z4B8|B7Z4B8_HUMAN Heterogeneous nuclear ribonucleoprotein U-like protein 1 OS=Homo sapiens GN=HNRNPUL1 PE=1 SV=1;>sp|Q9BUJ2	0	15.553	842400000	85.939	27	6	6	6	13.1	13.1	13.1	By MS/MS	By MS/MS	By MS/MS	By MS/MS	By MS/MS	By MS/MS	5	6	6	4	5	5	5	6	6	4	5	5	5	6	6	4	5	5	153240000
DNA-directed RNA polymerases I, II, and III subunit RPABC1	POLR2E	0.133927	0.43642		29.173	29.1684	29.2468	29.1318	29.2425	28.8121	A0A0A0MQR7;P19388;A0A087WVZ9;A0A087WWX0;A0A087WVN5;K7EQN2;K7EJ87	A0A0A0MQR7;P19388;A0A087WVZ9;A0A087WWX0	>tr|A0A0A0MQR7|A0A0A0MQR7_HUMAN DNA-directed RNA polymerases I, II, and III subunit RPABC1 OS=Homo sapiens GN=POLR2E PE=1 SV=1;>sp|P19388|RPAB1_HUMAN DNA-directed RNA polymerases I, II, and III subunit RPABC1 OS=Homo sapiens GN=POLR2E PE=1 SV=4;>tr|A0A087W	0	67.514	3689500000	23.566	42	7	7	7	46.6	46.6	46.6	By MS/MS	By MS/MS	By MS/MS	By MS/MS	By MS/MS	By MS/MS	7	7	4	6	7	7	7	7	4	6	7	7	7	7	4	6	7	7	698790000
Succinyl-CoA:3-ketoacid coenzyme A transferase 1, mitochondrial	OXCT1	0.133863	1.51316		31.3479	31.313	31.3168	31.2072	31.2513	31.1176	P55809;E9PDW2;P55809-2;Q9BYC2	P55809;E9PDW2	>sp|P55809|SCOT1_HUMAN Succinyl-CoA:3-ketoacid coenzyme A transferase 1, mitochondrial OS=Homo sapiens GN=OXCT1 PE=1 SV=1;>tr|E9PDW2|E9PDW2_HUMAN Succinyl-CoA:3-ketoacid coenzyme A transferase 1, mitochondrial OS=Homo sapiens GN=OXCT1 PE=1 SV=1	0	194.07	17757000000	56.157	172	17	17	17	50.2	50.2	50.2	By MS/MS	By MS/MS	By MS/MS	By MS/MS	By MS/MS	By MS/MS	16	16	16	17	16	17	16	16	16	17	16	17	16	16	16	17	16	17	3068900000
Dynein light chain 2, cytoplasmic;Dynein light chain 1, cytoplasmic	DYNLL2;DYNLL1	0.133706	0.351578		28.5538	28.4235	28.2079	28.3661	28.3992	28.0189	Q96FJ2;P63167	Q96FJ2;P63167	>sp|Q96FJ2|DYL2_HUMAN Dynein light chain 2, cytoplasmic OS=Homo sapiens GN=DYNLL2 PE=1 SV=1;>sp|P63167|DYL1_HUMAN Dynein light chain 1, cytoplasmic OS=Homo sapiens GN=DYNLL1 PE=1 SV=1	0	5.7524	2166200000	10.35	23	2	2	2	24.7	24.7	24.7	By MS/MS	By MS/MS	By MS/MS	By MS/MS	By MS/MS	By MS/MS	2	2	2	2	2	2	2	2	2	2	2	2	2	2	2	2	2	2	405170000
Ubiquitin carboxyl-terminal hydrolase;Ubiquitin carboxyl-terminal hydrolase isozyme L5	UCHL5	0.133176	0.775386		29.1499	29.3618	29.3441	29.2232	29.151	29.0821	Q5LJA5;Q5LJA9;Q9Y5K5-2;Q9Y5K5-4;Q9Y5K5-3;Q9Y5K5;Q5LJB0;H0Y6Y4;H0Y4E0;H0Y636;H0Y4K0	Q5LJA5;Q5LJA9;Q9Y5K5-2;Q9Y5K5-4;Q9Y5K5-3;Q9Y5K5;Q5LJB0;H0Y6Y4;H0Y4E0	>tr|Q5LJA5|Q5LJA5_HUMAN Ubiquitin carboxyl-terminal hydrolase OS=Homo sapiens GN=UCHL5 PE=1 SV=1;>tr|Q5LJA9|Q5LJA9_HUMAN Ubiquitin carboxyl-terminal hydrolase (Fragment) OS=Homo sapiens GN=UCHL5 PE=1 SV=1;>sp|Q9Y5K5-2|UCHL5_HUMAN Isoform 2 of Ubiquitin car	0	24.896	3873800000	40.423	55	8	8	8	30.4	30.4	30.4	By MS/MS	By MS/MS	By MS/MS	By MS/MS	By MS/MS	By MS/MS	6	7	6	8	8	8	6	7	6	8	8	8	6	7	6	8	8	8	599440000
RNA polymerase II-associated factor 1 homolog	PAF1	0.132922	0.553784		30.7239	30.7604	30.9984	30.6833	30.808	30.5926	Q8N7H5-3;Q8N7H5;Q8N7H5-2;B4DGJ5	Q8N7H5-3;Q8N7H5;Q8N7H5-2;B4DGJ5	>sp|Q8N7H5-3|PAF1_HUMAN Isoform 3 of RNA polymerase II-associated factor 1 homolog OS=Homo sapiens GN=PAF1;>sp|Q8N7H5|PAF1_HUMAN RNA polymerase II-associated factor 1 homolog OS=Homo sapiens GN=PAF1 PE=1 SV=2;>sp|Q8N7H5-2|PAF1_HUMAN Isoform 2 of RNA polyme	0	15.446	11811000000	55.472	41	7	7	7	17.1	17.1	17.1	By MS/MS	By MS/MS	By MS/MS	By MS/MS	By MS/MS	By MS/MS	6	5	6	6	7	6	6	5	6	6	7	6	6	5	6	6	7	6	222320000
RRP12-like protein	RRP12	0.132379	0.446818		28.3248	28.5321	28.2342	28.0951	28.4064	28.1925	Q5JTH9-2;Q5JTH9-3;Q5JTH9;A0A087X0G0;A0A087X1U8	Q5JTH9-2;Q5JTH9-3;Q5JTH9	>sp|Q5JTH9-2|RRP12_HUMAN Isoform 2 of RRP12-like protein OS=Homo sapiens GN=RRP12;>sp|Q5JTH9-3|RRP12_HUMAN Isoform 3 of RRP12-like protein OS=Homo sapiens GN=RRP12;>sp|Q5JTH9|RRP12_HUMAN RRP12-like protein OS=Homo sapiens GN=RRP12 PE=1 SV=2	0	35.315	2048100000	132.71	68	12	12	12	13.5	13.5	13.5	By MS/MS	By MS/MS	By MS/MS	By MS/MS	By MS/MS	By MS/MS	10	11	11	10	11	9	10	11	11	10	11	9	10	11	11	10	11	9	303270000
Ensconsin	MAP7	0.132232	0.658159		29.3827	29.4356	29.66	29.359	29.3053	29.4174	Q14244;A0A087WZ40;Q14244-3;Q14244-6;Q14244-7;Q14244-2;Q14244-5;Q14244-4	Q14244;A0A087WZ40;Q14244-3;Q14244-6;Q14244-7;Q14244-2;Q14244-5;Q14244-4	>sp|Q14244|MAP7_HUMAN Ensconsin OS=Homo sapiens GN=MAP7 PE=1 SV=1;>tr|A0A087WZ40|A0A087WZ40_HUMAN Ensconsin OS=Homo sapiens GN=MAP7 PE=1 SV=1;>sp|Q14244-3|MAP7_HUMAN Isoform 3 of Ensconsin OS=Homo sapiens GN=MAP7;>sp|Q14244-6|MAP7_HUMAN Isoform 6 of Enscon	0	63.377	4491400000	84.051	53	12	12	12	19.4	19.4	19.4	By MS/MS	By MS/MS	By MS/MS	By MS/MS	By MS/MS	By MS/MS	11	11	11	11	11	12	11	11	11	11	11	12	11	11	11	11	11	12	702000000
AP-2 complex subunit alpha-2	AP2A2	0.131296	0.241139		26.4566	26.831	26.4942	26.3459	26.8136	26.2285	O94973;O94973-2;O94973-3;E9PR62;M0R2D9;E9PNC4	O94973;O94973-2;O94973-3	>sp|O94973|AP2A2_HUMAN AP-2 complex subunit alpha-2 OS=Homo sapiens GN=AP2A2 PE=1 SV=2;>sp|O94973-2|AP2A2_HUMAN Isoform 2 of AP-2 complex subunit alpha-2 OS=Homo sapiens GN=AP2A2;>sp|O94973-3|AP2A2_HUMAN Isoform 3 of AP-2 complex subunit alpha-2 OS=Homo sa	0	8.1906	628170000	103.96	10	9	4	4	16.3	10	10	By MS/MS	By MS/MS	By matching	By MS/MS	By MS/MS	By MS/MS	6	7	6	8	7	8	2	3	2	4	3	3	2	3	2	4	3	3	28545000
60S ribosomal protein L35	RPL35	0.130271	0.422514		30.0308	30.3452	29.9047	29.9672	29.9817	29.941	F2Z388;P42766	F2Z388;P42766	>tr|F2Z388|F2Z388_HUMAN 60S ribosomal protein L35 OS=Homo sapiens GN=RPL35 PE=1 SV=1;>sp|P42766|RL35_HUMAN 60S ribosomal protein L35 OS=Homo sapiens GN=RPL35 PE=1 SV=2	0	11.605	6784200000	10.645	22	2	2	2	24	24	24	By MS/MS	By MS/MS	By MS/MS	By MS/MS	By MS/MS	By MS/MS	2	2	2	2	2	2	2	2	2	2	2	2	2	2	2	2	2	2	1118200000
Splicing factor 3A subunit 2	SF3A2	0.1302	0.287625		26.2011	26.5831	26.1221	26.3083	25.9439	26.2635	Q15428	Q15428	>sp|Q15428|SF3A2_HUMAN Splicing factor 3A subunit 2 OS=Homo sapiens GN=SF3A2 PE=1 SV=2	0	8.1824	499040000	49.255	10	4	4	4	11.2	11.2	11.2	By MS/MS	By MS/MS	By MS/MS	By MS/MS	By MS/MS	By MS/MS	3	4	4	4	3	4	3	4	4	4	3	4	3	4	4	4	3	4	65258000
Tripartite motif-containing protein 16;Tripartite motif-containing protein 16-like protein	TRIM16;TRIM16L	0.12977	0.199292		26.7132	26.6843	26.8326	26.5456	26.2247	27.0705	B3KP96;O95361-2;O95361;K7ENN8;H0Y626;Q309B1;J3QKY5;I3L3K9;I3L2F3;I3L1X9;K7EL43	B3KP96;O95361-2;O95361;K7ENN8;H0Y626;Q309B1	>tr|B3KP96|B3KP96_HUMAN Tripartite motif-containing protein 16 OS=Homo sapiens GN=TRIM16 PE=1 SV=1;>sp|O95361-2|TRI16_HUMAN Isoform 2 of Tripartite motif-containing protein 16 OS=Homo sapiens GN=TRIM16;>sp|O95361|TRI16_HUMAN Tripartite motif-containing pro	0	13.835	669750000	50.029	11	5	5	5	20.3	20.3	20.3	By MS/MS	By MS/MS	By MS/MS	By MS/MS	By MS/MS	By MS/MS	4	4	5	5	5	5	4	4	5	5	5	5	4	4	5	5	5	5	95641000
Serine/threonine-protein kinase 4;Serine/threonine-protein kinase 4 37kDa subunit;Serine/threonine-protein kinase 4 18kDa subunit	STK4	0.129369	0.584008		26.9828	26.9457	27.1321	26.8465	27.0475	26.7786	Q13043-2;Q13043;A0A087WVN8;F5H5B4;A0A087WYT4;E5RIM6;Q8NBU1;E5RFQ9	Q13043-2;Q13043;A0A087WVN8;F5H5B4	>sp|Q13043-2|STK4_HUMAN Isoform 2 of Serine/threonine-protein kinase 4 OS=Homo sapiens GN=STK4;>sp|Q13043|STK4_HUMAN Serine/threonine-protein kinase 4 OS=Homo sapiens GN=STK4 PE=1 SV=2;>tr|A0A087WVN8|A0A087WVN8_HUMAN Serine/threonine-protein kinase 4 (Frag	0	9.3858	808500000	52.335	16	4	4	2	11.5	11.5	6.3	By MS/MS	By MS/MS	By MS/MS	By MS/MS	By MS/MS	By MS/MS	4	4	4	4	4	4	4	4	4	4	4	4	2	2	2	2	2	2	146730000
Methionine--tRNA ligase, mitochondrial	MARS2	0.129315	0.38407		25.2167	25.4892	25.0465	25.0115	25.1411	25.2118	Q96GW9	Q96GW9	>sp|Q96GW9|SYMM_HUMAN Methionine--tRNA ligase, mitochondrial OS=Homo sapiens GN=MARS2 PE=1 SV=2	0	8.2427	238230000	66.59	15	4	4	4	8.1	8.1	8.1	By MS/MS	By MS/MS	By MS/MS	By MS/MS	By MS/MS	By MS/MS	3	3	3	3	4	4	3	3	3	3	4	4	3	3	3	3	4	4	36231000
Farnesyl pyrophosphate synthase	FDPS	0.128885	0.800754		31.2886	31.1312	31.1532	31.1371	30.953	31.0962	P14324-2;P14324;A0A087X1D8;A0A087WVN4;A0A087WTP2;A0A087X090	P14324-2;P14324;A0A087X1D8;A0A087WVN4	>sp|P14324-2|FPPS_HUMAN Isoform 2 of Farnesyl pyrophosphate synthase OS=Homo sapiens GN=FDPS;>sp|P14324|FPPS_HUMAN Farnesyl pyrophosphate synthase OS=Homo sapiens GN=FDPS PE=1 SV=4;>tr|A0A087X1D8|A0A087X1D8_HUMAN Farnesyl pyrophosphate synthase (Fragment)	0	65.213	16166000000	40.532	63	7	7	7	24.1	24.1	24.1	By MS/MS	By MS/MS	By MS/MS	By MS/MS	By MS/MS	By MS/MS	7	7	7	7	7	7	7	7	7	7	7	7	7	7	7	7	7	7	3156700000
Translation initiation factor eIF-2B subunit epsilon	EIF2B5	0.128066	0.697098		27.3866	27.2546	27.5196	27.2886	27.297	27.191	Q13144;E9PC74;H7C2X0;C9JRD9	Q13144;E9PC74	>sp|Q13144|EI2BE_HUMAN Translation initiation factor eIF-2B subunit epsilon OS=Homo sapiens GN=EIF2B5 PE=1 SV=3;>tr|E9PC74|E9PC74_HUMAN Translation initiation factor eIF-2B subunit epsilon OS=Homo sapiens GN=EIF2B5 PE=1 SV=1	0	9.2309	1030100000	80.379	21	5	5	5	8.9	8.9	8.9	By MS/MS	By MS/MS	By MS/MS	By MS/MS	By MS/MS	By MS/MS	5	5	4	5	4	5	5	5	4	5	4	5	5	5	4	5	4	5	172350000
Up-regulated during skeletal muscle growth protein 5	USMG5	0.127558	1.01895		27.1976	27.3473	27.3597	27.226	27.1342	27.1617	Q96IX5	Q96IX5	>sp|Q96IX5|USMG5_HUMAN Up-regulated during skeletal muscle growth protein 5 OS=Homo sapiens GN=USMG5 PE=1 SV=1	0	34.399	977240000	6.4575	16	2	2	2	43.1	43.1	43.1	By MS/MS	By MS/MS	By MS/MS	By MS/MS	By MS/MS	By MS/MS	2	2	2	2	2	2	2	2	2	2	2	2	2	2	2	2	2	2	147900000
Nuclear protein localization protein 4 homolog	NPLOC4	0.127551	1.47112		27.9569	28.0256	27.9728	27.8137	27.9255	27.8336	Q8TAT6;Q8TAT6-2;I3L4U9;I3L3I1;I3L283;A0A0D9SFI9	Q8TAT6;Q8TAT6-2	>sp|Q8TAT6|NPL4_HUMAN Nuclear protein localization protein 4 homolog OS=Homo sapiens GN=NPLOC4 PE=1 SV=3;>sp|Q8TAT6-2|NPL4_HUMAN Isoform 2 of Nuclear protein localization protein 4 homolog OS=Homo sapiens GN=NPLOC4	0	24.794	1581200000	68.119	55	9	9	9	22.9	22.9	22.9	By MS/MS	By MS/MS	By MS/MS	By MS/MS	By MS/MS	By MS/MS	9	9	6	9	9	8	9	9	6	9	9	8	9	9	6	9	9	8	245210000
LIM domain only protein 7	LMO7	0.126111	1.04548		28.422	28.5907	28.5885	28.4015	28.3952	28.4261	E9PMS6;Q8WWI1-3;A0A0A0MTE2;E9PMT2;F8WD26;J3KP06;Q8WWI1-5;Q8WWI1-4;Q8WWI1-2;Q8WWI1;E9PMP7;H0Y424;H0YDG6;H0YDQ3;H0YE95;E9PLU6;E9PK58;E9PJ10;U3KQE6	E9PMS6;Q8WWI1-3;A0A0A0MTE2;E9PMT2;F8WD26;J3KP06;Q8WWI1-5;Q8WWI1-4;Q8WWI1-2;Q8WWI1;E9PMP7;H0Y424	>tr|E9PMS6|E9PMS6_HUMAN LIM domain only protein 7 OS=Homo sapiens GN=LMO7 PE=1 SV=1;>sp|Q8WWI1-3|LMO7_HUMAN Isoform 3 of LIM domain only protein 7 OS=Homo sapiens GN=LMO7;>tr|A0A0A0MTE2|A0A0A0MTE2_HUMAN LIM domain only protein 7 OS=Homo sapiens GN=LMO7 PE=	0	39.557	2295700000	145.42	62	17	17	17	18	18	18	By MS/MS	By MS/MS	By MS/MS	By MS/MS	By MS/MS	By MS/MS	15	16	15	15	17	15	15	16	15	15	17	15	15	16	15	15	17	15	343760000
Putative RNA-binding protein 15	RBM15	0.125954	0.348868		26.1374	26.1337	25.9184	26.1316	25.6874	25.9927	A0A087WWP4;Q96T37-4;Q96T37-2;Q96T37-3;Q96T37	A0A087WWP4;Q96T37-4;Q96T37-2;Q96T37-3;Q96T37	>tr|A0A087WWP4|A0A087WWP4_HUMAN Putative RNA-binding protein 15 OS=Homo sapiens GN=RBM15 PE=1 SV=1;>sp|Q96T37-4|RBM15_HUMAN Isoform 4 of Putative RNA-binding protein 15 OS=Homo sapiens GN=RBM15;>sp|Q96T37-2|RBM15_HUMAN Isoform 2 of Putative RNA-binding pro	0	13.115	416970000	102.13	11	6	6	6	9.8	9.8	9.8	By MS/MS	By MS/MS	By MS/MS	By matching	By MS/MS	By MS/MS	5	5	5	4	6	4	5	5	5	4	6	4	5	5	5	4	6	4	60880000
Alpha/beta hydrolase domain-containing protein 14B	ABHD14B	0.125699	0.975179		27.0671	26.9618	27.112	26.84	26.9548	26.9689	Q96IU4;B4DQI4;F8W9U3;Q96IU4-2	Q96IU4;B4DQI4;F8W9U3	>sp|Q96IU4|ABHEB_HUMAN Alpha/beta hydrolase domain-containing protein 14B OS=Homo sapiens GN=ABHD14B PE=1 SV=1;>tr|B4DQI4|B4DQI4_HUMAN Alpha/beta hydrolase domain-containing protein 14B OS=Homo sapiens GN=ABHD14B PE=1 SV=1;>tr|F8W9U3|F8W9U3_HUMAN Alpha/bet	0	15.088	875180000	22.345	21	6	6	6	36.2	36.2	36.2	By MS/MS	By MS/MS	By MS/MS	By MS/MS	By MS/MS	By MS/MS	6	5	5	6	6	6	6	5	5	6	6	6	6	5	5	6	6	6	174680000
Hsp90 co-chaperone Cdc37;Hsp90 co-chaperone Cdc37, N-terminally processed	CDC37	0.125296	0.667142		30.6425	30.6082	30.778	30.6835	30.5073	30.462	Q16543;K7EQA9;K7EKQ2;K7EL68;K7EIU0	Q16543;K7EQA9;K7EKQ2	>sp|Q16543|CDC37_HUMAN Hsp90 co-chaperone Cdc37 OS=Homo sapiens GN=CDC37 PE=1 SV=1;>tr|K7EQA9|K7EQA9_HUMAN Hsp90 co-chaperone Cdc37 (Fragment) OS=Homo sapiens GN=CDC37 PE=1 SV=1;>tr|K7EKQ2|K7EKQ2_HUMAN Hsp90 co-chaperone Cdc37 (Fragment) OS=Homo sapiens GN	0	67.675	10763000000	44.468	61	10	10	10	32.8	32.8	32.8	By MS/MS	By MS/MS	By MS/MS	By MS/MS	By MS/MS	By MS/MS	9	9	9	10	9	10	9	9	9	10	9	10	9	9	9	10	9	10	1826400000
Elongator complex protein 1	IKBKAP	0.125259	0.772329		29.0505	28.9617	29.0627	28.7709	28.9996	28.9286	O95163;F5H2T0	O95163;F5H2T0	>sp|O95163|ELP1_HUMAN Elongator complex protein 1 OS=Homo sapiens GN=IKBKAP PE=1 SV=3;>tr|F5H2T0|F5H2T0_HUMAN Elongator complex protein 1 OS=Homo sapiens GN=IKBKAP PE=1 SV=1	0	44.722	3275700000	150.25	69	13	13	13	17	17	17	By MS/MS	By MS/MS	By MS/MS	By MS/MS	By MS/MS	By MS/MS	12	12	12	12	13	13	12	12	12	12	13	13	12	12	12	12	13	13	517910000
Signal recognition particle receptor subunit beta	SRPRB	0.125227	1.49669		27.399	27.2961	27.2889	27.184	27.1911	27.2333	Q9Y5M8;C9J5Z8	Q9Y5M8;C9J5Z8	>sp|Q9Y5M8|SRPRB_HUMAN Signal recognition particle receptor subunit beta OS=Homo sapiens GN=SRPRB PE=1 SV=3;>tr|C9J5Z8|C9J5Z8_HUMAN Signal recognition particle receptor subunit beta (Fragment) OS=Homo sapiens GN=SRPRB PE=1 SV=1	0	27.499	1001500000	29.702	26	3	3	3	15.5	15.5	15.5	By MS/MS	By MS/MS	By MS/MS	By MS/MS	By MS/MS	By MS/MS	3	3	3	3	3	2	3	3	3	3	3	2	3	3	3	3	3	2	186580000
Pyrroline-5-carboxylate reductase 3;Pyrroline-5-carboxylate reductase	PYCRL	0.125001	0.389915		25.9668	26.2448	26.2715	25.8525	26.1607	26.095	Q53H96-2;Q53H96;A0A0A0MQS1;B5MD87;F8WEI0	Q53H96-2;Q53H96;A0A0A0MQS1;B5MD87	>sp|Q53H96-2|P5CR3_HUMAN Isoform 2 of Pyrroline-5-carboxylate reductase 3 OS=Homo sapiens GN=PYCRL;>sp|Q53H96|P5CR3_HUMAN Pyrroline-5-carboxylate reductase 3 OS=Homo sapiens GN=PYCRL PE=1 SV=3;>tr|A0A0A0MQS1|A0A0A0MQS1_HUMAN Pyrroline-5-carboxylate reducta	0	15.67	459800000	26.439	15	5	5	5	26	26	26	By MS/MS	By MS/MS	By MS/MS	By MS/MS	By MS/MS	By MS/MS	4	5	4	4	3	3	4	5	4	4	3	3	4	5	4	4	3	3	59360000
Oxysterol-binding protein 1	OSBP	0.124856	0.316602		25.5259	25.2109	25.7448	25.2892	25.4456	25.3723	P22059	P22059	>sp|P22059|OSBP1_HUMAN Oxysterol-binding protein 1 OS=Homo sapiens GN=OSBP PE=1 SV=1	0	6.3661	280550000	89.42	12	2	2	2	3.6	3.6	3.6	By MS/MS	By MS/MS	By MS/MS	By MS/MS	By MS/MS	By MS/MS	2	2	2	2	2	2	2	2	2	2	2	2	2	2	2	2	2	2	42041000
Methylmalonate-semialdehyde dehydrogenase [acylating], mitochondrial	ALDH6A1	0.1247	0.504596		26.3791	26.4835	26.6237	26.4666	26.4372	26.2083	Q02252-2;Q02252;G3V4Z4	Q02252-2;Q02252;G3V4Z4	>sp|Q02252-2|MMSA_HUMAN Isoform 2 of Methylmalonate-semialdehyde dehydrogenase [acylating], mitochondrial OS=Homo sapiens GN=ALDH6A1;>sp|Q02252|MMSA_HUMAN Methylmalonate-semialdehyde dehydrogenase [acylating], mitochondrial OS=Homo sapiens GN=ALDH6A1 PE=1	0	9.4061	564390000	56.227	19	4	4	4	10.7	10.7	10.7	By MS/MS	By MS/MS	By MS/MS	By MS/MS	By MS/MS	By MS/MS	4	4	4	4	4	3	4	4	4	4	4	3	4	4	4	4	4	3	88157000
Protein transport protein Sec61 subunit beta	SEC61B	0.124069	0.0894002		27.7227	28.15	27.7486	28.4684	26.8552	27.9255	P60468;S4R3B5	P60468	>sp|P60468|SC61B_HUMAN Protein transport protein Sec61 subunit beta OS=Homo sapiens GN=SEC61B PE=1 SV=2	0	8.7417	1537200000	9.9743	9	3	3	3	37.5	37.5	37.5	By matching	By MS/MS	By MS/MS	By MS/MS	By MS/MS	By MS/MS	3	3	2	3	3	2	3	3	2	3	3	2	3	3	2	3	3	2	238640000
Histone deacetylase complex subunit SAP18	SAP18	0.123963	0.385107		26.1241	25.8219	25.9869	25.9405	25.6473	25.9731	H7BZW6;X6RAL5;O00422	H7BZW6;X6RAL5;O00422	>tr|H7BZW6|H7BZW6_HUMAN Histone deacetylase complex subunit SAP18 (Fragment) OS=Homo sapiens GN=SAP18 PE=1 SV=2;>tr|X6RAL5|X6RAL5_HUMAN Histone deacetylase complex subunit SAP18 OS=Homo sapiens GN=SAP18 PE=1 SV=1;>sp|O00422|SAP18_HUMAN Histone deacetylase	0	10.947	396900000	16.036	16	4	4	4	26.6	26.6	26.6	By MS/MS	By MS/MS	By MS/MS	By MS/MS	By MS/MS	By MS/MS	2	3	3	4	3	3	2	3	3	4	3	3	2	3	3	4	3	3	50340000
Protein RRP5 homolog	PDCD11	0.123719	0.338545		26.2043	26.5518	26.5676	26.2868	26.4926	26.173	Q14690	Q14690	>sp|Q14690|RRP5_HUMAN Protein RRP5 homolog OS=Homo sapiens GN=PDCD11 PE=1 SV=3	0	4.8583	743560000	208.7	10	3	3	3	1.7	1.7	1.7	By matching	By MS/MS	By MS/MS	By MS/MS	By MS/MS	By matching	3	3	3	3	3	3	3	3	3	3	3	3	3	3	3	3	3	3	100370000
Elongation factor Tu GTP-binding domain-containing protein 1	EFTUD1	0.123492	0.303104		27.039	26.6854	26.5763	26.8219	26.5549	26.5534	Q7Z2Z2-2;Q7Z2Z2	Q7Z2Z2-2;Q7Z2Z2	>sp|Q7Z2Z2-2|ETUD1_HUMAN Isoform 2 of Elongation factor Tu GTP-binding domain-containing protein 1 OS=Homo sapiens GN=EFTUD1;>sp|Q7Z2Z2|ETUD1_HUMAN Elongation factor Tu GTP-binding domain-containing protein 1 OS=Homo sapiens GN=EFTUD1 PE=1 SV=2	0	13.988	682290000	119.89	27	5	5	5	5.6	5.6	5.6	By MS/MS	By MS/MS	By MS/MS	By MS/MS	By MS/MS	By MS/MS	4	5	4	4	4	4	4	5	4	4	4	4	4	5	4	4	4	4	136140000
Nuclear RNA export factor 1	NXF1	0.122505	0.959929		28.2855	28.2714	28.3968	28.2847	28.147	28.1545	Q9UBU9;E9PIN3;Q9UBU9-2;B4E227;E9PLA7;H0YDU0;E9PQA4	Q9UBU9;E9PIN3;Q9UBU9-2	>sp|Q9UBU9|NXF1_HUMAN Nuclear RNA export factor 1 OS=Homo sapiens GN=NXF1 PE=1 SV=1;>tr|E9PIN3|E9PIN3_HUMAN Nuclear RNA export factor 1 (Fragment) OS=Homo sapiens GN=NXF1 PE=1 SV=1;>sp|Q9UBU9-2|NXF1_HUMAN Isoform 2 of Nuclear RNA export factor 1 OS=Homo sa	0	32.089	1962900000	70.182	54	13	13	13	29.1	29.1	29.1	By MS/MS	By MS/MS	By MS/MS	By MS/MS	By MS/MS	By MS/MS	11	13	9	12	12	13	11	13	9	12	12	13	11	13	9	12	12	13	318680000
28S ribosomal protein S30, mitochondrial	MRPS30	0.122175	0.728843		25.474	25.4155	25.6323	25.3834	25.4574	25.3146	A0A087WV52;Q9NP92	A0A087WV52;Q9NP92	>tr|A0A087WV52|A0A087WV52_HUMAN 28S ribosomal protein S30, mitochondrial OS=Homo sapiens GN=MRPS30 PE=1 SV=1;>sp|Q9NP92|RT30_HUMAN 28S ribosomal protein S30, mitochondrial OS=Homo sapiens GN=MRPS30 PE=1 SV=2	0	6.2507	284570000	38.893	10	2	2	2	9.5	9.5	9.5	By MS/MS	By MS/MS	By MS/MS	By MS/MS	By MS/MS	By MS/MS	2	2	2	2	2	2	2	2	2	2	2	2	2	2	2	2	2	2	38550000
WD repeat-containing protein 70	WDR70	0.122088	0.661743		27.7868	27.873	27.7818	27.6864	27.8297	27.5591	Q9NW82;D6RIW8	Q9NW82	>sp|Q9NW82|WDR70_HUMAN WD repeat-containing protein 70 OS=Homo sapiens GN=WDR70 PE=1 SV=1	0	16.75	1398500000	73.2	19	9	9	9	16.1	16.1	16.1	By MS/MS	By MS/MS	By MS/MS	By MS/MS	By MS/MS	By MS/MS	9	9	9	9	7	9	9	9	9	9	7	9	9	9	9	9	7	9	263450000
Calpain small subunit 1	CAPNS1	0.121758	0.507591		28.619	28.8238	28.5003	28.5139	28.6107	28.4532	A0A0C4DGQ5;P04632;K7EIV0;A0A075B7C0;K7ELJ7;U3KQE2;K7EM73;K7EKD8;U3KPR7;Q96L46;K7ES78;K7EMQ1	A0A0C4DGQ5;P04632;K7EIV0;A0A075B7C0;K7ELJ7;U3KQE2;K7EM73;K7EKD8;U3KPR7	>tr|A0A0C4DGQ5|A0A0C4DGQ5_HUMAN Calpain small subunit 1 OS=Homo sapiens GN=CAPNS1 PE=1 SV=1;>sp|P04632|CPNS1_HUMAN Calpain small subunit 1 OS=Homo sapiens GN=CAPNS1 PE=1 SV=1;>tr|K7EIV0|K7EIV0_HUMAN Calpain small subunit 1 (Fragment) OS=Homo sapiens GN=CAP	0	20.505	2622500000	33.786	29	7	7	7	26.4	26.4	26.4	By MS/MS	By MS/MS	By MS/MS	By MS/MS	By MS/MS	By MS/MS	7	7	7	7	6	7	7	7	7	7	6	7	7	7	7	7	6	7	467930000
Ankyrin repeat and LEM domain-containing protein 2	ANKLE2	0.121536	0.415841		24.6978	24.526	24.9207	24.5095	24.6797	24.5907	Q86XL3;Q86XL3-2;F5H1D4;Q86XL3-3	Q86XL3;Q86XL3-2	>sp|Q86XL3|ANKL2_HUMAN Ankyrin repeat and LEM domain-containing protein 2 OS=Homo sapiens GN=ANKLE2 PE=1 SV=4;>sp|Q86XL3-2|ANKL2_HUMAN Isoform 2 of Ankyrin repeat and LEM domain-containing protein 2 OS=Homo sapiens GN=ANKLE2	0	5.5457	161700000	104.11	10	3	3	3	4.9	4.9	4.9	By MS/MS	By MS/MS	By MS/MS	By MS/MS	By MS/MS	By MS/MS	3	3	2	3	2	3	3	3	2	3	2	3	3	3	2	3	2	3	26340000
Cleavage stimulation factor subunit 1	CSTF1	0.120779	0.579879		29.4952	29.3649	29.6807	29.3633	29.4089	29.4062	Q05048;A0A0A0MSZ9;A3KFI9	Q05048;A0A0A0MSZ9	>sp|Q05048|CSTF1_HUMAN Cleavage stimulation factor subunit 1 OS=Homo sapiens GN=CSTF1 PE=1 SV=1;>tr|A0A0A0MSZ9|A0A0A0MSZ9_HUMAN Cleavage stimulation factor subunit 1 (Fragment) OS=Homo sapiens GN=CSTF1 PE=1 SV=1	0	31.153	5158700000	48.357	82	10	10	10	33.2	33.2	33.2	By MS/MS	By MS/MS	By MS/MS	By MS/MS	By MS/MS	By MS/MS	10	10	10	10	10	10	10	10	10	10	10	10	10	10	10	10	10	10	911070000
F-actin-capping protein subunit beta	CAPZB	0.120398	0.263277		26.4517	26.3693	26.5979	26.551	26.0147	26.4919	B1AK87;B1AK88;P47756-2;P47756;B1AK85	B1AK87;B1AK88;P47756-2;P47756;B1AK85	>tr|B1AK87|B1AK87_HUMAN Capping protein (Actin filament) muscle Z-line, beta, isoform CRA_a OS=Homo sapiens GN=CAPZB PE=1 SV=1;>tr|B1AK88|B1AK88_HUMAN Capping protein (Actin filament) muscle Z-line, beta, isoform CRA_d OS=Homo sapiens GN=CAPZB PE=1 SV=1;>s	0.00043365	3.6361	558230000	29.295	3	3	3	3	14.6	14.6	14.6	By matching	By MS/MS	By matching	By matching	By MS/MS	By MS/MS	2	3	3	3	3	3	2	3	3	3	3	3	2	3	3	3	3	3	59158000
Inhibitor of nuclear factor kappa-B kinase-interacting protein	IKBIP	0.12019	1.00595		25.8921	25.9228	25.8717	25.7733	25.6827	25.8699	Q70UQ0-4	Q70UQ0-4	>sp|Q70UQ0-4|IKIP_HUMAN Isoform 4 of Inhibitor of nuclear factor kappa-B kinase-interacting protein OS=Homo sapiens GN=IKBIP	0	6.9958	370110000	43.083	8	2	2	2	6.4	6.4	6.4	By MS/MS	By MS/MS	By MS/MS	By MS/MS	By MS/MS	By MS/MS	2	2	2	2	2	2	2	2	2	2	2	2	2	2	2	2	2	2	62931000
Large proline-rich protein BAG6	BAG6	0.119783	0.524743		27.7554	27.5615	27.6872	27.3916	27.5801	27.673	P46379-5;P46379-2;P46379;P46379-3;P46379-4;F6S6P2;X6REW1;F6TC96;F6UR09;F6U1F2;F6XTU0;H0Y710;F6WML8;F6VEM6;F6X9W3;F6U341;H0Y4L1	P46379-5;P46379-2;P46379;P46379-3;P46379-4;F6S6P2;X6REW1	>sp|P46379-5|BAG6_HUMAN Isoform 5 of Large proline-rich protein BAG6 OS=Homo sapiens GN=BAG6;>sp|P46379-2|BAG6_HUMAN Isoform 2 of Large proline-rich protein BAG6 OS=Homo sapiens GN=BAG6;>sp|P46379|BAG6_HUMAN Large proline-rich protein BAG6 OS=Homo sapiens	0	17.678	1251900000	113.45	13	8	8	8	9.4	9.4	9.4	By MS/MS	By MS/MS	By MS/MS	By matching	By MS/MS	By MS/MS	8	8	6	7	8	7	8	8	6	7	8	7	8	8	6	7	8	7	206030000
Ubiquitin-conjugating enzyme E2 C	UBE2C	0.118353	0.335949		26.1589	26.1731	26.3573	26.3698	25.9488	26.0156	O00762;O00762-2;O00762-3;K4DI81;A0A0A0MSE8;A0A087WVK1;O00762-4	O00762;O00762-2;O00762-3	>sp|O00762|UBE2C_HUMAN Ubiquitin-conjugating enzyme E2 C OS=Homo sapiens GN=UBE2C PE=1 SV=1;>sp|O00762-2|UBE2C_HUMAN Isoform 2 of Ubiquitin-conjugating enzyme E2 C OS=Homo sapiens GN=UBE2C;>sp|O00762-3|UBE2C_HUMAN Isoform 3 of Ubiquitin-conjugating enzyme	0	10.159	474140000	19.652	18	3	3	3	25.1	25.1	25.1	By MS/MS	By MS/MS	By MS/MS	By MS/MS	By MS/MS	By MS/MS	3	3	3	3	3	3	3	3	3	3	3	3	3	3	3	3	3	3	67134000
Eukaryotic translation initiation factor 3 subunit K	EIF3K	0.118053	0.510561		28.8236	28.9883	28.9114	28.8319	28.9191	28.6181	K7ES31;K7ERF1;Q9UBQ5-2;Q9UBQ5;K7EQM4;A0A087WVB9	K7ES31;K7ERF1;Q9UBQ5-2;Q9UBQ5;K7EQM4;A0A087WVB9	>tr|K7ES31|K7ES31_HUMAN Eukaryotic translation initiation factor 3 subunit K OS=Homo sapiens GN=EIF3K PE=1 SV=1;>tr|K7ERF1|K7ERF1_HUMAN Eukaryotic translation initiation factor 3 subunit K OS=Homo sapiens GN=EIF3K PE=1 SV=1;>sp|Q9UBQ5-2|EIF3K_HUMAN Isoform	0	13.842	3254000000	15.875	36	5	5	5	43.8	43.8	43.8	By MS/MS	By MS/MS	By MS/MS	By MS/MS	By MS/MS	By MS/MS	5	5	5	5	5	5	5	5	5	5	5	5	5	5	5	5	5	5	563880000
Calcium homeostasis endoplasmic reticulum protein	CHERP	0.117887	0.746035		27.9994	27.8582	28.0842	27.9086	27.8055	27.874	J3QK89;Q8IWX8	J3QK89;Q8IWX8	>tr|J3QK89|J3QK89_HUMAN Calcium homeostasis endoplasmic reticulum protein OS=Homo sapiens GN=CHERP PE=1 SV=1;>sp|Q8IWX8|CHERP_HUMAN Calcium homeostasis endoplasmic reticulum protein OS=Homo sapiens GN=CHERP PE=1 SV=3	0	13.035	1571100000	104.93	10	5	5	5	7.9	7.9	7.9	By MS/MS	By MS/MS	By MS/MS	By MS/MS	By MS/MS	By MS/MS	5	5	5	3	5	5	5	5	5	3	5	5	5	5	5	3	5	5	324800000
Serine/threonine-protein kinase MARK2	MARK2	0.117272	0.295881		26.0295	26.499	26.2566	26.3149	26.0356	26.0828	E7ETY4;E9PC69;Q7KZI7-10;Q7KZI7-13;Q7KZI7-7;Q7KZI7-2;Q7KZI7-15;Q7KZI7-5;Q7KZI7-16;Q7KZI7-4;Q7KZI7-9;Q7KZI7-12;Q7KZI7-14;Q7KZI7-3;Q7KZI7-6;Q7KZI7-11;Q7KZI7-8;Q7KZI7	E7ETY4;E9PC69;Q7KZI7-10;Q7KZI7-13;Q7KZI7-7;Q7KZI7-2;Q7KZI7-15;Q7KZI7-5;Q7KZI7-16;Q7KZI7-4;Q7KZI7-9;Q7KZI7-12;Q7KZI7-14;Q7KZI7-3;Q7KZI7-6;Q7KZI7-11;Q7KZI7-8;Q7KZI7	>tr|E7ETY4|E7ETY4_HUMAN Serine/threonine-protein kinase MARK2 OS=Homo sapiens GN=MARK2 PE=1 SV=1;>tr|E9PC69|E9PC69_HUMAN Serine/threonine-protein kinase MARK2 OS=Homo sapiens GN=MARK2 PE=1 SV=3;>sp|Q7KZI7-10|MARK2_HUMAN Isoform 10 of Serine/threonine-prote	0	13.598	482810000	78.452	17	4	4	4	9.7	9.7	9.7	By MS/MS	By MS/MS	By MS/MS	By MS/MS	By MS/MS	By MS/MS	4	4	4	4	3	3	4	4	4	4	3	3	4	4	4	4	3	3	76877000
Sepiapterin reductase	SPR	0.117089	0.641819		28.1349	28.1574	28.2832	28.0185	27.9953	28.2105	P35270;REV__Q16649	P35270	>sp|P35270|SPRE_HUMAN Sepiapterin reductase OS=Homo sapiens GN=SPR PE=1 SV=1	0	38.12	1823100000	28.048	41	6	6	6	27.2	27.2	27.2	By MS/MS	By MS/MS	By MS/MS	By MS/MS	By MS/MS	By MS/MS	5	4	4	6	6	5	5	4	4	6	6	5	5	4	4	6	6	5	317730000
FAD-dependent oxidoreductase domain-containing protein 1	FOXRED1	0.116649	0.771069		26.7991	26.7905	26.9013	26.6914	26.8268	26.6228	Q96CU9-3;Q96CU9;E9PP78;Q96CU9-2	Q96CU9-3;Q96CU9	>sp|Q96CU9-3|FXRD1_HUMAN Isoform 3 of FAD-dependent oxidoreductase domain-containing protein 1 OS=Homo sapiens GN=FOXRED1;>sp|Q96CU9|FXRD1_HUMAN FAD-dependent oxidoreductase domain-containing protein 1 OS=Homo sapiens GN=FOXRED1 PE=1 SV=2	0	8.7861	704720000	52.104	11	5	5	5	12.9	12.9	12.9	By MS/MS	By MS/MS	By MS/MS	By MS/MS	By MS/MS	By MS/MS	4	5	5	5	5	5	4	5	5	5	5	5	4	5	5	5	5	5	89307000
Probable ATP-dependent RNA helicase DDX6	DDX6	0.116264	0.626879		29.0602	29.3376	29.2472	29.1333	29.0819	29.081	P26196;Q8IV96	P26196	>sp|P26196|DDX6_HUMAN Probable ATP-dependent RNA helicase DDX6 OS=Homo sapiens GN=DDX6 PE=1 SV=2	0	35.933	3766400000	54.416	45	9	9	9	27.3	27.3	27.3	By MS/MS	By MS/MS	By MS/MS	By MS/MS	By MS/MS	By MS/MS	9	9	9	9	9	8	9	9	9	9	9	8	9	9	9	9	9	8	580160000
Microtubule-associated protein 1S;MAP1S heavy chain;MAP1S light chain	MAP1S	0.114873	0.680741		26.4719	26.6468	26.582	26.5497	26.4549	26.3515	Q66K74-2;Q66K74;M0QZ50;M0R1M7;M0QXQ9;M0QY41	Q66K74-2;Q66K74	>sp|Q66K74-2|MAP1S_HUMAN Isoform 2 of Microtubule-associated protein 1S OS=Homo sapiens GN=MAP1S;>sp|Q66K74|MAP1S_HUMAN Microtubule-associated protein 1S OS=Homo sapiens GN=MAP1S PE=1 SV=2	0	17.01	592610000	109.79	12	6	6	6	10.2	10.2	10.2	By MS/MS	By MS/MS	By matching	By MS/MS	By MS/MS	By MS/MS	5	5	4	5	5	4	5	5	4	5	5	4	5	5	4	5	5	4	101230000
Serine/arginine-rich splicing factor 11	SRSF11	0.114798	0.877128		26.1628	26.2005	26.221	25.9669	26.1627	26.1103	Q5T760;Q05519-2;Q05519;S4R3C4;B4DWT1	Q5T760;Q05519-2;Q05519;S4R3C4;B4DWT1	>tr|Q5T760|Q5T760_HUMAN Serine/arginine-rich-splicing factor 11 (Fragment) OS=Homo sapiens GN=SRSF11 PE=1 SV=1;>sp|Q05519-2|SRS11_HUMAN Isoform 2 of Serine/arginine-rich splicing factor 11 OS=Homo sapiens GN=SRSF11;>sp|Q05519|SRS11_HUMAN Serine/arginine-ri	0	5.6627	454650000	42.316	14	2	2	2	6.4	6.4	6.4	By MS/MS	By MS/MS	By MS/MS	By MS/MS	By MS/MS	By MS/MS	2	2	2	2	2	2	2	2	2	2	2	2	2	2	2	2	2	2	68763000
26S protease regulatory subunit 6A	PSMC3	0.114689	1.15766		31.2608	31.2023	31.2541	31.1155	31.2024	31.0551	R4GNH3;P17980;E9PM69;E9PMD8;E9PKD5;E9PN50;E9PLG2	R4GNH3;P17980;E9PM69;E9PMD8;E9PKD5;E9PN50	>tr|R4GNH3|R4GNH3_HUMAN 26S protease regulatory subunit 6A OS=Homo sapiens GN=PSMC3 PE=1 SV=1;>sp|P17980|PRS6A_HUMAN 26S protease regulatory subunit 6A OS=Homo sapiens GN=PSMC3 PE=1 SV=3;>tr|E9PM69|E9PM69_HUMAN 26S protease regulatory subunit 6A OS=Homo sa	0	190.35	16596000000	47.352	180	18	18	18	57.9	57.9	57.9	By MS/MS	By MS/MS	By MS/MS	By MS/MS	By MS/MS	By MS/MS	18	18	18	17	18	18	18	18	18	17	18	18	18	18	18	17	18	18	2908800000
Paired amphipathic helix protein Sin3a	SIN3A	0.114037	0.75553		27.8666	28.0561	28.0883	27.8995	27.8879	27.8815	Q96ST3;H3BP90	Q96ST3	>sp|Q96ST3|SIN3A_HUMAN Paired amphipathic helix protein Sin3a OS=Homo sapiens GN=SIN3A PE=1 SV=2	0	29.042	1619800000	145.17	44	13	13	13	12.3	12.3	12.3	By MS/MS	By MS/MS	By MS/MS	By MS/MS	By MS/MS	By MS/MS	12	11	12	12	13	12	12	11	12	12	13	12	12	11	12	12	13	12	226920000
Glutamate--cysteine ligase regulatory subunit	GCLM	0.113756	0.423646		28.2902	28.4349	28.1689	28.1277	28.0738	28.3513	P48507;P48507-2	P48507;P48507-2	>sp|P48507|GSH0_HUMAN Glutamate--cysteine ligase regulatory subunit OS=Homo sapiens GN=GCLM PE=1 SV=1;>sp|P48507-2|GSH0_HUMAN Isoform 2 of Glutamate--cysteine ligase regulatory subunit OS=Homo sapiens GN=GCLM	0	25.26	1960100000	30.727	32	5	5	5	25.9	25.9	25.9	By MS/MS	By MS/MS	By MS/MS	By MS/MS	By MS/MS	By MS/MS	5	5	5	5	4	4	5	5	5	5	4	4	5	5	5	5	4	4	343690000
Serine/threonine-protein kinase N2	PKN2	0.113475	3.18073		29.4207	29.412	29.4358	29.3221	29.2907	29.3152	Q16513-2;Q16513;Q16513-3;Q16513-4;Q16513-5;B1AL79;H0Y5V5;A0A0A0MRN8	Q16513-2;Q16513;Q16513-3;Q16513-4;Q16513-5;B1AL79	>sp|Q16513-2|PKN2_HUMAN Isoform 2 of Serine/threonine-protein kinase N2 OS=Homo sapiens GN=PKN2;>sp|Q16513|PKN2_HUMAN Serine/threonine-protein kinase N2 OS=Homo sapiens GN=PKN2 PE=1 SV=1;>sp|Q16513-3|PKN2_HUMAN Isoform 3 of Serine/threonine-protein kinase	0	45.305	4275800000	110.34	65	17	17	17	23.7	23.7	23.7	By MS/MS	By MS/MS	By MS/MS	By MS/MS	By MS/MS	By MS/MS	15	15	16	11	14	15	15	15	16	11	14	15	15	15	16	11	14	15	770280000
Acyl-CoA dehydrogenase family member 9, mitochondrial	ACAD9	0.113307	0.720067		28.3546	28.3833	28.5402	28.2335	28.3814	28.3233	Q9H845;H0Y8Z9	Q9H845;H0Y8Z9	>sp|Q9H845|ACAD9_HUMAN Acyl-CoA dehydrogenase family member 9, mitochondrial OS=Homo sapiens GN=ACAD9 PE=1 SV=1;>tr|H0Y8Z9|H0Y8Z9_HUMAN Acyl-CoA dehydrogenase family member 9, mitochondrial (Fragment) OS=Homo sapiens GN=ACAD9 PE=1 SV=1	0	20.36	2167500000	68.76	60	9	9	9	16.7	16.7	16.7	By MS/MS	By MS/MS	By MS/MS	By MS/MS	By MS/MS	By MS/MS	8	8	9	9	7	9	8	8	9	9	7	9	8	8	9	9	7	9	331650000
E3 ubiquitin-protein ligase TRIP12	TRIP12	0.112599	0.633745		26.0422	26.0861	25.9226	25.982	25.9525	25.7787	Q14669-4;Q14669;Q14669-2;Q14669-3;H7C2Y1	Q14669-4;Q14669;Q14669-2;Q14669-3;H7C2Y1	>sp|Q14669-4|TRIPC_HUMAN Isoform 4 of E3 ubiquitin-protein ligase TRIP12 OS=Homo sapiens GN=TRIP12;>sp|Q14669|TRIPC_HUMAN E3 ubiquitin-protein ligase TRIP12 OS=Homo sapiens GN=TRIP12 PE=1 SV=1;>sp|Q14669-2|TRIPC_HUMAN Isoform 2 of E3 ubiquitin-protein liga	0	12.974	402840000	192.07	19	6	6	6	4.9	4.9	4.9	By MS/MS	By MS/MS	By MS/MS	By MS/MS	By MS/MS	By MS/MS	4	5	5	4	6	6	4	5	5	4	6	6	4	5	5	4	6	6	72869000
S-formylglutathione hydrolase	ESD	0.112553	0.492942		27.9022	28.0174	27.8181	27.6829	27.9557	27.7614	P10768;X6RA14;H7BZT7;U3KQT1	P10768;X6RA14;H7BZT7	>sp|P10768|ESTD_HUMAN S-formylglutathione hydrolase OS=Homo sapiens GN=ESD PE=1 SV=2;>tr|X6RA14|X6RA14_HUMAN S-formylglutathione hydrolase OS=Homo sapiens GN=ESD PE=1 SV=1;>tr|H7BZT7|H7BZT7_HUMAN S-formylglutathione hydrolase (Fragment) OS=Homo sapiens GN=	0	23.955	1510400000	31.462	21	6	6	6	38.3	38.3	38.3	By MS/MS	By MS/MS	By MS/MS	By MS/MS	By MS/MS	By MS/MS	5	5	5	6	5	4	5	5	5	6	5	4	5	5	5	6	5	4	249650000
Pentatricopeptide repeat domain-containing protein 3, mitochondrial	PTCD3	0.112452	1.1111		25.8239	25.9478	25.9211	25.7659	25.7472	25.8424	Q96EY7;Q96EY7-2;B8ZZQ4	Q96EY7;Q96EY7-2	>sp|Q96EY7|PTCD3_HUMAN Pentatricopeptide repeat domain-containing protein 3, mitochondrial OS=Homo sapiens GN=PTCD3 PE=1 SV=3;>sp|Q96EY7-2|PTCD3_HUMAN Isoform 2 of Pentatricopeptide repeat domain-containing protein 3, mitochondrial OS=Homo sapiens GN=PTCD3	0	8.6354	369590000	78.549	5	4	4	4	7.3	7.3	7.3	By MS/MS	By MS/MS	By MS/MS	By MS/MS	By MS/MS	By matching	4	3	3	3	3	2	4	3	3	3	3	2	4	3	3	3	3	2	88317000
Heme oxygenase 2	HMOX2	0.112073	0.229528		25.3817	25.8066	25.4629	25.2773	25.7176	25.3201	I3L159;I3L1F5;P30519;A0A087WT44;P30519-2;I3L276;I3L4P8;I3L463	I3L159;I3L1F5;P30519;A0A087WT44;P30519-2;I3L276;I3L4P8;I3L463	>tr|I3L159|I3L159_HUMAN Heme oxygenase 2 (Fragment) OS=Homo sapiens GN=HMOX2 PE=1 SV=1;>tr|I3L1F5|I3L1F5_HUMAN Heme oxygenase 2 (Fragment) OS=Homo sapiens GN=HMOX2 PE=1 SV=1;>sp|P30519|HMOX2_HUMAN Heme oxygenase 2 OS=Homo sapiens GN=HMOX2 PE=1 SV=2;>tr|A0A	0	6.2563	294610000	26.578	8	4	4	4	24.5	24.5	24.5	By matching	By MS/MS	By matching	By MS/MS	By MS/MS	By MS/MS	4	4	3	4	4	4	4	4	3	4	4	4	4	4	3	4	4	4	53070000
Perilipin-3	PLIN3	0.112039	0.865061		29.2604	29.3745	29.1922	29.1351	29.2203	29.1355	O60664-4;O60664-3;O60664;K7EL96;K7ERZ3;K7ER39;O60664-2	O60664-4;O60664-3;O60664;K7EL96;K7ERZ3	>sp|O60664-4|PLIN3_HUMAN Isoform 4 of Perilipin-3 OS=Homo sapiens GN=PLIN3;>sp|O60664-3|PLIN3_HUMAN Isoform 3 of Perilipin-3 OS=Homo sapiens GN=PLIN3;>sp|O60664|PLIN3_HUMAN Perilipin-3 OS=Homo sapiens GN=PLIN3 PE=1 SV=3;>tr|K7EL96|K7EL96_HUMAN Perilipin-3	0	63.111	3905500000	45.803	37	10	10	10	37.2	37.2	37.2	By MS/MS	By MS/MS	By MS/MS	By MS/MS	By MS/MS	By MS/MS	10	10	9	10	10	10	10	10	9	10	10	10	10	10	9	10	10	10	723170000
U1 small nuclear ribonucleoprotein 70 kDa	SNRNP70	0.111964	1.16969		27.246	27.1988	27.3329	27.14	27.1133	27.1885	P08621-2;P08621;P08621-3;M0QYR1;M0QX04;P08621-4	P08621-2;P08621;P08621-3;M0QYR1	>sp|P08621-2|RU17_HUMAN Isoform 2 of U1 small nuclear ribonucleoprotein 70 kDa OS=Homo sapiens GN=SNRNP70;>sp|P08621|RU17_HUMAN U1 small nuclear ribonucleoprotein 70 kDa OS=Homo sapiens GN=SNRNP70 PE=1 SV=2;>sp|P08621-3|RU17_HUMAN Isoform 3 of U1 small nuc	0	16.652	949900000	50.617	23	6	6	6	15.9	15.9	15.9	By MS/MS	By MS/MS	By MS/MS	By MS/MS	By MS/MS	By MS/MS	5	6	5	6	5	6	5	6	5	6	5	6	5	6	5	6	5	6	138860000
TRAF-type zinc finger domain-containing protein 1	TRAFD1	0.111914	0.29257		27.2638	27.1254	27.166	27.1764	26.7789	27.2643	O14545;F8VNX8;F8VWK2;F8VVF3;O14545-2	O14545;F8VNX8	>sp|O14545|TRAD1_HUMAN TRAF-type zinc finger domain-containing protein 1 OS=Homo sapiens GN=TRAFD1 PE=1 SV=1;>tr|F8VNX8|F8VNX8_HUMAN TRAF-type zinc finger domain-containing protein 1 (Fragment) OS=Homo sapiens GN=TRAFD1 PE=1 SV=1	0	11.002	905590000	64.84	25	6	6	6	14.8	14.8	14.8	By MS/MS	By MS/MS	By MS/MS	By MS/MS	By MS/MS	By MS/MS	5	6	6	6	5	5	5	6	6	6	5	5	5	6	6	6	5	5	132190000
Peptidyl-prolyl cis-trans isomerase;Peptidyl-prolyl cis-trans isomerase H	PPIH	0.110867	0.696795		28.9838	28.8061	28.8902	28.8636	28.6877	28.7962	C9JQD4;O43447;H0YEL5;O43447-2;A6NM32	C9JQD4;O43447;H0YEL5;O43447-2	>tr|C9JQD4|C9JQD4_HUMAN Peptidyl-prolyl cis-trans isomerase (Fragment) OS=Homo sapiens GN=PPIH PE=1 SV=1;>sp|O43447|PPIH_HUMAN Peptidyl-prolyl cis-trans isomerase H OS=Homo sapiens GN=PPIH PE=1 SV=1;>tr|H0YEL5|H0YEL5_HUMAN Peptidyl-prolyl cis-trans isomera	0	15.336	3086600000	15.8	47	6	6	6	34.7	34.7	34.7	By MS/MS	By MS/MS	By MS/MS	By MS/MS	By MS/MS	By MS/MS	6	5	6	5	6	6	6	5	6	5	6	6	6	5	6	5	6	6	603890000
3-ketoacyl-CoA thiolase, mitochondrial	ACAA2	0.110321	0.678835		30.03	29.9021	29.8055	29.8694	29.7857	29.7515	A0A0B4J2A4;P42765;K7EME0;K7ER88;K7EJB1;K7EJ68	A0A0B4J2A4;P42765;K7EME0	>tr|A0A0B4J2A4|A0A0B4J2A4_HUMAN 3-ketoacyl-CoA thiolase, mitochondrial OS=Homo sapiens GN=ACAA2 PE=1 SV=1;>sp|P42765|THIM_HUMAN 3-ketoacyl-CoA thiolase, mitochondrial OS=Homo sapiens GN=ACAA2 PE=1 SV=2;>tr|K7EME0|K7EME0_HUMAN 3-ketoacyl-CoA thiolase, mitoc	0	46.693	6559800000	41.601	95	12	12	12	48.5	48.5	48.5	By MS/MS	By MS/MS	By MS/MS	By MS/MS	By MS/MS	By MS/MS	12	12	12	12	12	12	12	12	12	12	12	12	12	12	12	12	12	12	1124600000
Transcription elongation factor B polypeptide 1	TCEB1	0.109294	0.745148		28.9179	29.0957	29.1313	28.9428	28.9144	28.9598	E5RHG8;Q15369;R4GMY8;Q15369-2	E5RHG8;Q15369;R4GMY8;Q15369-2	>tr|E5RHG8|E5RHG8_HUMAN Transcription elongation factor B polypeptide 1 (Fragment) OS=Homo sapiens GN=TCEB1 PE=1 SV=1;>sp|Q15369|ELOC_HUMAN Transcription elongation factor B polypeptide 1 OS=Homo sapiens GN=TCEB1 PE=1 SV=1;>tr|R4GMY8|R4GMY8_HUMAN Transcrip	0	31.347	3927800000	9.9601	65	4	4	4	62.9	62.9	62.9	By MS/MS	By MS/MS	By MS/MS	By MS/MS	By MS/MS	By MS/MS	4	4	4	4	4	4	4	4	4	4	4	4	4	4	4	4	4	4	657240000
NADH-ubiquinone oxidoreductase 75 kDa subunit, mitochondrial	NDUFS1	0.109076	1.25345		29.9067	29.9532	30.0114	29.8972	29.8026	29.8444	P28331-4;P28331-5;P28331;P28331-2;B4DJ81;P28331-3;C9JPQ5	P28331-4;P28331-5;P28331;P28331-2;B4DJ81;P28331-3	>sp|P28331-4|NDUS1_HUMAN Isoform 4 of NADH-ubiquinone oxidoreductase 75 kDa subunit, mitochondrial OS=Homo sapiens GN=NDUFS1;>sp|P28331-5|NDUS1_HUMAN Isoform 5 of NADH-ubiquinone oxidoreductase 75 kDa subunit, mitochondrial OS=Homo sapiens GN=NDUFS1;>sp|P2	0	95.101	6243800000	73.527	114	20	20	20	41.9	41.9	41.9	By MS/MS	By MS/MS	By MS/MS	By MS/MS	By MS/MS	By MS/MS	16	18	18	18	17	16	16	18	18	18	17	16	16	18	18	18	17	16	920310000
TBC1 domain family member 9B	TBC1D9B	0.108977	0.569916		25.7999	26.0804	25.9845	25.8425	25.8845	25.8109	Q66K14-2;Q66K14;H0YB08	Q66K14-2;Q66K14	>sp|Q66K14-2|TBC9B_HUMAN Isoform 2 of TBC1 domain family member 9B OS=Homo sapiens GN=TBC1D9B;>sp|Q66K14|TBC9B_HUMAN TBC1 domain family member 9B OS=Homo sapiens GN=TBC1D9B PE=1 SV=3	0	10.97	441920000	138.67	14	4	4	4	4.6	4.6	4.6	By MS/MS	By MS/MS	By MS/MS	By MS/MS	By MS/MS	By MS/MS	3	4	3	3	3	3	3	4	3	3	3	3	3	4	3	3	3	3	40943000
60S ribosomal protein L13	RPL13	0.108237	0.290833		31.4697	31.894	31.5436	31.4451	31.676	31.4614	P26373;P26373-2;J3KS98;J3QSB4;H3BUK8;H3BTH3	P26373;P26373-2	>sp|P26373|RL13_HUMAN 60S ribosomal protein L13 OS=Homo sapiens GN=RPL13 PE=1 SV=4;>sp|P26373-2|RL13_HUMAN Isoform 2 of 60S ribosomal protein L13 OS=Homo sapiens GN=RPL13	0	90.697	22211000000	24.261	49	7	7	7	28.4	28.4	28.4	By MS/MS	By MS/MS	By MS/MS	By MS/MS	By MS/MS	By MS/MS	7	7	7	7	7	7	7	7	7	7	7	7	7	7	7	7	7	7	3443200000
Coiled-coil and C2 domain-containing protein 1A	CC2D1A	0.108232	1.43961		26.959	26.9191	27.0328	26.8726	26.8407	26.8729	Q6P1N0;Q6P1N0-2;K7EJY5;K7EMP1	Q6P1N0;Q6P1N0-2	>sp|Q6P1N0|C2D1A_HUMAN Coiled-coil and C2 domain-containing protein 1A OS=Homo sapiens GN=CC2D1A PE=1 SV=1;>sp|Q6P1N0-2|C2D1A_HUMAN Isoform 2 of Coiled-coil and C2 domain-containing protein 1A OS=Homo sapiens GN=CC2D1A	0	13.172	800030000	104.06	17	7	7	7	9.8	9.8	9.8	By MS/MS	By MS/MS	By MS/MS	By MS/MS	By MS/MS	By MS/MS	6	6	6	7	5	6	6	6	6	7	5	6	6	6	6	7	5	6	120390000
LIM and SH3 domain protein 1	LASP1	0.108033	0.280837		28.8622	29.0348	29.194	29.1267	28.9343	28.7058	Q14847;Q14847-2;C9J9W2;Q14847-3;F6S2S5;K7ESD6	Q14847;Q14847-2;C9J9W2;Q14847-3	>sp|Q14847|LASP1_HUMAN LIM and SH3 domain protein 1 OS=Homo sapiens GN=LASP1 PE=1 SV=2;>sp|Q14847-2|LASP1_HUMAN Isoform 2 of LIM and SH3 domain protein 1 OS=Homo sapiens GN=LASP1;>tr|C9J9W2|C9J9W2_HUMAN LIM and SH3 domain protein 1 (Fragment) OS=Homo sapie	0	27.567	3301000000	29.717	27	9	9	9	29.1	29.1	29.1	By MS/MS	By MS/MS	By MS/MS	By MS/MS	By MS/MS	By MS/MS	9	8	8	9	9	7	9	8	8	9	9	7	9	8	8	9	9	7	463060000
Dihydrolipoyl dehydrogenase, mitochondrial;Dihydrolipoyl dehydrogenase	DLD	0.107673	0.474234		31.4399	31.1548	31.2837	31.1489	31.1153	31.291	P09622;E9PEX6;P09622-3;P09622-2;F8WDM5;F2Z2E3	P09622;E9PEX6;P09622-3;P09622-2	>sp|P09622|DLDH_HUMAN Dihydrolipoyl dehydrogenase, mitochondrial OS=Homo sapiens GN=DLD PE=1 SV=2;>tr|E9PEX6|E9PEX6_HUMAN Dihydrolipoyl dehydrogenase OS=Homo sapiens GN=DLD PE=1 SV=1;>sp|P09622-3|DLDH_HUMAN Isoform 3 of Dihydrolipoyl dehydrogenase, mitocho	0	120.62	16016000000	54.177	98	15	15	15	40.3	40.3	40.3	By MS/MS	By MS/MS	By MS/MS	By MS/MS	By MS/MS	By MS/MS	15	14	15	15	15	15	15	14	15	15	15	15	15	14	15	15	15	15	2864800000
Pescadillo homolog	PES1	0.107568	0.242401		27.3188	27.6493	27.4654	27.6063	27.1013	27.4032	B5MCF9;O00541-2;O00541;B3KXD6;H7C267;H7BYY8	B5MCF9;O00541-2;O00541;B3KXD6	>tr|B5MCF9|B5MCF9_HUMAN Pescadillo homolog OS=Homo sapiens GN=PES1 PE=1 SV=1;>sp|O00541-2|PESC_HUMAN Isoform 2 of Pescadillo homolog OS=Homo sapiens GN=PES1;>sp|O00541|PESC_HUMAN Pescadillo homolog OS=Homo sapiens GN=PES1 PE=1 SV=1;>tr|B3KXD6|B3KXD6_HUMAN	0	16.372	1133300000	66.077	34	7	7	7	16.3	16.3	16.3	By MS/MS	By MS/MS	By MS/MS	By MS/MS	By MS/MS	By MS/MS	6	6	6	7	6	6	6	6	6	7	6	6	6	6	6	7	6	6	167570000
Zinc finger protein 598	ZNF598	0.105939	0.383713		27.0039	26.9579	26.7599	26.9328	26.8389	26.6321	Q86UK7-2;Q86UK7-3;Q86UK7;H3BQQ2;H3BR87;Q86UK7-4	Q86UK7-2;Q86UK7-3;Q86UK7;H3BQQ2	>sp|Q86UK7-2|ZN598_HUMAN Isoform 2 of Zinc finger protein 598 OS=Homo sapiens GN=ZNF598;>sp|Q86UK7-3|ZN598_HUMAN Isoform 3 of Zinc finger protein 598 OS=Homo sapiens GN=ZNF598;>sp|Q86UK7|ZN598_HUMAN Zinc finger protein 598 OS=Homo sapiens GN=ZNF598 PE=1 SV	0	12.997	751310000	97.805	11	6	6	6	8	8	8	By MS/MS	By MS/MS	By matching	By MS/MS	By MS/MS	By MS/MS	5	5	6	5	5	5	5	5	6	5	5	5	5	5	6	5	5	5	125540000
Elongation factor 1-delta	EEF1D	0.105918	1.04962		31.2677	31.1985	31.2084	31.0393	31.183	31.1346	E9PK01;P29692;A0A087X1X7;E9PRY8;P29692-2;P29692-3;E9PPR1;E9PL12;E9PQ49;E9PI39;P29692-4;E9PMW7;E9PQZ1;E9PIZ1;E9PL71;H0YCK7;E9PN91;E9PK06;E9PK72;H0YE58;H0YE72;E9PQC9;E9PKK3;E9PNW6;E9PJD0	E9PK01;P29692;A0A087X1X7;E9PRY8;P29692-2;P29692-3;E9PPR1;E9PL12;E9PQ49;E9PI39;P29692-4;E9PMW7;E9PQZ1;E9PIZ1;E9PL71;H0YCK7	>tr|E9PK01|E9PK01_HUMAN Elongation factor 1-delta (Fragment) OS=Homo sapiens GN=EEF1D PE=1 SV=1;>sp|P29692|EF1D_HUMAN Elongation factor 1-delta OS=Homo sapiens GN=EEF1D PE=1 SV=5;>tr|A0A087X1X7|A0A087X1X7_HUMAN Elongation factor 1-delta OS=Homo sapiens GN=	0	90.657	15170000000	28.821	83	10	10	10	53.6	53.6	53.6	By MS/MS	By MS/MS	By MS/MS	By MS/MS	By MS/MS	By MS/MS	9	10	8	9	9	9	9	10	8	9	9	9	9	10	8	9	9	9	2099900000
Pyruvate dehydrogenase E1 component subunit alpha, somatic form, mitochondrial	PDHA1	0.105878	0.915917		32.3907	32.2757	32.3459	32.2717	32.276	32.1469	P08559;P08559-2;P08559-4;P08559-3;Q5JPU3;Q5JPT9;P29803;Q5JPU0;Q5JPU1;Q5JPU2	P08559;P08559-2;P08559-4;P08559-3	>sp|P08559|ODPA_HUMAN Pyruvate dehydrogenase E1 component subunit alpha, somatic form, mitochondrial OS=Homo sapiens GN=PDHA1 PE=1 SV=3;>sp|P08559-2|ODPA_HUMAN Isoform 2 of Pyruvate dehydrogenase E1 component subunit alpha, somatic form, mitochondrial OS=H	0	86.406	34844000000	43.295	197	22	22	22	56.4	56.4	56.4	By MS/MS	By MS/MS	By MS/MS	By MS/MS	By MS/MS	By MS/MS	22	22	22	21	22	20	22	22	22	21	22	20	22	22	22	21	22	20	6277500000
Sister chromatid cohesion protein PDS5 homolog B	PDS5B	0.105761	0.27364		26.1516	25.7988	26.0291	25.9621	25.6608	26.0393	Q9NTI5-2;Q9NTI5	Q9NTI5-2;Q9NTI5	>sp|Q9NTI5-2|PDS5B_HUMAN Isoform 2 of Sister chromatid cohesion protein PDS5 homolog B OS=Homo sapiens GN=PDS5B;>sp|Q9NTI5|PDS5B_HUMAN Sister chromatid cohesion protein PDS5 homolog B OS=Homo sapiens GN=PDS5B PE=1 SV=1	0	7.1104	397160000	158.28	15	3	3	3	3.5	3.5	3.5	By MS/MS	By MS/MS	By MS/MS	By MS/MS	By MS/MS	By MS/MS	3	3	3	3	3	3	3	3	3	3	3	3	3	3	3	3	3	3	75611000
Protein TBRG4	TBRG4	0.105693	1.46559		29.9261	29.8869	29.8321	29.7799	29.8075	29.7406	Q969Z0;Q969Z0-2;C9IZN7;C9J7P5;H7C4R5;C9J5A2;C9J347	Q969Z0;Q969Z0-2;C9IZN7;C9J7P5	>sp|Q969Z0|TBRG4_HUMAN Protein TBRG4 OS=Homo sapiens GN=TBRG4 PE=1 SV=1;>sp|Q969Z0-2|TBRG4_HUMAN Isoform 2 of Protein TBRG4 OS=Homo sapiens GN=TBRG4;>tr|C9IZN7|C9IZN7_HUMAN Protein TBRG4 (Fragment) OS=Homo sapiens GN=TBRG4 PE=1 SV=1;>tr|C9J7P5|C9J7P5_HUMAN	0	70.611	5948900000	70.737	105	14	14	14	36.3	36.3	36.3	By MS/MS	By MS/MS	By MS/MS	By MS/MS	By MS/MS	By MS/MS	14	14	14	12	14	13	14	14	14	12	14	13	14	14	14	12	14	13	968500000
Mitochondrial-processing peptidase subunit alpha	PMPCA	0.105609	0.230007		26.9067	26.6319	26.5733	26.3038	26.7659	26.7253	Q10713;Q10713-2	Q10713	>sp|Q10713|MPPA_HUMAN Mitochondrial-processing peptidase subunit alpha OS=Homo sapiens GN=PMPCA PE=1 SV=2	0	13.527	650970000	58.252	14	3	3	3	7.2	7.2	7.2	By MS/MS	By MS/MS	By MS/MS	By MS/MS	By MS/MS	By MS/MS	2	3	3	3	3	3	2	3	3	3	3	3	2	3	3	3	3	3	57214000
RING finger protein 113A	RNF113A	0.105267	0.551837		26.4719	26.3718	26.3336	26.1602	26.4155	26.2857	O15541	O15541	>sp|O15541|R113A_HUMAN RING finger protein 113A OS=Homo sapiens GN=RNF113A PE=1 SV=1	0	6.0397	530120000	38.787	9	3	3	3	9	9	9	By MS/MS	By MS/MS	By MS/MS	By MS/MS	By MS/MS	By MS/MS	2	3	3	3	3	3	2	3	3	3	3	3	2	3	3	3	3	3	66854000
WD40 repeat-containing protein SMU1;WD40 repeat-containing protein SMU1, N-terminally processed	SMU1	0.104358	1.52389		30.4149	30.3584	30.3147	30.2627	30.2776	30.2345	Q2TAY7;Q2TAY7-2	Q2TAY7;Q2TAY7-2	>sp|Q2TAY7|SMU1_HUMAN WD40 repeat-containing protein SMU1 OS=Homo sapiens GN=SMU1 PE=1 SV=2;>sp|Q2TAY7-2|SMU1_HUMAN Isoform 2 of WD40 repeat-containing protein SMU1 OS=Homo sapiens GN=SMU1	0	125.28	8395800000	57.543	109	13	13	13	32.7	32.7	32.7	By MS/MS	By MS/MS	By MS/MS	By MS/MS	By MS/MS	By MS/MS	13	13	13	13	13	13	13	13	13	13	13	13	13	13	13	13	13	13	1436400000
Sialic acid synthase	NANS	0.104235	0.941075		28.1569	28.1325	28.284	28.1294	28.0746	28.0567	Q9NR45;Q5TBR0;Q5TBR1	Q9NR45	>sp|Q9NR45|SIAS_HUMAN Sialic acid synthase OS=Homo sapiens GN=NANS PE=1 SV=2	0	22.706	1829900000	40.307	33	3	3	3	11.7	11.7	11.7	By MS/MS	By MS/MS	By MS/MS	By MS/MS	By MS/MS	By MS/MS	3	3	3	3	3	3	3	3	3	3	3	3	3	3	3	3	3	3	262920000
DNA primase small subunit;DNA primase	PRIM1	0.103947	0.662463		27.8397	27.8386	27.8827	27.7307	27.6398	27.8787	P49642;F8VNY2;F8VSB2	P49642;F8VNY2	>sp|P49642|PRI1_HUMAN DNA primase small subunit OS=Homo sapiens GN=PRIM1 PE=1 SV=1;>tr|F8VNY2|F8VNY2_HUMAN DNA primase (Fragment) OS=Homo sapiens GN=PRIM1 PE=1 SV=5	0	15.658	1436000000	49.901	28	7	7	7	22.1	22.1	22.1	By MS/MS	By MS/MS	By MS/MS	By MS/MS	By MS/MS	By MS/MS	6	7	6	5	6	6	6	7	6	5	6	6	6	7	6	5	6	6	255450000
Protein NDRG3	NDRG3	0.103929	0.480904		26.4718	26.4654	26.411	26.3966	26.167	26.4728	F8WBF9;Q5TH30;Q9UGV2-3;Q9UGV2-2;Q9UGV2;Q5TH29	F8WBF9;Q5TH30;Q9UGV2-3;Q9UGV2-2;Q9UGV2	>tr|F8WBF9|F8WBF9_HUMAN Protein NDRG3 OS=Homo sapiens GN=NDRG3 PE=1 SV=1;>tr|Q5TH30|Q5TH30_HUMAN NDRG family member 3, isoform CRA_c OS=Homo sapiens GN=NDRG3 PE=1 SV=1;>sp|Q9UGV2-3|NDRG3_HUMAN Isoform 3 of Protein NDRG3 OS=Homo sapiens GN=NDRG3;>sp|Q9UGV2-	0	10.035	541940000	30.723	13	3	3	3	19.3	19.3	19.3	By MS/MS	By MS/MS	By MS/MS	By MS/MS	By MS/MS	By MS/MS	2	2	3	3	3	2	2	2	3	3	3	2	2	2	3	3	3	2	76117000
Small nuclear ribonucleoprotein Sm D3	SNRPD3	0.103687	0.204016		27.4006	27.8235	28.0455	27.5487	27.7101	27.6998	P62318-2;P62318	P62318-2;P62318	>sp|P62318-2|SMD3_HUMAN Isoform 2 of Small nuclear ribonucleoprotein Sm D3 OS=Homo sapiens GN=SNRPD3;>sp|P62318|SMD3_HUMAN Small nuclear ribonucleoprotein Sm D3 OS=Homo sapiens GN=SNRPD3 PE=1 SV=1	0	4.7214	1355600000	13.291	16	2	2	2	15.8	15.8	15.8	By MS/MS	By MS/MS	By MS/MS	By MS/MS	By MS/MS	By MS/MS	2	2	2	2	2	2	2	2	2	2	2	2	2	2	2	2	2	2	192090000
Alpha-globin transcription factor CP2	TFCP2	0.103437	0.401208		27.6656	27.5327	27.4699	27.3481	27.6374	27.3724	Q12800-3;Q12800;F8VX55;Q12800-2;Q12800-4;F8VWL0;C9JWL3;Q9NZI6;Q9NZI7-4;Q9NZI7	Q12800-3;Q12800;F8VX55;Q12800-2;Q12800-4;F8VWL0	>sp|Q12800-3|TFCP2_HUMAN Isoform 3 of Alpha-globin transcription factor CP2 OS=Homo sapiens GN=TFCP2;>sp|Q12800|TFCP2_HUMAN Alpha-globin transcription factor CP2 OS=Homo sapiens GN=TFCP2 PE=1 SV=2;>tr|F8VX55|F8VX55_HUMAN Alpha-globin transcription factor C	0	29.792	1170400000	51.378	27	5	5	5	16.2	16.2	16.2	By MS/MS	By MS/MS	By MS/MS	By MS/MS	By MS/MS	By MS/MS	3	3	5	4	4	5	3	3	5	4	4	5	3	3	5	4	4	5	162870000
AH receptor-interacting protein	AIP	0.103432	0.546576		29.0481	28.9518	29.1582	28.8529	29.0556	28.9393	O00170;E9PMH2;V9GYQ3	O00170;E9PMH2	>sp|O00170|AIP_HUMAN AH receptor-interacting protein OS=Homo sapiens GN=AIP PE=1 SV=2;>tr|E9PMH2|E9PMH2_HUMAN AH receptor-interacting protein (Fragment) OS=Homo sapiens GN=AIP PE=1 SV=2	0	32.151	3339600000	37.636	56	10	10	10	38.8	38.8	38.8	By MS/MS	By MS/MS	By MS/MS	By MS/MS	By MS/MS	By MS/MS	9	10	10	10	9	10	9	10	10	10	9	10	9	10	10	10	9	10	548350000
Kinesin-1 heavy chain	KIF5B	0.103427	2.18691		32.199	32.1973	32.2251	32.1365	32.0756	32.099	P33176;J3KNA1;Q12840;O60282;O60282-2;C9JWB9	P33176	>sp|P33176|KINH_HUMAN Kinesin-1 heavy chain OS=Homo sapiens GN=KIF5B PE=1 SV=1	0	323.31	30336000000	109.68	305	43	43	43	53.5	53.5	53.5	By MS/MS	By MS/MS	By MS/MS	By MS/MS	By MS/MS	By MS/MS	39	41	40	42	43	41	39	41	40	42	43	41	39	41	40	42	43	41	4969800000
Echinoderm microtubule-associated protein-like 3	EML3	0.102798	0.349437		27.7997	27.5311	27.3948	27.4723	27.4247	27.5202	G3V195;B7WPE2;Q32P44;G3V1D0;H0Y3M3;Q32P44-2;H7C355	G3V195;B7WPE2;Q32P44;G3V1D0;H0Y3M3;Q32P44-2	>tr|G3V195|G3V195_HUMAN Echinoderm microtubule associated protein like 3, isoform CRA_c OS=Homo sapiens GN=EML3 PE=1 SV=1;>tr|B7WPE2|B7WPE2_HUMAN Echinoderm microtubule associated protein like 3, isoform CRA_e OS=Homo sapiens GN=EML3 PE=1 SV=1;>sp|Q32P44|E	0	23.372	1196100000	73.281	45	7	7	7	15.2	15.2	15.2	By MS/MS	By MS/MS	By MS/MS	By MS/MS	By MS/MS	By MS/MS	6	5	6	6	6	7	6	5	6	6	6	7	6	5	6	6	6	7	250240000
Core histone macro-H2A.1;Histone H2A	H2AFY	0.102631	0.299906		27.689	27.7572	27.406	27.3782	27.4866	27.6795	O75367-2;O75367-3;O75367;D6RCF2;B4DJC3;Q9P0M6;Q5SQT3	O75367-2;O75367-3;O75367;D6RCF2	>sp|O75367-2|H2AY_HUMAN Isoform 1 of Core histone macro-H2A.1 OS=Homo sapiens GN=H2AFY;>sp|O75367-3|H2AY_HUMAN Isoform 3 of Core histone macro-H2A.1 OS=Homo sapiens GN=H2AFY;>sp|O75367|H2AY_HUMAN Core histone macro-H2A.1 OS=Homo sapiens GN=H2AFY PE=1 SV=4;	0	34.671	1229900000	39.183	35	5	5	5	21.1	21.1	21.1	By MS/MS	By MS/MS	By MS/MS	By MS/MS	By MS/MS	By MS/MS	5	5	5	5	5	5	5	5	5	5	5	5	5	5	5	5	5	5	237730000
Rapamycin-insensitive companion of mTOR	RICTOR	0.101688	0.471301		27.8365	27.9686	27.9204	27.898	27.6366	27.8857	Q6R327;Q6R327-3;Q6R327-4;D6R9S6	Q6R327;Q6R327-3	>sp|Q6R327|RICTR_HUMAN Rapamycin-insensitive companion of mTOR OS=Homo sapiens GN=RICTOR PE=1 SV=1;>sp|Q6R327-3|RICTR_HUMAN Isoform 3 of Rapamycin-insensitive companion of mTOR OS=Homo sapiens GN=RICTOR	0	16.398	1481100000	192.22	18	7	7	7	6.1	6.1	6.1	By MS/MS	By MS/MS	By MS/MS	By MS/MS	By MS/MS	By MS/MS	7	7	7	7	7	6	7	7	7	7	7	6	7	7	7	7	7	6	251800000
Glycogen [starch] synthase, muscle	GYS1	0.101599	0.582425		28.2925	28.3419	28.1439	28.0677	28.2409	28.1649	P13807-2;P13807;M0QYU1;P54840	P13807-2;P13807	>sp|P13807-2|GYS1_HUMAN Isoform 2 of Glycogen [starch] synthase, muscle OS=Homo sapiens GN=GYS1;>sp|P13807|GYS1_HUMAN Glycogen [starch] synthase, muscle OS=Homo sapiens GN=GYS1 PE=1 SV=2	0	19.518	2192600000	76.482	55	7	7	7	14.3	14.3	14.3	By MS/MS	By MS/MS	By MS/MS	By MS/MS	By MS/MS	By MS/MS	6	6	7	7	6	7	6	6	7	7	6	7	6	6	7	7	6	7	327780000
cAMP-specific 3,5-cyclic phosphodiesterase 4D	PDE4D	0.101507	0.265132		26.2751	26.6141	26.1163	26.1548	26.3012	26.245	D6RHE0;A0A087WSZ7;Q08499-5;Q08499-8;Q08499-4;Q08499-3;Q08499-2;Q08499-10;Q08499-9;Q08499-6;Q08499-11;Q08499	D6RHE0;A0A087WSZ7;Q08499-5;Q08499-8;Q08499-4;Q08499-3;Q08499-2;Q08499-10;Q08499-9;Q08499-6;Q08499-11;Q08499	>tr|D6RHE0|D6RHE0_HUMAN cAMP-specific 3,5-cyclic phosphodiesterase 4D (Fragment) OS=Homo sapiens GN=PDE4D PE=1 SV=1;>tr|A0A087WSZ7|A0A087WSZ7_HUMAN cAMP-specific 3,5-cyclic phosphodiesterase 4D OS=Homo sapiens GN=PDE4D PE=1 SV=1;>sp|Q08499-5|PDE4D_HUMA	0.00041563	3.1999	512200000	48.386	2	3	3	3	8.8	8.8	8.8	By matching	By MS/MS	By matching	By matching	By MS/MS	By matching	2	3	3	3	3	2	2	3	3	3	3	2	2	3	3	3	3	2	51589000
DNA replication licensing factor MCM6	MCM6	0.101429	1.11713		30.8127	30.7275	30.8174	30.7392	30.6314	30.6827	Q14566	Q14566	>sp|Q14566|MCM6_HUMAN DNA replication licensing factor MCM6 OS=Homo sapiens GN=MCM6 PE=1 SV=1	0	131.86	11230000000	92.888	154	23	23	23	31.7	31.7	31.7	By MS/MS	By MS/MS	By MS/MS	By MS/MS	By MS/MS	By MS/MS	21	21	21	22	21	22	21	21	21	22	21	22	21	21	21	22	21	22	1824800000
Aldose reductase	AKR1B1	0.100504	0.124179		25.659	25.7854	25.6283	25.9799	25.0186	25.7728	E9PCX2;P15121	E9PCX2;P15121	>tr|E9PCX2|E9PCX2_HUMAN Aldose reductase OS=Homo sapiens GN=AKR1B1 PE=1 SV=1;>sp|P15121|ALDR_HUMAN Aldose reductase OS=Homo sapiens GN=AKR1B1 PE=1 SV=3	0	6.0968	319720000	29.445	14	2	2	2	18.6	18.6	18.6	By MS/MS	By MS/MS	By MS/MS	By MS/MS	By MS/MS	By MS/MS	2	2	2	2	1	2	2	2	2	2	1	2	2	2	2	2	1	2	55181000
Transcription initiation factor IIB	GTF2B	0.100288	0.215233		27.0922	26.7299	27.0456	26.8413	26.6191	27.1064	Q00403;B1APE1;B1APE2	Q00403;B1APE1;B1APE2	>sp|Q00403|TF2B_HUMAN Transcription initiation factor IIB OS=Homo sapiens GN=GTF2B PE=1 SV=1;>tr|B1APE1|B1APE1_HUMAN Transcription initiation factor IIB (Fragment) OS=Homo sapiens GN=GTF2B PE=1 SV=1;>tr|B1APE2|B1APE2_HUMAN Transcription initiation factor I	0	11.76	781600000	34.833	9	4	4	4	15.2	15.2	15.2	By MS/MS	By MS/MS	By MS/MS	By matching	By MS/MS	By MS/MS	4	4	4	4	4	4	4	4	4	4	4	4	4	4	4	4	4	4	106650000
Ras-related protein Rab-6A;Ras-related protein Rab-6B	RAB6A;RAB6B	0.100153	0.186978		29.3054	29.4785	29.8428	29.6263	29.5079	29.1921	P20340-2;P20340;P20340-4;P20340-3;Q9NRW1;F5H3K7;F5GX61;J3KR73;Q9NRW1-2;C9JB90;C9JU14;C9J0I2;Q14964	P20340-2;P20340;P20340-4;P20340-3;Q9NRW1	>sp|P20340-2|RAB6A_HUMAN Isoform 2 of Ras-related protein Rab-6A OS=Homo sapiens GN=RAB6A;>sp|P20340|RAB6A_HUMAN Ras-related protein Rab-6A OS=Homo sapiens GN=RAB6A PE=1 SV=3;>sp|P20340-4|RAB6A_HUMAN Isoform 4 of Ras-related protein Rab-6A OS=Homo sapiens	0	14.879	5378600000	23.548	18	7	7	7	36.5	36.5	36.5	By MS/MS	By MS/MS	By MS/MS	By MS/MS	By MS/MS	By MS/MS	7	5	5	5	5	6	7	5	5	5	5	6	7	5	5	5	5	6	923820000
Enhancer of mRNA-decapping protein 4	EDC4	0.0995948	0.874387		29.6164	29.6559	29.6787	29.6473	29.4813	29.5236	Q6P2E9;Q6P2E9-2;I3L2F4;I3L0V0;I3L3M2	Q6P2E9;Q6P2E9-2	>sp|Q6P2E9|EDC4_HUMAN Enhancer of mRNA-decapping protein 4 OS=Homo sapiens GN=EDC4 PE=1 SV=1;>sp|Q6P2E9-2|EDC4_HUMAN Isoform 2 of Enhancer of mRNA-decapping protein 4 OS=Homo sapiens GN=EDC4	0	62.077	5050500000	151.66	82	21	21	21	22.8	22.8	22.8	By MS/MS	By MS/MS	By MS/MS	By MS/MS	By MS/MS	By MS/MS	18	18	19	20	19	21	18	18	19	20	19	21	18	18	19	20	19	21	877770000
Protein misato homolog 1	MSTO1	0.0993722	0.250395		27.2895	26.9096	26.8588	26.9928	27.0053	26.7617	Q9BUK6-3;Q9BUK6-2;Q9BUK6;Q9BUK6-7;Q9BUK6-5;Q9BUK6-4;Q9BUK6-6	Q9BUK6-3;Q9BUK6-2;Q9BUK6;Q9BUK6-7;Q9BUK6-5	>sp|Q9BUK6-3|MSTO1_HUMAN Isoform 3 of Protein misato homolog 1 OS=Homo sapiens GN=MSTO1;>sp|Q9BUK6-2|MSTO1_HUMAN Isoform 2 of Protein misato homolog 1 OS=Homo sapiens GN=MSTO1;>sp|Q9BUK6|MSTO1_HUMAN Protein misato homolog 1 OS=Homo sapiens GN=MSTO1 PE=1 SV	0	16.421	812110000	60.75	18	7	7	7	17.4	17.4	17.4	By MS/MS	By MS/MS	By MS/MS	By MS/MS	By MS/MS	By MS/MS	6	7	7	6	6	6	6	7	7	6	6	6	6	7	7	6	6	6	130900000
Signal transducer and activator of transcription;Signal transducer and activator of transcription 1-alpha/beta	STAT1	0.0989342	0.488297		27.5014	27.7493	27.6402	27.5108	27.4544	27.6288	J3KPM9;P42224-2;P42224;E7EPD2;D2KFR9;E7ENM1;E9PH66;H7BZB5	J3KPM9;P42224-2;P42224;E7EPD2;D2KFR9	>tr|J3KPM9|J3KPM9_HUMAN Signal transducer and activator of transcription OS=Homo sapiens GN=STAT1 PE=1 SV=1;>sp|P42224-2|STAT1_HUMAN Isoform Beta of Signal transducer and activator of transcription 1-alpha/beta OS=Homo sapiens GN=STAT1;>sp|P42224|STAT1_HUM	0	23.639	1272500000	83.359	28	8	8	8	13.9	13.9	13.9	By MS/MS	By MS/MS	By MS/MS	By MS/MS	By MS/MS	By MS/MS	7	8	7	6	7	5	7	8	7	6	7	5	7	8	7	6	7	5	176280000
SEC23-interacting protein	SEC23IP	0.0989011	0.26719		27.5752	27.4952	27.3728	27.4426	27.1227	27.5813	Q9Y6Y8;Q9Y6Y8-2;A0A0C4DH82;H7C0V8;H7C4C4	Q9Y6Y8;Q9Y6Y8-2	>sp|Q9Y6Y8|S23IP_HUMAN SEC23-interacting protein OS=Homo sapiens GN=SEC23IP PE=1 SV=1;>sp|Q9Y6Y8-2|S23IP_HUMAN Isoform 2 of SEC23-interacting protein OS=Homo sapiens GN=SEC23IP	0	19.156	1111700000	111.08	23	8	8	8	12.1	12.1	12.1	By MS/MS	By MS/MS	By MS/MS	By MS/MS	By MS/MS	By MS/MS	5	8	6	6	6	6	5	8	6	6	6	6	5	8	6	6	6	6	180150000
CCR4-NOT transcription complex subunit 2	CNOT2	0.0985648	0.442932		25.9123	25.5894	25.7312	25.6433	25.6817	25.6124	F8VP97;F8VV52;Q9NZN8-4;Q9NZN8;F8VQD8;F8VQF4;A0A087X050;F8VVY1;F8VUB4;F8VX63;F8VRS8;F8W145;Q9NZN8-2;Q9NZN8-5	F8VP97;F8VV52;Q9NZN8-4;Q9NZN8;F8VQD8;F8VQF4;A0A087X050;F8VVY1;F8VUB4;F8VX63;F8VRS8;F8W145;Q9NZN8-2;Q9NZN8-5	>tr|F8VP97|F8VP97_HUMAN CCR4-NOT transcription complex subunit 2 (Fragment) OS=Homo sapiens GN=CNOT2 PE=1 SV=1;>tr|F8VV52|F8VV52_HUMAN CCR4-NOT transcription complex subunit 2 (Fragment) OS=Homo sapiens GN=CNOT2 PE=1 SV=1;>sp|Q9NZN8-4|CNOT2_HUMAN Isoform 4	0	6.8165	335680000	34.496	17	2	2	2	9.3	9.3	9.3	By MS/MS	By MS/MS	By MS/MS	By MS/MS	By MS/MS	By MS/MS	2	2	2	2	2	2	2	2	2	2	2	2	2	2	2	2	2	2	60016000
SWI/SNF complex subunit SMARCC1	SMARCC1	0.0983543	0.36398		28.8731	28.6308	28.6968	28.6683	28.4715	28.7659	Q92922;F8WE13	Q92922	>sp|Q92922|SMRC1_HUMAN SWI/SNF complex subunit SMARCC1 OS=Homo sapiens GN=SMARCC1 PE=1 SV=3	0	91.193	2850100000	122.87	53	17	17	9	19.7	19.7	12.9	By MS/MS	By MS/MS	By MS/MS	By MS/MS	By MS/MS	By MS/MS	16	16	14	16	16	16	16	16	14	16	16	16	9	9	7	9	9	9	575940000
Eukaryotic translation initiation factor 3 subunit H	EIF3H	0.0983041	1.15818		29.2302	29.3098	29.3604	29.2238	29.2012	29.1805	A0A087WZK9;B3KS98;O15372;E5RJT0;E5RGU4;E5RFW7;E5RFH0;E5RHC7;E5RH59	A0A087WZK9;B3KS98;O15372;E5RJT0	>tr|A0A087WZK9|A0A087WZK9_HUMAN Eukaryotic translation initiation factor 3 subunit H OS=Homo sapiens GN=EIF3H PE=1 SV=1;>tr|B3KS98|B3KS98_HUMAN Eukaryotic translation initiation factor 3 subunit H OS=Homo sapiens GN=EIF3H PE=1 SV=1;>sp|O15372|EIF3H_HUMAN E	0	35.576	4081800000	39.589	59	11	11	11	47.9	47.9	47.9	By MS/MS	By MS/MS	By MS/MS	By MS/MS	By MS/MS	By MS/MS	10	11	11	11	11	11	10	11	11	11	11	11	10	11	11	11	11	11	708060000
Prefoldin subunit 2	PFDN2	0.0981712	0.69974		26.9855	26.9467	27.1204	26.9651	26.9455	26.8476	Q9UHV9	Q9UHV9	>sp|Q9UHV9|PFD2_HUMAN Prefoldin subunit 2 OS=Homo sapiens GN=PFDN2 PE=1 SV=1	0.00045167	4.0503	812290000	16.648	3	2	2	2	16.9	16.9	16.9	By MS/MS	By MS/MS	By MS/MS	By matching	By MS/MS	By MS/MS	2	2	2	2	2	2	2	2	2	2	2	2	2	2	2	2	2	2	149430000
Nipped-B-like protein	NIPBL	0.097496	0.376535		26.162	26.1119	26.4203	26.2177	26.0395	26.1446	Q6KC79-2;Q6KC79;Q6KC79-3	Q6KC79-2;Q6KC79	>sp|Q6KC79-2|NIPBL_HUMAN Isoform 2 of Nipped-B-like protein OS=Homo sapiens GN=NIPBL;>sp|Q6KC79|NIPBL_HUMAN Nipped-B-like protein OS=Homo sapiens GN=NIPBL PE=1 SV=2	0	13.46	469410000	304.34	15	9	9	9	3.9	3.9	3.9	By MS/MS	By MS/MS	By MS/MS	By MS/MS	By MS/MS	By MS/MS	9	8	8	9	8	9	9	8	8	9	8	9	9	8	8	9	8	9	80343000
Target of EGR1 protein 1	TOE1	0.0972703	0.443465		26.3088	26.3636	26.406	26.0857	26.3805	26.3203	Q96GM8;Q96GM8-2	Q96GM8;Q96GM8-2	>sp|Q96GM8|TOE1_HUMAN Target of EGR1 protein 1 OS=Homo sapiens GN=TOE1 PE=1 SV=1;>sp|Q96GM8-2|TOE1_HUMAN Isoform 2 of Target of EGR1 protein 1 OS=Homo sapiens GN=TOE1	0	9.216	511710000	56.547	18	4	4	4	10.2	10.2	10.2	By MS/MS	By MS/MS	By MS/MS	By MS/MS	By MS/MS	By MS/MS	2	2	2	4	4	3	2	2	2	4	4	3	2	2	2	4	4	3	74025000
BAG family molecular chaperone regulator 3	BAG3	0.0972659	0.636213		29.3098	29.2133	29.3502	29.2741	29.0868	29.2206	O95817;C9JFK9	O95817;C9JFK9	>sp|O95817|BAG3_HUMAN BAG family molecular chaperone regulator 3 OS=Homo sapiens GN=BAG3 PE=1 SV=3;>tr|C9JFK9|C9JFK9_HUMAN BAG family molecular chaperone regulator 3 (Fragment) OS=Homo sapiens GN=BAG3 PE=1 SV=1	0	48.583	3951600000	61.594	78	19	19	19	44.7	44.7	44.7	By MS/MS	By MS/MS	By MS/MS	By MS/MS	By MS/MS	By MS/MS	18	17	18	16	18	17	18	17	18	16	18	17	18	17	18	16	18	17	708380000
Importin-9	IPO9	0.097264	0.668985		28.3528	28.4526	28.3029	28.2452	28.2038	28.3675	Q96P70	Q96P70	>sp|Q96P70|IPO9_HUMAN Importin-9 OS=Homo sapiens GN=IPO9 PE=1 SV=3	0	39.089	2091900000	115.96	30	8	8	8	13.3	13.3	13.3	By MS/MS	By MS/MS	By MS/MS	By MS/MS	By MS/MS	By MS/MS	7	8	7	8	7	8	7	8	7	8	7	8	7	8	7	8	7	8	339420000
Ribonuclease inhibitor	RNH1	0.0971273	0.843052		29.8145	29.6482	29.6708	29.5917	29.6338	29.6165	P13489;E9PMJ3;E9PLZ3;E9PIM9;H0YCR7;E9PMN0;E9PIK5;E9PMA9;E9PR82;E9PMI1	P13489;E9PMJ3;E9PLZ3;E9PIM9	>sp|P13489|RINI_HUMAN Ribonuclease inhibitor OS=Homo sapiens GN=RNH1 PE=1 SV=2;>tr|E9PMJ3|E9PMJ3_HUMAN Ribonuclease inhibitor (Fragment) OS=Homo sapiens GN=RNH1 PE=1 SV=1;>tr|E9PLZ3|E9PLZ3_HUMAN Ribonuclease inhibitor (Fragment) OS=Homo sapiens GN=RNH1 PE=	0	58.675	5689800000	49.973	84	12	12	12	39.5	39.5	39.5	By MS/MS	By MS/MS	By MS/MS	By MS/MS	By MS/MS	By MS/MS	10	9	11	11	11	10	10	9	11	11	11	10	10	9	11	11	11	10	926690000
DnaJ homolog subfamily B member 1	DNAJB1	0.0965068	1.55495		29.2646	29.2737	29.3009	29.1447	29.2338	29.1712	P25685;P25685-2;M0R080;M0QYT3;M0QXK0;M0R1D6;M0QZD0;M0R128;Q9UDY4	P25685;P25685-2;M0R080	>sp|P25685|DNJB1_HUMAN DnaJ homolog subfamily B member 1 OS=Homo sapiens GN=DNAJB1 PE=1 SV=4;>sp|P25685-2|DNJB1_HUMAN Isoform 2 of DnaJ homolog subfamily B member 1 OS=Homo sapiens GN=DNAJB1;>tr|M0R080|M0R080_HUMAN DnaJ homolog subfamily B member 1 (Fragme	0	17.534	3938000000	38.044	36	8	8	8	20.6	20.6	20.6	By MS/MS	By MS/MS	By MS/MS	By MS/MS	By MS/MS	By MS/MS	6	6	7	7	7	8	6	6	7	7	7	8	6	6	7	7	7	8	833410000
Dolichol-phosphate mannosyltransferase subunit 1	DPM1	0.09629	0.434219		27.0385	27.1273	27.2373	26.9105	27.1721	27.0317	Q5QPK2;H0Y368;O60762;Q5QPJ9	Q5QPK2;H0Y368;O60762;Q5QPJ9	>tr|Q5QPK2|Q5QPK2_HUMAN Dolichol-phosphate mannosyltransferase subunit 1 OS=Homo sapiens GN=DPM1 PE=1 SV=1;>tr|H0Y368|H0Y368_HUMAN Dolichol-phosphate mannosyltransferase subunit 1 (Fragment) OS=Homo sapiens GN=DPM1 PE=1 SV=1;>sp|O60762|DPM1_HUMAN Dolichol-	0	18.13	877960000	32.426	27	4	4	4	21.3	21.3	21.3	By MS/MS	By MS/MS	By MS/MS	By MS/MS	By MS/MS	By MS/MS	4	3	4	4	3	4	4	3	4	4	3	4	4	3	4	4	3	4	155840000
Cytoplasmic FMR1-interacting protein 1	CYFIP1	0.0960611	0.307917		28.5973	29.0142	28.744	28.6246	28.7477	28.695	Q7L576;Q7L576-3;Q7L576-2;A0A087WVZ5	Q7L576	>sp|Q7L576|CYFP1_HUMAN Cytoplasmic FMR1-interacting protein 1 OS=Homo sapiens GN=CYFIP1 PE=1 SV=1	0	15.805	2788700000	145.18	24	9	9	3	8	8	2.8	By MS/MS	By MS/MS	By MS/MS	By MS/MS	By MS/MS	By MS/MS	8	8	8	8	9	9	8	8	8	8	9	9	3	3	3	3	3	3	432020000
TP53-regulating kinase	TP53RK	0.0959644	0.661573		25.7868	25.9101	25.7597	25.6851	25.6679	25.8157	Q96S44;Q5JZ02	Q96S44;Q5JZ02	>sp|Q96S44|PRPK_HUMAN TP53-regulating kinase OS=Homo sapiens GN=TP53RK PE=1 SV=2;>tr|Q5JZ02|Q5JZ02_HUMAN TP53-regulating kinase OS=Homo sapiens GN=TP53RK PE=1 SV=1	0	7.8694	352980000	28.16	7	3	3	3	16.2	16.2	16.2	By matching	By MS/MS	By MS/MS	By MS/MS	By MS/MS	By MS/MS	3	3	3	3	3	2	3	3	3	3	3	2	3	3	3	3	3	2	65526000
Fatty aldehyde dehydrogenase	ALDH3A2	0.0952829	0.412931		25.8705	26.0407	25.7073	25.8106	25.777	25.745	J3QRD1;P51648;P51648-2;J3QS00;I3L1M4;E9PJV0;C9JKT2;C9JMC5;I3L3I9;A8MYB8;E9PNN6;P48448;P43353-2;P30838;P43353	J3QRD1;P51648;P51648-2;J3QS00;I3L1M4	>tr|J3QRD1|J3QRD1_HUMAN Fatty aldehyde dehydrogenase OS=Homo sapiens GN=ALDH3A2 PE=1 SV=1;>sp|P51648|AL3A2_HUMAN Fatty aldehyde dehydrogenase OS=Homo sapiens GN=ALDH3A2 PE=1 SV=1;>sp|P51648-2|AL3A2_HUMAN Isoform 2 of Fatty aldehyde dehydrogenase OS=Homo sa	0	6.3921	385510000	44.648	7	3	3	3	9.7	9.7	9.7	By MS/MS	By MS/MS	By matching	By MS/MS	By MS/MS	By MS/MS	2	3	3	3	3	3	2	3	3	3	3	3	2	3	3	3	3	3	58712000
Melanoma inhibitory activity protein 3	MIA3	0.0952714	0.789293		28.2573	28.258	28.1244	28.1173	28.06	28.1766	Q5JRA6-2;Q5JRA6;A0A0A0MRH6;Q5JRA6-4	Q5JRA6-2;Q5JRA6;A0A0A0MRH6;Q5JRA6-4	>sp|Q5JRA6-2|MIA3_HUMAN Isoform 2 of Melanoma inhibitory activity protein 3 OS=Homo sapiens GN=MIA3;>sp|Q5JRA6|MIA3_HUMAN Melanoma inhibitory activity protein 3 OS=Homo sapiens GN=MIA3 PE=1 SV=1;>tr|A0A0A0MRH6|A0A0A0MRH6_HUMAN Melanoma inhibitory activity	0	5.5026	1854300000	206.89	3	4	4	4	2.2	2.2	2.2	By MS/MS	By matching	By matching	By MS/MS	By MS/MS	By MS/MS	4	4	4	4	4	3	4	4	4	4	4	3	4	4	4	4	4	3	338830000
Coatomer subunit epsilon	COPE	0.0952282	0.598774		30.821	30.6259	30.6801	30.6223	30.6803	30.5388	M0QXB4;O14579;A0A087X0I4;O14579-2;O14579-3;M0R061	M0QXB4;O14579;A0A087X0I4;O14579-2;O14579-3;M0R061	>tr|M0QXB4|M0QXB4_HUMAN Coatomer protein complex, subunit epsilon, isoform CRA_g OS=Homo sapiens GN=COPE PE=1 SV=1;>sp|O14579|COPE_HUMAN Coatomer subunit epsilon OS=Homo sapiens GN=COPE PE=1 SV=3;>tr|A0A087X0I4|A0A087X0I4_HUMAN Coatomer subunit epsilon OS=	0	212.13	10590000000	36.923	95	10	10	10	45.3	45.3	45.3	By MS/MS	By MS/MS	By MS/MS	By MS/MS	By MS/MS	By MS/MS	10	10	10	10	10	10	10	10	10	10	10	10	10	10	10	10	10	10	1736100000
Transcription factor Sp1	SP1	0.0951608	0.167221		26.4527	26.6501	26.4888	26.3893	26.8127	26.1041	P08047-3;P08047;H3BUU5;P08047-2	P08047-3;P08047;H3BUU5;P08047-2	>sp|P08047-3|SP1_HUMAN Isoform 3 of Transcription factor Sp1 OS=Homo sapiens GN=SP1;>sp|P08047|SP1_HUMAN Transcription factor Sp1 OS=Homo sapiens GN=SP1 PE=1 SV=3;>tr|H3BUU5|H3BUU5_HUMAN Transcription factor Sp1 (Fragment) OS=Homo sapiens GN=SP1 PE=1 SV=1;	0	13.451	589360000	75.823	22	2	2	2	5.8	5.8	5.8	By MS/MS	By MS/MS	By MS/MS	By MS/MS	By MS/MS	By MS/MS	2	2	2	2	2	2	2	2	2	2	2	2	2	2	2	2	2	2	94556000
Lamina-associated polypeptide 2, isoforms beta/gamma;Thymopoietin;Thymopentin	TMPO	0.0942427	0.265406		27.788	27.623	27.4363	27.4087	27.4371	27.7188	G5E972;P42167;P42167-2;P42167-3;H0YJH7	G5E972;P42167;P42167-2;P42167-3;H0YJH7	>tr|G5E972|G5E972_HUMAN Lamina-associated polypeptide 2, isoforms beta/gamma OS=Homo sapiens GN=TMPO PE=1 SV=1;>sp|P42167|LAP2B_HUMAN Lamina-associated polypeptide 2, isoforms beta/gamma OS=Homo sapiens GN=TMPO PE=1 SV=2;>sp|P42167-2|LAP2B_HUMAN Isoform Ga	0	13.174	1228300000	46.306	29	12	4	4	43.2	11.4	11.4	By MS/MS	By MS/MS	By MS/MS	By MS/MS	By MS/MS	By MS/MS	12	11	12	12	12	11	4	3	4	4	4	3	4	3	4	4	4	3	216410000
Cytochrome b-c1 complex subunit 1, mitochondrial	UQCRC1	0.0939248	0.511336		29.106	28.984	28.8894	28.9956	28.8769	28.8251	P31930	P31930	>sp|P31930|QCR1_HUMAN Cytochrome b-c1 complex subunit 1, mitochondrial OS=Homo sapiens GN=UQCRC1 PE=1 SV=3	0	39.878	3174800000	52.645	72	11	11	10	35.2	35.2	33.8	By MS/MS	By MS/MS	By MS/MS	By MS/MS	By MS/MS	By MS/MS	10	10	10	11	11	10	10	10	10	11	11	10	9	9	9	10	10	9	524500000
Fatty acid-binding protein, epidermal	FABP5	0.0935561	0.417763		29.6398	29.797	29.9256	29.6743	29.7843	29.6231	Q01469;I6L8B7;A8MUU1	Q01469;I6L8B7	>sp|Q01469|FABP5_HUMAN Fatty acid-binding protein, epidermal OS=Homo sapiens GN=FABP5 PE=1 SV=3;>tr|I6L8B7|I6L8B7_HUMAN Fatty acid-binding protein, epidermal OS=Homo sapiens GN=FABP5 PE=1 SV=1	0	26.826	5803200000	15.164	41	7	7	7	49.6	49.6	49.6	By MS/MS	By MS/MS	By MS/MS	By MS/MS	By MS/MS	By MS/MS	7	7	7	7	7	7	7	7	7	7	7	7	7	7	7	7	7	7	825640000
Plakophilin-3	PKP3	0.0933952	0.275973		24.8551	24.8068	25.2361	24.8632	24.8814	24.8732	Q9Y446;Q9Y446-2;E9PKC4	Q9Y446;Q9Y446-2;E9PKC4	>sp|Q9Y446|PKP3_HUMAN Plakophilin-3 OS=Homo sapiens GN=PKP3 PE=1 SV=1;>sp|Q9Y446-2|PKP3_HUMAN Isoform PKP3b of Plakophilin-3 OS=Homo sapiens GN=PKP3;>tr|E9PKC4|E9PKC4_HUMAN Plakophilin-3 (Fragment) OS=Homo sapiens GN=PKP3 PE=1 SV=1	0.0035658	2.7433	211490000	87.081	12	2	2	2	3	3	3	By MS/MS	By MS/MS	By MS/MS	By MS/MS	By MS/MS	By MS/MS	2	2	2	2	2	2	2	2	2	2	2	2	2	2	2	2	2	2	32066000
Ribonucleases P/MRP protein subunit POP1	POP1	0.0931002	0.562403		25.9839	26.1368	26.0767	25.9833	26.0682	25.8665	Q99575	Q99575	>sp|Q99575|POP1_HUMAN Ribonucleases P/MRP protein subunit POP1 OS=Homo sapiens GN=POP1 PE=1 SV=2	0	5.0875	419570000	114.71	6	3	3	3	3.5	3.5	3.5	By MS/MS	By MS/MS	By MS/MS	By matching	By MS/MS	By MS/MS	3	3	3	3	3	3	3	3	3	3	3	3	3	3	3	3	3	3	69233000
Intraflagellar transport protein 25 homolog	HSPB11	0.0930773	0.754866		29.3598	29.3227	29.3345	29.2313	29.1578	29.3487	Q9Y547;A6NIR2;X6R7Y7	Q9Y547;A6NIR2;X6R7Y7	>sp|Q9Y547|IFT25_HUMAN Intraflagellar transport protein 25 homolog OS=Homo sapiens GN=HSPB11 PE=1 SV=1;>tr|A6NIR2|A6NIR2_HUMAN Chromosome 1 open reading frame 41, isoform CRA_b OS=Homo sapiens GN=HSPB11 PE=1 SV=1;>tr|X6R7Y7|X6R7Y7_HUMAN Intraflagellar tran	0	52.523	4034000000	16.297	29	5	5	5	55.6	55.6	55.6	By MS/MS	By MS/MS	By MS/MS	By MS/MS	By MS/MS	By MS/MS	5	5	5	5	5	5	5	5	5	5	5	5	5	5	5	5	5	5	664620000
Adenosylhomocysteinase	AHCY	0.0929864	0.350325		28.2991	28.3902	28.1508	28.1488	28.3502	28.0621	P23526;P23526-2	P23526;P23526-2	>sp|P23526|SAHH_HUMAN Adenosylhomocysteinase OS=Homo sapiens GN=AHCY PE=1 SV=4;>sp|P23526-2|SAHH_HUMAN Isoform 2 of Adenosylhomocysteinase OS=Homo sapiens GN=AHCY	0	18.215	2016800000	47.716	52	8	8	8	20.8	20.8	20.8	By MS/MS	By MS/MS	By MS/MS	By MS/MS	By MS/MS	By MS/MS	8	7	7	8	8	8	8	7	7	8	8	8	8	7	7	8	8	8	336600000
Dynamin-2	DNM2	0.0922502	0.649064		28.0892	28.134	27.9262	27.9738	27.9644	27.9345	P50570-2;P50570-5;P50570	P50570-2;P50570-5;P50570	>sp|P50570-2|DYN2_HUMAN Isoform 2 of Dynamin-2 OS=Homo sapiens GN=DNM2;>sp|P50570-5|DYN2_HUMAN Isoform 5 of Dynamin-2 OS=Homo sapiens GN=DNM2;>sp|P50570|DYN2_HUMAN Dynamin-2 OS=Homo sapiens GN=DNM2 PE=1 SV=2	0	32.435	1667600000	97.651	39	11	11	1	15.8	15.8	1.6	By MS/MS	By MS/MS	By MS/MS	By MS/MS	By MS/MS	By MS/MS	10	10	9	11	9	11	10	10	9	11	9	11	1	1	1	1	1	1	266240000
Nucleosome-remodeling factor subunit BPTF	BPTF	0.0920455	0.266426		24.307	24.4784	24.1092	24.186	24.0654	24.367	F5GXF5;E7ETD6;Q12830-4;Q12830-2;Q12830;J3QQK4	F5GXF5;E7ETD6;Q12830-4;Q12830-2;Q12830	>tr|F5GXF5|F5GXF5_HUMAN Nucleosome-remodeling factor subunit BPTF (Fragment) OS=Homo sapiens GN=BPTF PE=1 SV=2;>tr|E7ETD6|E7ETD6_HUMAN Nucleosome-remodeling factor subunit BPTF (Fragment) OS=Homo sapiens GN=BPTF PE=1 SV=3;>sp|Q12830-4|BPTF_HUMAN Isoform 4	0	4.7981	124510000	271.53	5	4	4	4	2.1	2.1	2.1	By MS/MS	By MS/MS	By matching	By MS/MS	By matching	By MS/MS	4	3	3	4	4	3	4	3	3	4	4	3	4	3	3	4	4	3	25085000
A-kinase anchor protein 8-like	AKAP8L	0.0917397	0.218509		27.622	27.3226	27.2712	27.4833	27.3792	27.0781	Q9ULX6;Q9ULX6-2;M0R1Y5;M0R010;M0QYT7;V9GZ50	Q9ULX6;Q9ULX6-2	>sp|Q9ULX6|AKP8L_HUMAN A-kinase anchor protein 8-like OS=Homo sapiens GN=AKAP8L PE=1 SV=3;>sp|Q9ULX6-2|AKP8L_HUMAN Isoform 2 of A-kinase anchor protein 8-like OS=Homo sapiens GN=AKAP8L	0	9.8219	1149500000	71.648	28	4	4	4	8	8	8	By MS/MS	By MS/MS	By MS/MS	By MS/MS	By MS/MS	By MS/MS	4	4	4	4	4	4	4	4	4	4	4	4	4	4	4	4	4	4	204290000
Dihydropyrimidinase-related protein 2	DPYSL2	0.09132	0.711083		28.4836	28.3198	28.3306	28.2545	28.2688	28.3367	Q16555-2;Q16555;E5RFU4;H0YBT4;E9PD68;Q14195;Q14194;Q14194-2	Q16555-2;Q16555	>sp|Q16555-2|DPYL2_HUMAN Isoform 2 of Dihydropyrimidinase-related protein 2 OS=Homo sapiens GN=DPYSL2;>sp|Q16555|DPYL2_HUMAN Dihydropyrimidinase-related protein 2 OS=Homo sapiens GN=DPYSL2 PE=1 SV=1	0	41.307	2083500000	58.162	51	10	10	9	29.3	29.3	26.3	By MS/MS	By MS/MS	By MS/MS	By MS/MS	By MS/MS	By MS/MS	7	9	9	9	8	10	7	9	9	9	8	10	6	8	8	8	7	9	285840000
Transferrin receptor protein 1;Transferrin receptor protein 1, serum form	TFRC	0.0909182	0.428161		27.5607	27.5137	27.6056	27.3097	27.6084	27.4891	P02786;F8WBE5;G3V0E5	P02786;F8WBE5	>sp|P02786|TFR1_HUMAN Transferrin receptor protein 1 OS=Homo sapiens GN=TFRC PE=1 SV=2;>tr|F8WBE5|F8WBE5_HUMAN Transferrin receptor protein 1 OS=Homo sapiens GN=TFRC PE=1 SV=1	0	15.729	1177900000	84.87	17	5	5	5	8.4	8.4	8.4	By MS/MS	By MS/MS	By MS/MS	By MS/MS	By MS/MS	By MS/MS	5	5	5	5	5	4	5	5	5	5	5	4	5	5	5	5	5	4	206710000
Nicotinamide N-methyltransferase	NNMT	0.0906372	0.754332		28.5614	28.4813	28.596	28.4999	28.3685	28.4984	P40261;F5H0R4	P40261	>sp|P40261|NNMT_HUMAN Nicotinamide N-methyltransferase OS=Homo sapiens GN=NNMT PE=1 SV=1	0	36.968	2345300000	29.574	30	8	8	8	39	39	39	By MS/MS	By MS/MS	By MS/MS	By MS/MS	By MS/MS	By MS/MS	8	8	8	8	8	8	8	8	8	8	8	8	8	8	8	8	8	8	410540000
UPF0488 protein C8orf33	C8orf33	0.0905832	0.180762		26.5447	27.1227	26.7688	26.5675	26.8783	26.7186	Q9H7E9;Q9H7E9-2	Q9H7E9;Q9H7E9-2	>sp|Q9H7E9|CH033_HUMAN UPF0488 protein C8orf33 OS=Homo sapiens GN=C8orf33 PE=1 SV=1;>sp|Q9H7E9-2|CH033_HUMAN Isoform 2 of UPF0488 protein C8orf33 OS=Homo sapiens GN=C8orf33	0	15.263	710620000	24.992	13	2	2	2	11.8	11.8	11.8	By MS/MS	By MS/MS	By MS/MS	By MS/MS	By MS/MS	By MS/MS	2	2	2	2	2	2	2	2	2	2	2	2	2	2	2	2	2	2	105630000
Casein kinase I isoform alpha	CSNK1A1	0.0903619	0.378055		27.5948	27.6039	27.8903	27.5598	27.648	27.6101	P48729;P48729-3;P48729-2;D6REM4;U3KPX3;H0Y9X2;U3KQK7;E7ETM0;E5RG27;D6RGE5;U3KQ83;Q8N752	P48729;P48729-3;P48729-2;D6REM4	>sp|P48729|KC1A_HUMAN Casein kinase I isoform alpha OS=Homo sapiens GN=CSNK1A1 PE=1 SV=2;>sp|P48729-3|KC1A_HUMAN Isoform 3 of Casein kinase I isoform alpha OS=Homo sapiens GN=CSNK1A1;>sp|P48729-2|KC1A_HUMAN Isoform 2 of Casein kinase I isoform alpha OS=Hom	0	15.283	1461800000	38.914	42	7	7	7	25.2	25.2	25.2	By MS/MS	By MS/MS	By MS/MS	By MS/MS	By MS/MS	By MS/MS	7	7	7	7	7	7	7	7	7	7	7	7	7	7	7	7	7	7	207090000
Selenoprotein O	SELO	0.0900497	0.683002		26.1046	26.2612	26.1975	26.0425	26.1733	26.0773	A0A087X0Q9;Q9BVL4	A0A087X0Q9;Q9BVL4	>tr|A0A087X0Q9|A0A087X0Q9_HUMAN Selenoprotein O OS=Homo sapiens GN=SELO PE=1 SV=1;>sp|Q9BVL4|SELO_HUMAN Selenoprotein O OS=Homo sapiens GN=SELO PE=2 SV=3	0	12.651	455370000	73.338	36	3	3	3	6.7	6.7	6.7	By MS/MS	By MS/MS	By MS/MS	By MS/MS	By MS/MS	By MS/MS	3	2	3	3	3	3	3	2	3	3	3	3	3	2	3	3	3	3	80221000
Exportin-5	XPO5	0.0894883	0.609006		29.7031	29.7254	29.8074	29.7127	29.7144	29.5403	Q9HAV4;E2QRM3;H0Y9I3;H0Y3W3	Q9HAV4	>sp|Q9HAV4|XPO5_HUMAN Exportin-5 OS=Homo sapiens GN=XPO5 PE=1 SV=1	0	62.406	5589200000	136.31	132	20	20	20	22.3	22.3	22.3	By MS/MS	By MS/MS	By MS/MS	By MS/MS	By MS/MS	By MS/MS	20	20	20	18	19	18	20	20	20	18	19	18	20	20	20	18	19	18	968210000
28S ribosomal protein S2, mitochondrial	MRPS2	0.0888996	0.124083		24.6009	24.3968	24.3102	24.8417	24.1137	24.0858	Q5T8A0;Q9Y399	Q5T8A0;Q9Y399	>tr|Q5T8A0|Q5T8A0_HUMAN 28S ribosomal protein S2, mitochondrial (Fragment) OS=Homo sapiens GN=MRPS2 PE=1 SV=1;>sp|Q9Y399|RT02_HUMAN 28S ribosomal protein S2, mitochondrial OS=Homo sapiens GN=MRPS2 PE=1 SV=1	0	4.9147	137500000	30.479	11	2	2	2	12.2	12.2	12.2	By MS/MS	By MS/MS	By MS/MS	By MS/MS	By MS/MS	By MS/MS	2	2	2	2	2	2	2	2	2	2	2	2	2	2	2	2	2	2	25234000
Mid1-interacting protein 1	MID1IP1	0.0888882	0.506995		32.1664	31.9521	32.0184	31.9965	31.8703	32.0035	Q9NPA3	Q9NPA3	>sp|Q9NPA3|M1IP1_HUMAN Mid1-interacting protein 1 OS=Homo sapiens GN=MID1IP1 PE=1 SV=1	0	101.34	28302000000	20.201	217	12	12	12	92.3	92.3	92.3	By MS/MS	By MS/MS	By MS/MS	By MS/MS	By MS/MS	By MS/MS	12	12	12	12	12	12	12	12	12	12	12	12	12	12	12	12	12	12	5192300000
Replication protein A 14 kDa subunit	RPA3	0.0883134	0.392398		28.8837	28.8973	28.7468	28.8903	28.7655	28.6071	B5MC59;P35244	B5MC59;P35244	>tr|B5MC59|B5MC59_HUMAN Replication protein A 14 kDa subunit OS=Homo sapiens GN=RPA3 PE=1 SV=1;>sp|P35244|RFA3_HUMAN Replication protein A 14 kDa subunit OS=Homo sapiens GN=RPA3 PE=1 SV=1	0	9.3585	2888100000	9.1703	17	3	3	3	52.4	52.4	52.4	By MS/MS	By MS/MS	By MS/MS	By MS/MS	By MS/MS	By MS/MS	3	3	3	3	3	3	3	3	3	3	3	3	3	3	3	3	3	3	499240000
RNA polymerase II subunit A C-terminal domain phosphatase SSU72	SSU72	0.0882746	0.653689		26.4594	26.5539	26.3574	26.3456	26.4138	26.3465	Q9NP77;Q9NP77-2	Q9NP77;Q9NP77-2	>sp|Q9NP77|SSU72_HUMAN RNA polymerase II subunit A C-terminal domain phosphatase SSU72 OS=Homo sapiens GN=SSU72 PE=1 SV=1;>sp|Q9NP77-2|SSU72_HUMAN Isoform 2 of RNA polymerase II subunit A C-terminal domain phosphatase SSU72 OS=Homo sapiens GN=SSU72	0	6.833	570030000	22.574	13	2	2	2	13.9	13.9	13.9	By MS/MS	By MS/MS	By MS/MS	By MS/MS	By MS/MS	By MS/MS	2	2	2	2	2	2	2	2	2	2	2	2	2	2	2	2	2	2	92458000
Threonine--tRNA ligase, mitochondrial	TARS2	0.088232	0.374372		26.8283	26.9597	27.1319	26.8675	26.8173	26.9705	Q9BW92;U3KQG0;Q9BW92-2;F6S7Q7;Q5T5E9;U3KQ50	Q9BW92;U3KQG0;Q9BW92-2	>sp|Q9BW92|SYTM_HUMAN Threonine--tRNA ligase, mitochondrial OS=Homo sapiens GN=TARS2 PE=1 SV=1;>tr|U3KQG0|U3KQG0_HUMAN Threonine--tRNA ligase, mitochondrial OS=Homo sapiens GN=TARS2 PE=1 SV=1;>sp|Q9BW92-2|SYTM_HUMAN Isoform 2 of Threonine--tRNA ligase, mit	0	11.32	783630000	81.035	15	5	5	5	8.6	8.6	8.6	By MS/MS	By MS/MS	By MS/MS	By MS/MS	By MS/MS	By MS/MS	4	4	4	5	5	5	4	4	4	5	5	5	4	4	4	5	5	5	120000000
2,4-dienoyl-CoA reductase, mitochondrial	DECR1	0.0868441	1.07917		27.7376	27.7615	27.7524	27.5896	27.6953	27.7062	Q16698-2;Q16698;E5RJD2;E5RJG7;E5RFV2;H0YAW3;E5RID6	Q16698-2;Q16698;E5RJD2;E5RJG7;E5RFV2	>sp|Q16698-2|DECR_HUMAN Isoform 2 of 2,4-dienoyl-CoA reductase, mitochondrial OS=Homo sapiens GN=DECR1;>sp|Q16698|DECR_HUMAN 2,4-dienoyl-CoA reductase, mitochondrial OS=Homo sapiens GN=DECR1 PE=1 SV=1;>tr|E5RJD2|E5RJD2_HUMAN 2,4-dienoyl-CoA reductase, mito	0	12.692	1346100000	34.994	22	5	5	5	21.2	21.2	21.2	By MS/MS	By MS/MS	By MS/MS	By MS/MS	By MS/MS	By MS/MS	4	4	4	4	5	5	4	4	4	4	5	5	4	4	4	4	5	5	216420000
Glycogen debranching enzyme;4-alpha-glucanotransferase;Amylo-alpha-1,6-glucosidase	AGL	0.0865968	0.6242		27.8751	27.7819	27.8178	27.8458	27.6562	27.7129	P35573;P35573-2;P35573-3	P35573;P35573-2;P35573-3	>sp|P35573|GDE_HUMAN Glycogen debranching enzyme OS=Homo sapiens GN=AGL PE=1 SV=3;>sp|P35573-2|GDE_HUMAN Isoform 5 of Glycogen debranching enzyme OS=Homo sapiens GN=AGL;>sp|P35573-3|GDE_HUMAN Isoform 6 of Glycogen debranching enzyme OS=Homo sapiens GN=AGL	0	27.044	1463900000	174.76	49	12	12	12	9.7	9.7	9.7	By MS/MS	By MS/MS	By MS/MS	By MS/MS	By MS/MS	By MS/MS	12	12	12	11	11	12	12	12	12	11	11	12	12	12	12	11	11	12	257310000
Kinesin-like protein KIF2C;Kinesin-like protein	KIF2C	0.0865383	0.241821		27.4795	27.93	27.6876	27.5283	27.715	27.5942	Q99661;Q99661-2;Q5JR89;Q5JR91;H0Y5Z9;Q8N4N8	Q99661;Q99661-2;Q5JR89;Q5JR91	>sp|Q99661|KIF2C_HUMAN Kinesin-like protein KIF2C OS=Homo sapiens GN=KIF2C PE=1 SV=2;>sp|Q99661-2|KIF2C_HUMAN Isoform 2 of Kinesin-like protein KIF2C OS=Homo sapiens GN=KIF2C;>tr|Q5JR89|Q5JR89_HUMAN Kinesin-like protein KIF2C (Fragment) OS=Homo sapiens GN=	0	11.448	1316200000	81.312	17	6	5	5	11	9.8	9.8	By MS/MS	By MS/MS	By MS/MS	By MS/MS	By MS/MS	By MS/MS	6	6	6	5	5	6	5	5	5	4	4	5	5	5	5	4	4	5	167850000
Gamma-interferon-inducible protein 16	IFI16	0.0862331	0.278514		26.7212	26.8634	26.8391	26.4889	26.8295	26.8465	Q16666-3;Q16666-6;Q16666-2;Q16666;H3BM18;X6RHM1;H3BVE6;X6RHR0;H3BR88;Q6K0P9-6;Q6K0P9-5;Q6K0P9-4;Q6K0P9-3;Q6K0P9-2;Q6K0P9	Q16666-3;Q16666-6;Q16666-2;Q16666;H3BM18;X6RHM1	>sp|Q16666-3|IF16_HUMAN Isoform 3 of Gamma-interferon-inducible protein 16 OS=Homo sapiens GN=IFI16;>sp|Q16666-6|IF16_HUMAN Isoform 4 of Gamma-interferon-inducible protein 16 OS=Homo sapiens GN=IFI16;>sp|Q16666-2|IF16_HUMAN Isoform 2 of Gamma-interferon-in	0	13.692	712450000	75.935	23	5	5	5	9.8	9.8	9.8	By MS/MS	By MS/MS	By MS/MS	By MS/MS	By MS/MS	By MS/MS	5	5	5	4	3	5	5	5	5	4	3	5	5	5	5	4	3	5	140020000
Actin-related protein 2/3 complex subunit 3	ARPC3	0.0853691	0.914393		29.2544	29.2721	29.3864	29.2371	29.2279	29.1919	O15145;C9JZD1;F8VR50	O15145	>sp|O15145|ARPC3_HUMAN Actin-related protein 2/3 complex subunit 3 OS=Homo sapiens GN=ARPC3 PE=1 SV=3	0	26.266	3967000000	20.546	57	7	7	7	51.7	51.7	51.7	By MS/MS	By MS/MS	By MS/MS	By MS/MS	By MS/MS	By MS/MS	7	6	7	7	7	7	7	6	7	7	7	7	7	6	7	7	7	7	711650000
Double-strand-break repair protein rad21 homolog	RAD21	0.0845858	1.1559		27.254	27.1497	27.1659	27.0936	27.094	27.1283	O60216;E5RI01;E5RFZ5;E5RFV8;E5RIN7;E5RG18;E5RJW1;E5RJK5;Q9H4I0	O60216	>sp|O60216|RAD21_HUMAN Double-strand-break repair protein rad21 homolog OS=Homo sapiens GN=RAD21 PE=1 SV=2	0	15.593	910850000	71.689	23	8	8	8	13.2	13.2	13.2	By MS/MS	By MS/MS	By MS/MS	By MS/MS	By MS/MS	By MS/MS	7	7	7	7	8	6	7	7	7	7	8	6	7	7	7	7	8	6	189590000
Isocitrate dehydrogenase [NADP] cytoplasmic	IDH1	0.084418	0.677652		29.6229	29.6192	29.7548	29.6493	29.5603	29.5342	O75874;C9J4N6;C9JJE5;C9JLU6	O75874	>sp|O75874|IDHC_HUMAN Isocitrate dehydrogenase [NADP] cytoplasmic OS=Homo sapiens GN=IDH1 PE=1 SV=2	0	39.284	5130900000	46.659	83	15	13	13	40.8	37.2	37.2	By MS/MS	By MS/MS	By MS/MS	By MS/MS	By MS/MS	By MS/MS	15	14	14	12	15	14	13	13	12	10	13	12	13	13	12	10	13	12	773450000
39S ribosomal protein L50, mitochondrial	MRPL50	0.0844148	0.1694		24.7643	25.3675	24.9665	25.0275	24.8233	24.9942	Q8N5N7-2;Q8N5N7	Q8N5N7-2;Q8N5N7	>sp|Q8N5N7-2|RM50_HUMAN Isoform 2 of 39S ribosomal protein L50, mitochondrial OS=Homo sapiens GN=MRPL50;>sp|Q8N5N7|RM50_HUMAN 39S ribosomal protein L50, mitochondrial OS=Homo sapiens GN=MRPL50 PE=1 SV=2	0.00042626	3.4453	206560000	15.524	6	2	2	2	23.7	23.7	23.7	By MS/MS	By MS/MS	By MS/MS	By MS/MS	By matching	By MS/MS	2	2	2	2	2	2	2	2	2	2	2	2	2	2	2	2	2	2	26452000
Dimethyladenosine transferase 1, mitochondrial	TFB1M	0.0843029	0.342069		25.9532	26.25	26.2206	25.9921	26.1254	26.0533	Q8WVM0	Q8WVM0	>sp|Q8WVM0|TFB1M_HUMAN Dimethyladenosine transferase 1, mitochondrial OS=Homo sapiens GN=TFB1M PE=1 SV=1	0	10.696	445720000	39.542	14	4	4	4	22.3	22.3	22.3	By MS/MS	By MS/MS	By MS/MS	By MS/MS	By MS/MS	By MS/MS	3	4	3	4	2	3	3	4	3	4	2	3	3	4	3	4	2	3	68640000
Probable ubiquitin carboxyl-terminal hydrolase FAF-X	USP9X	0.0841166	0.556628		29.7008	29.5718	29.683	29.6668	29.4834	29.553	Q93008-1;Q93008;O00507;O00507-2;H7C2M9	Q93008-1;Q93008	>sp|Q93008-1|USP9X_HUMAN Isoform 2 of Probable ubiquitin carboxyl-terminal hydrolase FAF-X OS=Homo sapiens GN=USP9X;>sp|Q93008|USP9X_HUMAN Probable ubiquitin carboxyl-terminal hydrolase FAF-X OS=Homo sapiens GN=USP9X PE=1 SV=3	0	81.748	5075000000	290.46	106	26	26	26	12.6	12.6	12.6	By MS/MS	By MS/MS	By MS/MS	By MS/MS	By MS/MS	By MS/MS	24	26	25	24	25	24	24	26	25	24	25	24	24	26	25	24	25	24	784640000
Guanine nucleotide-binding protein G(s) subunit alpha isoforms short;Guanine nucleotide-binding protein G(s) subunit alpha isoforms XLas;Guanine nucleotide-binding protein G(olf) subunit alpha	GNAS;GNAL	0.0840575	0.348754		25.8865	26.1864	26.0969	25.8843	26.0382	25.9951	P63092-3;P63092-2;P63092;P63092-4;Q5JWF2-2;Q5JWF2;P38405;P38405-2;K7EQ80;A0A0A0MR13;S4R3E3;K7EPE2	P63092-3;P63092-2;P63092;P63092-4;Q5JWF2-2;Q5JWF2;P38405;P38405-2	>sp|P63092-3|GNAS2_HUMAN Isoform 3 of Guanine nucleotide-binding protein G(s) subunit alpha isoforms short OS=Homo sapiens GN=GNAS;>sp|P63092-2|GNAS2_HUMAN Isoform Gnas-2 of Guanine nucleotide-binding protein G(s) subunit alpha isoforms short OS=Homo sapie	0	6.9035	415470000	44.179	7	4	3	3	11.9	9	9	By MS/MS	By MS/MS	By MS/MS	By MS/MS	By MS/MS	By MS/MS	4	4	4	4	4	4	3	3	3	3	3	3	3	3	3	3	3	3	39200000
NADH dehydrogenase [ubiquinone] 1 alpha subcomplex assembly factor 4	NDUFAF4	0.0840054	1.03322		25.1498	25.0193	25.082	25.0086	24.9878	25.0026	Q9P032	Q9P032	>sp|Q9P032|NDUF4_HUMAN NADH dehydrogenase [ubiquinone] 1 alpha subcomplex assembly factor 4 OS=Homo sapiens GN=NDUFAF4 PE=1 SV=1	0	5.0743	213380000	20.266	13	2	2	2	13.1	13.1	13.1	By MS/MS	By MS/MS	By MS/MS	By MS/MS	By MS/MS	By MS/MS	2	2	2	2	2	2	2	2	2	2	2	2	2	2	2	2	2	2	40600000
FAS-associated death domain protein	FADD	0.0832825	0.145546		27.3483	27.1525	26.7326	27.0738	27.1336	26.7762	Q13158	Q13158	>sp|Q13158|FADD_HUMAN FAS-associated death domain protein OS=Homo sapiens GN=FADD PE=1 SV=1	0	42.628	882720000	23.279	11	3	3	3	21.2	21.2	21.2	By MS/MS	By MS/MS	By MS/MS	By MS/MS	By MS/MS	By MS/MS	3	3	3	3	3	3	3	3	3	3	3	3	3	3	3	3	3	3	233190000
Apoptotic protease-activating factor 1	APAF1	0.0829868	0.398333		25.9951	25.903	26.1344	26.0061	25.9602	25.8171	O14727-4;O14727;C9JLV4;O14727-5;O14727-3;O14727-2;O14727-6;F8VNZ0	O14727-4;O14727;C9JLV4;O14727-5;O14727-3;O14727-2;O14727-6	>sp|O14727-4|APAF_HUMAN Isoform 4 of Apoptotic protease-activating factor 1 OS=Homo sapiens GN=APAF1;>sp|O14727|APAF_HUMAN Apoptotic protease-activating factor 1 OS=Homo sapiens GN=APAF1 PE=1 SV=2;>tr|C9JLV4|C9JLV4_HUMAN Apoptotic protease-activating facto	0	6.5006	403470000	137.07	12	4	4	4	4.4	4.4	4.4	By MS/MS	By MS/MS	By MS/MS	By MS/MS	By MS/MS	By MS/MS	4	4	4	4	4	4	4	4	4	4	4	4	4	4	4	4	4	4	63435000
Mitotic spindle assembly checkpoint protein MAD2A	MAD2L1	0.0828228	0.406908		25.6884	25.7261	25.8091	25.8114	25.6135	25.5503	Q13257	Q13257	>sp|Q13257|MD2L1_HUMAN Mitotic spindle assembly checkpoint protein MAD2A OS=Homo sapiens GN=MAD2L1 PE=1 SV=1	0	8.6225	337060000	23.51	15	3	3	3	18.5	18.5	18.5	By MS/MS	By MS/MS	By MS/MS	By MS/MS	By MS/MS	By MS/MS	2	3	3	2	3	3	2	3	3	2	3	3	2	3	3	2	3	3	43190000
Exosome component 10	EXOSC10	0.0818412	0.22057		26.3056	25.9311	25.8372	25.9078	25.9396	25.9811	Q01780-2;Q01780	Q01780-2;Q01780	>sp|Q01780-2|EXOSX_HUMAN Isoform 2 of Exosome component 10 OS=Homo sapiens GN=EXOSC10;>sp|Q01780|EXOSX_HUMAN Exosome component 10 OS=Homo sapiens GN=EXOSC10 PE=1 SV=2	0	8.5739	409720000	98.088	7	4	4	4	5.6	5.6	5.6	By MS/MS	By matching	By matching	By MS/MS	By MS/MS	By MS/MS	4	4	3	4	4	4	4	4	3	4	4	4	4	4	3	4	4	4	66823000
Protein FAM195A	FAM195A	0.0817986	0.666677		29.148	29.2376	29.1083	29.1281	29.0022	29.1182	Q9BUT9;I3L172;Q9BUT9-2	Q9BUT9	>sp|Q9BUT9|F195A_HUMAN Protein FAM195A OS=Homo sapiens GN=FAM195A PE=1 SV=2	0	140.13	3625200000	17.828	49	7	7	7	66.9	66.9	66.9	By MS/MS	By MS/MS	By MS/MS	By MS/MS	By MS/MS	By MS/MS	7	7	6	7	7	7	7	7	6	7	7	7	7	7	6	7	7	7	765410000
Eukaryotic translation initiation factor 1A, X-chromosomal;Eukaryotic translation initiation factor 1A, Y-chromosomal	EIF1AX;EIF1AY	0.0816326	0.315135		27.8471	27.7698	27.7242	27.8838	27.5419	27.6706	P47813;X6RAC9;O14602;A6NJH9	P47813;X6RAC9;O14602;A6NJH9	>sp|P47813|IF1AX_HUMAN Eukaryotic translation initiation factor 1A, X-chromosomal OS=Homo sapiens GN=EIF1AX PE=1 SV=2;>tr|X6RAC9|X6RAC9_HUMAN Eukaryotic translation initiation factor 1A, X-chromosomal OS=Homo sapiens GN=EIF1AX PE=1 SV=1;>sp|O14602|IF1AY_HU	0	12.356	1381000000	16.46	13	4	4	4	31.2	31.2	31.2	By MS/MS	By MS/MS	By MS/MS	By MS/MS	By MS/MS	By MS/MS	4	4	4	4	4	4	4	4	4	4	4	4	4	4	4	4	4	4	206680000
Signal peptidase complex subunit 2	SPCS2	0.0815665	0.417014		30.2626	30.3038	30.3773	30.0897	30.2597	30.3496	E9PI68;E9PL01;A0A087WUC6;Q15005;E9PRB9	E9PI68;E9PL01;A0A087WUC6;Q15005;E9PRB9	>tr|E9PI68|E9PI68_HUMAN Signal peptidase complex subunit 2 OS=Homo sapiens GN=SPCS2 PE=1 SV=1;>tr|E9PL01|E9PL01_HUMAN Signal peptidase complex subunit 2 OS=Homo sapiens GN=SPCS2 PE=1 SV=1;>tr|A0A087WUC6|A0A087WUC6_HUMAN Signal peptidase complex subunit 2 O	0	11.255	8031200000	28.503	21	4	4	4	18.7	18.7	18.7	By MS/MS	By MS/MS	By MS/MS	By MS/MS	By MS/MS	By MS/MS	4	4	4	4	4	4	4	4	4	4	4	4	4	4	4	4	4	4	1385400000
Programmed cell death 6-interacting protein	PDCD6IP	0.0807769	0.840168		30.0182	29.9927	30.0831	29.9366	30.018	29.8971	Q8WUM4;Q8WUM4-2;Q8WUM4-3;C9IZF9;F8WEQ7;F8WBR8;F8WDK9	Q8WUM4;Q8WUM4-2	>sp|Q8WUM4|PDC6I_HUMAN Programmed cell death 6-interacting protein OS=Homo sapiens GN=PDCD6IP PE=1 SV=1;>sp|Q8WUM4-2|PDC6I_HUMAN Isoform 2 of Programmed cell death 6-interacting protein OS=Homo sapiens GN=PDCD6IP	0	163.81	6656400000	96.022	102	22	22	22	34.2	34.2	34.2	By MS/MS	By MS/MS	By MS/MS	By MS/MS	By MS/MS	By MS/MS	19	20	20	21	20	20	19	20	20	21	20	20	19	20	20	21	20	20	932420000
Heterogeneous nuclear ribonucleoprotein A0	HNRNPA0	0.0805092	0.713871		30.1715	30.1944	30.1436	30.0634	30.1848	30.0197	Q13151	Q13151	>sp|Q13151|ROA0_HUMAN Heterogeneous nuclear ribonucleoprotein A0 OS=Homo sapiens GN=HNRNPA0 PE=1 SV=1	0	87.959	7251900000	30.84	71	5	5	5	25.9	25.9	25.9	By MS/MS	By MS/MS	By MS/MS	By MS/MS	By MS/MS	By MS/MS	5	5	5	5	5	5	5	5	5	5	5	5	5	5	5	5	5	5	1165000000
28S ribosomal protein S16, mitochondrial	MRPS16	0.0804138	0.294506		26.3242	26.5178	26.2113	26.1795	26.2359	26.3967	A6ND22;Q9Y3D3-2;Q9Y3D3	A6ND22;Q9Y3D3-2;Q9Y3D3	>tr|A6ND22|A6ND22_HUMAN 28S ribosomal protein S16, mitochondrial OS=Homo sapiens GN=MRPS16 PE=1 SV=1;>sp|Q9Y3D3-2|RT16_HUMAN Isoform 2 of 28S ribosomal protein S16, mitochondrial OS=Homo sapiens GN=MRPS16;>sp|Q9Y3D3|RT16_HUMAN 28S ribosomal protein S16, mi	0	5.3894	514270000	11.15	12	2	2	2	26.3	26.3	26.3	By MS/MS	By MS/MS	By MS/MS	By MS/MS	By MS/MS	By MS/MS	2	2	2	2	2	2	2	2	2	2	2	2	2	2	2	2	2	2	87616000
DNA ligase;DNA ligase 1	LIG1	0.0802708	0.363381		28.0087	27.9949	28.0045	28.0279	28.0005	27.7389	F5GZ28;P18858-3;P18858;M0R0Q7;P18858-2;B4E135;M0QY71;M0R1G7	F5GZ28;P18858-3;P18858;M0R0Q7;P18858-2	>tr|F5GZ28|F5GZ28_HUMAN DNA ligase OS=Homo sapiens GN=LIG1 PE=1 SV=1;>sp|P18858-3|DNLI1_HUMAN Isoform 3 of DNA ligase 1 OS=Homo sapiens GN=LIG1;>sp|P18858|DNLI1_HUMAN DNA ligase 1 OS=Homo sapiens GN=LIG1 PE=1 SV=1;>tr|M0R0Q7|M0R0Q7_HUMAN DNA ligase OS=Homo	0	18.646	1604000000	93.946	30	8	8	8	14	14	14	By MS/MS	By MS/MS	By MS/MS	By MS/MS	By MS/MS	By MS/MS	8	7	7	8	7	8	8	7	7	8	7	8	8	7	7	8	7	8	245190000
Copine-1	CPNE1	0.0801398	1.17189		29.5607	29.5889	29.5862	29.4647	29.4705	29.5601	B0QZ18;Q99829;A6PVH9;F2Z2V0;E7ENH5;Q5JX56;Q5JX58;H0Y524;Q5JX59;Q5JX60;Q5JX44;Q5JX45;Q5JX54;Q5JX55;Q5JX61;Q5JX52;Q5JX53;Q5JX57;E7EV27	B0QZ18;Q99829;A6PVH9;F2Z2V0;E7ENH5	>tr|B0QZ18|B0QZ18_HUMAN Copine-1 OS=Homo sapiens GN=CPNE1 PE=1 SV=1;>sp|Q99829|CPNE1_HUMAN Copine-1 OS=Homo sapiens GN=CPNE1 PE=1 SV=1;>tr|A6PVH9|A6PVH9_HUMAN Copine-1 OS=Homo sapiens GN=CPNE1 PE=1 SV=1;>tr|F2Z2V0|F2Z2V0_HUMAN Copine-1 (Fragment) OS=Homo s	0	99.282	4956700000	59.717	40	7	7	7	19.2	19.2	19.2	By MS/MS	By MS/MS	By MS/MS	By MS/MS	By MS/MS	By MS/MS	5	6	5	5	5	7	5	6	5	5	5	7	5	6	5	5	5	7	1006100000
28S ribosomal protein S29, mitochondrial	DAP3	0.0799128	0.403161		28.0129	27.8357	27.7612	27.7914	27.7227	27.856	P51398-2;P51398-3;P51398;V9GZ03;V9GYL9;V9GZ61;V9GYA7;V9GYJ9;V9GYC9;V9GYW1;V9GYF7;V9GYJ3;V9GY11	P51398-2;P51398-3;P51398;V9GZ03;V9GYL9;V9GZ61;V9GYA7;V9GYJ9	>sp|P51398-2|RT29_HUMAN Isoform 2 of 28S ribosomal protein S29, mitochondrial OS=Homo sapiens GN=DAP3;>sp|P51398-3|RT29_HUMAN Isoform 3 of 28S ribosomal protein S29, mitochondrial OS=Homo sapiens GN=DAP3;>sp|P51398|RT29_HUMAN 28S ribosomal protein S29, mit	0	33.533	1486300000	41.044	29	8	8	8	29.7	29.7	29.7	By MS/MS	By MS/MS	By MS/MS	By MS/MS	By MS/MS	By MS/MS	7	8	6	7	7	7	7	8	6	7	7	7	7	8	6	7	7	7	289210000
NADH dehydrogenase [ubiquinone] 1 alpha subcomplex subunit 9, mitochondrial	NDUFA9	0.0797596	0.333954		26.9573	27.0839	27.1164	27.063	27.0538	26.8014	Q16795;F5H0J3;H3BRM9;F5GY40	Q16795	>sp|Q16795|NDUA9_HUMAN NADH dehydrogenase [ubiquinone] 1 alpha subcomplex subunit 9, mitochondrial OS=Homo sapiens GN=NDUFA9 PE=1 SV=2	0	16.323	842470000	42.509	26	7	7	7	25.2	25.2	25.2	By MS/MS	By MS/MS	By MS/MS	By MS/MS	By MS/MS	By MS/MS	4	5	5	6	6	6	4	5	5	6	6	6	4	5	5	6	6	6	106240000
Kinesin-like protein KIF21A	KIF21A	0.0797367	0.373204		27.7713	27.476	27.6452	27.6002	27.5097	27.5434	Q7Z4S6-6;Q7Z4S6-3;Q7Z4S6-5;Q7Z4S6-2;Q7Z4S6;Q7Z4S6-4;H0YHT2;H0YIM7;H0YIM6;O75037-3;O75037-4;O75037-2;O75037;H0YI78;Q86VH2-3;Q86VH2-2;Q86VH2	Q7Z4S6-6;Q7Z4S6-3;Q7Z4S6-5;Q7Z4S6-2;Q7Z4S6;Q7Z4S6-4;H0YHT2	>sp|Q7Z4S6-6|KI21A_HUMAN Isoform 6 of Kinesin-like protein KIF21A OS=Homo sapiens GN=KIF21A;>sp|Q7Z4S6-3|KI21A_HUMAN Isoform 3 of Kinesin-like protein KIF21A OS=Homo sapiens GN=KIF21A;>sp|Q7Z4S6-5|KI21A_HUMAN Isoform 5 of Kinesin-like protein KIF21A OS=Hom	0	47.408	1244300000	180.74	54	8	8	7	9.1	9.1	8.4	By MS/MS	By MS/MS	By MS/MS	By MS/MS	By MS/MS	By MS/MS	6	8	8	8	7	7	6	8	8	8	7	7	5	7	7	7	6	6	188480000
Eukaryotic initiation factor 4A-III;Eukaryotic initiation factor 4A-III, N-terminally processed	EIF4A3	0.0795116	1.28282		31.045	31.0702	31.024	31.0129	30.9643	30.9235	P38919;I3L3H2;J3QQP0;E9PBH4;F8WE11	P38919	>sp|P38919|IF4A3_HUMAN Eukaryotic initiation factor 4A-III OS=Homo sapiens GN=EIF4A3 PE=1 SV=4	0	60.291	13857000000	46.871	135	18	16	16	48.4	42.6	42.6	By MS/MS	By MS/MS	By MS/MS	By MS/MS	By MS/MS	By MS/MS	18	17	17	17	17	18	16	15	15	15	15	16	16	15	15	15	15	16	2313100000
Protein timeless homolog	TIMELESS	0.0795027	0.24458		24.6391	24.9685	24.8928	24.8711	24.7925	24.5983	Q9UNS1-2;Q9UNS1	Q9UNS1-2;Q9UNS1	>sp|Q9UNS1-2|TIM_HUMAN Isoform 2 of Protein timeless homolog OS=Homo sapiens GN=TIMELESS;>sp|Q9UNS1|TIM_HUMAN Protein timeless homolog OS=Homo sapiens GN=TIMELESS PE=1 SV=2	0	5.6373	180470000	138.53	10	3	3	3	2.7	2.7	2.7	By MS/MS	By MS/MS	By MS/MS	By MS/MS	By MS/MS	By MS/MS	3	3	3	3	3	3	3	3	3	3	3	3	3	3	3	3	3	3	30125000
Protein FAM98B	FAM98B	0.0792007	0.232504		27.1336	27.1861	27.4815	27.0661	27.1631	27.3344	Q52LJ0;Q52LJ0-2;H0YNA1	Q52LJ0;Q52LJ0-2	>sp|Q52LJ0|FA98B_HUMAN Protein FAM98B OS=Homo sapiens GN=FAM98B PE=1 SV=1;>sp|Q52LJ0-2|FA98B_HUMAN Isoform 2 of Protein FAM98B OS=Homo sapiens GN=FAM98B	0	10.789	978010000	37.19	14	5	5	5	20	20	20	By MS/MS	By MS/MS	By MS/MS	By MS/MS	By MS/MS	By MS/MS	5	4	5	5	4	4	5	4	5	5	4	4	5	4	5	5	4	4	145180000
PDZ and LIM domain protein 7	PDLIM7	0.0787443	0.42288		28.4573	28.4247	28.6515	28.451	28.3629	28.4835	Q9NR12-2;Q9NR12;D6RH06;Q9NR12-5;Q9NR12-6;Q9NR12-4;D6RF83;H7BYK4;D6RAN1;Q9NR12-3;H0Y8W6	Q9NR12-2;Q9NR12	>sp|Q9NR12-2|PDLI7_HUMAN Isoform 2 of PDZ and LIM domain protein 7 OS=Homo sapiens GN=PDLIM7;>sp|Q9NR12|PDLI7_HUMAN PDZ and LIM domain protein 7 OS=Homo sapiens GN=PDLIM7 PE=1 SV=1	0	37.494	2310900000	46.51	31	9	9	9	39.5	39.5	39.5	By MS/MS	By MS/MS	By MS/MS	By MS/MS	By MS/MS	By MS/MS	9	9	9	9	8	9	9	9	9	9	8	9	9	9	9	9	8	9	384730000
Nucleoporin NUP188 homolog	NUP188	0.0781822	0.416157		28.5853	28.5428	28.7993	28.5834	28.5563	28.5531	Q5SRE5;Q5SRE5-2;H7C4K7	Q5SRE5;Q5SRE5-2	>sp|Q5SRE5|NU188_HUMAN Nucleoporin NUP188 homolog OS=Homo sapiens GN=NUP188 PE=1 SV=1;>sp|Q5SRE5-2|NU188_HUMAN Isoform 2 of Nucleoporin NUP188 homolog OS=Homo sapiens GN=NUP188	0	44.11	2517800000	196.04	73	16	16	16	12.8	12.8	12.8	By MS/MS	By MS/MS	By MS/MS	By MS/MS	By MS/MS	By MS/MS	14	16	15	16	16	16	14	16	15	16	16	16	14	16	15	16	16	16	393140000
Integrin-linked protein kinase	ILK	0.077926	0.542828		28.5343	28.7249	28.612	28.4838	28.5752	28.5783	A0A0A0MTH3;Q13418;Q13418-2;Q13418-3;A0A087WWY6	A0A0A0MTH3;Q13418;Q13418-2;Q13418-3	>tr|A0A0A0MTH3|A0A0A0MTH3_HUMAN Integrin-linked protein kinase OS=Homo sapiens GN=ILK PE=1 SV=1;>sp|Q13418|ILK_HUMAN Integrin-linked protein kinase OS=Homo sapiens GN=ILK PE=1 SV=2;>sp|Q13418-2|ILK_HUMAN Isoform 2 of Integrin-linked protein kinase OS=Homo	0	29.121	2980400000	54.611	70	11	11	11	27.5	27.5	27.5	By MS/MS	By MS/MS	By MS/MS	By MS/MS	By MS/MS	By MS/MS	11	10	9	11	10	11	11	10	9	11	10	11	11	10	9	11	10	11	488580000
Cullin-4B	CUL4B	0.0778834	0.399395		27.8534	27.7193	27.6685	27.7352	27.7259	27.5466	K4DI93;Q13620-1;Q13620;Q13620-3;A6NE76	K4DI93;Q13620-1;Q13620;Q13620-3	>tr|K4DI93|K4DI93_HUMAN Cullin 4B, isoform CRA_e OS=Homo sapiens GN=CUL4B PE=1 SV=1;>sp|Q13620-1|CUL4B_HUMAN Isoform 2 of Cullin-4B OS=Homo sapiens GN=CUL4B;>sp|Q13620|CUL4B_HUMAN Cullin-4B OS=Homo sapiens GN=CUL4B PE=1 SV=4;>sp|Q13620-3|CUL4B_HUMAN Isofor	0	20.998	1344900000	102.75	26	17	7	7	20.7	10.2	10.2	By MS/MS	By MS/MS	By MS/MS	By MS/MS	By MS/MS	By MS/MS	16	17	17	17	17	17	6	7	7	7	7	7	6	7	7	7	7	7	199730000
Protein FAM195B	FAM195B	0.077418	0.254512		27.0967	27.0843	26.9884	26.8784	26.8485	27.2101	I3L2L5;I3L4Q0;C9JLW8;I3L317;I3L3A7	I3L2L5;I3L4Q0;C9JLW8;I3L317	>tr|I3L2L5|I3L2L5_HUMAN Protein FAM195B OS=Homo sapiens GN=FAM195B PE=1 SV=1;>tr|I3L4Q0|I3L4Q0_HUMAN HCG1818442, isoform CRA_a OS=Homo sapiens GN=FAM195B PE=1 SV=1;>sp|C9JLW8|F195B_HUMAN Protein FAM195B OS=Homo sapiens GN=FAM195B PE=1 SV=1;>tr|I3L317|I3L31	0	9.7952	836930000	10.463	16	3	3	3	43.5	43.5	43.5	By MS/MS	By MS/MS	By MS/MS	By MS/MS	By MS/MS	By MS/MS	3	2	2	2	2	2	3	2	2	2	2	2	3	2	2	2	2	2	153660000
Pachytene checkpoint protein 2 homolog	TRIP13	0.0771287	1.06097		30.7374	30.7458	30.76	30.7372	30.631	30.6436	Q15645;H0YAL2;Q15645-2	Q15645	>sp|Q15645|PCH2_HUMAN Pachytene checkpoint protein 2 homolog OS=Homo sapiens GN=TRIP13 PE=1 SV=2	0	116.12	10944000000	48.55	153	19	19	19	56.2	56.2	56.2	By MS/MS	By MS/MS	By MS/MS	By MS/MS	By MS/MS	By MS/MS	17	18	19	16	18	18	17	18	19	16	18	18	17	18	19	16	18	18	2025000000
Integrator complex subunit 3	INTS3	0.0770365	0.640362		26.6746	26.758	26.732	26.5644	26.6376	26.7316	Q68E01-2;Q68E01;Q68E01-3;A0A096LNW8;Q68E01-4	Q68E01-2;Q68E01;Q68E01-3	>sp|Q68E01-2|INT3_HUMAN Isoform 2 of Integrator complex subunit 3 OS=Homo sapiens GN=INTS3;>sp|Q68E01|INT3_HUMAN Integrator complex subunit 3 OS=Homo sapiens GN=INTS3 PE=1 SV=1;>sp|Q68E01-3|INT3_HUMAN Isoform 3 of Integrator complex subunit 3 OS=Homo sapie	0	35.347	661460000	118.01	31	4	4	4	7.8	7.8	7.8	By MS/MS	By MS/MS	By MS/MS	By MS/MS	By MS/MS	By MS/MS	4	4	4	4	4	4	4	4	4	4	4	4	4	4	4	4	4	4	118820000
Ras-related protein Rab-10	RAB10	0.0766239	0.352853		27.15	27.2695	27.4441	27.267	27.1985	27.1683	P61026	P61026	>sp|P61026|RAB10_HUMAN Ras-related protein Rab-10 OS=Homo sapiens GN=RAB10 PE=1 SV=1	0	6.9638	984500000	22.541	29	3	2	2	17	11.5	11.5	By MS/MS	By MS/MS	By MS/MS	By MS/MS	By MS/MS	By MS/MS	3	3	3	3	3	3	2	2	2	2	2	2	2	2	2	2	2	2	143950000
Cytokine receptor-like factor 3	CRLF3	0.076601	0.319297		26.6814	26.541	26.4665	26.6164	26.3549	26.4877	Q8IUI8-2;Q8IUI8;J3KST8	Q8IUI8-2;Q8IUI8	>sp|Q8IUI8-2|CRLF3_HUMAN Isoform 2 of Cytokine receptor-like factor 3 OS=Homo sapiens GN=CRLF3;>sp|Q8IUI8|CRLF3_HUMAN Cytokine receptor-like factor 3 OS=Homo sapiens GN=CRLF3 PE=1 SV=2	0	7.56	596340000	49.35	7	4	4	4	10.7	10.7	10.7	By MS/MS	By MS/MS	By matching	By MS/MS	By matching	By MS/MS	4	4	3	4	4	3	4	4	3	4	4	3	4	4	3	4	4	3	120160000
Death-inducer obliterator 1	DIDO1	0.0765998	0.454123		26.24	26.3619	26.2608	26.2366	26.3035	26.0927	Q9BTC0;Q9BTC0-1	Q9BTC0;Q9BTC0-1	>sp|Q9BTC0|DIDO1_HUMAN Death-inducer obliterator 1 OS=Homo sapiens GN=DIDO1 PE=1 SV=5;>sp|Q9BTC0-1|DIDO1_HUMAN Isoform 1 of Death-inducer obliterator 1 OS=Homo sapiens GN=DIDO1	0	7.5584	494340000	243.87	9	4	4	4	2.2	2.2	2.2	By MS/MS	By MS/MS	By MS/MS	By MS/MS	By MS/MS	By MS/MS	4	4	4	4	4	4	4	4	4	4	4	4	4	4	4	4	4	4	64953000
DnaJ homolog subfamily C member 2;DnaJ homolog subfamily C member 2, N-terminally processed	DNAJC2	0.0764198	0.191237		27.9003	28.0678	28.3921	28.1391	28.0267	27.9652	Q99543;Q99543-2;C9IZ83;H7C3L7;F2Z3H0;F2Z3N9	Q99543;Q99543-2	>sp|Q99543|DNJC2_HUMAN DnaJ homolog subfamily C member 2 OS=Homo sapiens GN=DNAJC2 PE=1 SV=4;>sp|Q99543-2|DNJC2_HUMAN Isoform 2 of DnaJ homolog subfamily C member 2 OS=Homo sapiens GN=DNAJC2	0	28.531	1760300000	71.996	44	11	11	11	22.1	22.1	22.1	By MS/MS	By MS/MS	By MS/MS	By MS/MS	By MS/MS	By MS/MS	9	10	9	10	10	10	9	10	9	10	10	10	9	10	9	10	10	10	263620000
Small nuclear ribonucleoprotein-associated proteins B and B;Small nuclear ribonucleoprotein-associated protein N	SNRPN;SNRPB	0.0761751	0.587098		26.5798	26.6026	26.6058	26.5461	26.6034	26.4101	J3QLE5;A8MT02;P14678-2;P63162;P14678;P63162-2;P14678-3;J3KRY3;S4R3P3	J3QLE5;A8MT02;P14678-2;P63162;P14678;P63162-2;P14678-3	>tr|J3QLE5|J3QLE5_HUMAN Small nuclear ribonucleoprotein-associated protein N (Fragment) OS=Homo sapiens GN=SNRPN PE=4 SV=1;>tr|A8MT02|A8MT02_HUMAN Small nuclear ribonucleoprotein-associated proteins B and B OS=Homo sapiens GN=SNRPB PE=1 SV=3;>sp|P14678-2|	0	4.9828	609100000	17.546	25	3	3	3	17.8	17.8	17.8	By MS/MS	By MS/MS	By MS/MS	By MS/MS	By MS/MS	By MS/MS	3	3	3	2	3	3	3	3	3	2	3	3	3	3	3	2	3	3	109960000
Putative RNA polymerase II subunit B1 CTD phosphatase RPAP2	RPAP2	0.0758731	0.217451		25.1861	25.2443	25.2523	25.2593	24.885	25.3107	Q8IXW5;Q8IXW5-2	Q8IXW5;Q8IXW5-2	>sp|Q8IXW5|RPAP2_HUMAN Putative RNA polymerase II subunit B1 CTD phosphatase RPAP2 OS=Homo sapiens GN=RPAP2 PE=1 SV=1;>sp|Q8IXW5-2|RPAP2_HUMAN Isoform 2 of Putative RNA polymerase II subunit B1 CTD phosphatase RPAP2 OS=Homo sapiens GN=RPAP2	0	5.9116	238650000	69.508	14	2	2	2	4.2	4.2	4.2	By MS/MS	By MS/MS	By MS/MS	By MS/MS	By MS/MS	By MS/MS	2	2	2	2	2	2	2	2	2	2	2	2	2	2	2	2	2	2	38739000
UBX domain-containing protein 1	UBXN1	0.0751794	0.469845		28.739	28.6869	28.6634	28.7245	28.6397	28.4995	E9PRQ7;Q04323;A0A087WTZ5;E9PJ81;Q04323-2	E9PRQ7;Q04323;A0A087WTZ5;E9PJ81;Q04323-2	>tr|E9PRQ7|E9PRQ7_HUMAN UBX domain-containing protein 1 OS=Homo sapiens GN=UBXN1 PE=1 SV=1;>sp|Q04323|UBXN1_HUMAN UBX domain-containing protein 1 OS=Homo sapiens GN=UBXN1 PE=1 SV=2;>tr|A0A087WTZ5|A0A087WTZ5_HUMAN UBX domain-containing protein 1 OS=Homo sap	0	91.833	2616700000	32.913	44	6	6	6	37.2	37.2	37.2	By MS/MS	By MS/MS	By MS/MS	By MS/MS	By MS/MS	By MS/MS	6	6	6	6	6	5	6	6	6	6	6	5	6	6	6	6	6	5	492540000
Vesicle-associated membrane protein-associated protein A	VAPA	0.0748469	0.229003		28.6992	28.6968	28.7086	28.8207	28.3851	28.6743	Q9P0L0;Q9P0L0-2;J3QKM9	Q9P0L0;Q9P0L0-2	>sp|Q9P0L0|VAPA_HUMAN Vesicle-associated membrane protein-associated protein A OS=Homo sapiens GN=VAPA PE=1 SV=3;>sp|Q9P0L0-2|VAPA_HUMAN Isoform 2 of Vesicle-associated membrane protein-associated protein A OS=Homo sapiens GN=VAPA	0	18.386	2629200000	27.893	52	5	5	4	26.1	26.1	21.3	By MS/MS	By MS/MS	By MS/MS	By MS/MS	By MS/MS	By MS/MS	5	5	4	5	5	5	5	5	4	5	5	5	4	4	3	4	4	4	391770000
Coronin-1B	CORO1B	0.0740089	1.35606		29.3629	29.3022	29.2996	29.2543	29.219	29.2694	Q9BR76;A0A087WW53;F5H390;F5H0D2;A9Z1Z3-3;A9Z1Z3	Q9BR76	>sp|Q9BR76|COR1B_HUMAN Coronin-1B OS=Homo sapiens GN=CORO1B PE=1 SV=1	0	54.312	4196900000	54.234	74	12	12	12	33.1	33.1	33.1	By MS/MS	By MS/MS	By MS/MS	By MS/MS	By MS/MS	By MS/MS	12	12	12	12	12	10	12	12	12	12	12	10	12	12	12	12	12	10	735540000
Sorting nexin;Sorting nexin-9	SNX9	0.0740007	0.345737		26.0848	26.3483	26.2926	26.234	26.1673	26.1025	A0A087WYU1;Q9Y5X1	A0A087WYU1;Q9Y5X1	>tr|A0A087WYU1|A0A087WYU1_HUMAN Sorting nexin OS=Homo sapiens GN=SNX9 PE=1 SV=1;>sp|Q9Y5X1|SNX9_HUMAN Sorting nexin-9 OS=Homo sapiens GN=SNX9 PE=1 SV=1	0	12.167	477880000	66.476	13	5	5	5	12.5	12.5	12.5	By MS/MS	By MS/MS	By MS/MS	By MS/MS	By MS/MS	By MS/MS	5	5	5	4	4	4	5	5	5	4	4	4	5	5	5	4	4	4	75383000
Nicotinate phosphoribosyltransferase	NAPRT	0.0737095	1.40707		28.8772	28.8474	28.8268	28.7779	28.7423	28.81	Q6XQN6-3;Q6XQN6;C9J8U2;G5E977;Q6XQN6-2;H0YF31;A0A087WUT5;H0YDA6	Q6XQN6-3;Q6XQN6;C9J8U2;G5E977;Q6XQN6-2	>sp|Q6XQN6-3|PNCB_HUMAN Isoform 3 of Nicotinate phosphoribosyltransferase OS=Homo sapiens GN=NAPRT;>sp|Q6XQN6|PNCB_HUMAN Nicotinate phosphoribosyltransferase OS=Homo sapiens GN=NAPRT PE=1 SV=2;>tr|C9J8U2|C9J8U2_HUMAN Nicotinate phosphoribosyltransferase OS	0	51.036	2896600000	56.099	60	11	11	11	29.7	29.7	29.7	By MS/MS	By MS/MS	By MS/MS	By MS/MS	By MS/MS	By MS/MS	10	10	10	9	9	9	10	10	10	9	9	9	10	10	10	9	9	9	439910000
Adenylate kinase isoenzyme 1	AK1	0.072801	0.194592		27.292	27.0956	27.4767	27.0312	27.2963	27.3184	Q5T9B7;P00568;H0Y4J6;H0YID2	Q5T9B7;P00568;H0Y4J6;H0YID2	>tr|Q5T9B7|Q5T9B7_HUMAN Adenylate kinase isoenzyme 1 OS=Homo sapiens GN=AK1 PE=1 SV=1;>sp|P00568|KAD1_HUMAN Adenylate kinase isoenzyme 1 OS=Homo sapiens GN=AK1 PE=1 SV=3;>tr|H0Y4J6|H0Y4J6_HUMAN Adenylate kinase isoenzyme 1 (Fragment) OS=Homo sapiens GN=AK1	0	8.4175	1157300000	23.411	16	4	4	4	16.7	16.7	16.7	By MS/MS	By MS/MS	By MS/MS	By MS/MS	By MS/MS	By MS/MS	2	4	4	4	4	3	2	4	4	4	4	3	2	4	4	4	4	3	100280000
F-box-like/WD repeat-containing protein TBL1XR1	TBL1XR1	0.0727336	0.775508		30.4059	30.2618	30.3503	30.2526	30.2869	30.2602	Q9BZK7;A0A0D9SF63;A0A0D9SFI2;F8W9D8;C9IYU9;C9JCW4;C9JLJ1;C9JTW8;C9JY82;C9JCK0;C9JBN1;C9JEC9;C9J3H2;C9J903;A0A0D9SEW5;A0A0D9SFS8;C9J7E1;A0A0D9SF25	Q9BZK7;A0A0D9SF63	>sp|Q9BZK7|TBL1R_HUMAN F-box-like/WD repeat-containing protein TBL1XR1 OS=Homo sapiens GN=TBL1XR1 PE=1 SV=1;>tr|A0A0D9SF63|A0A0D9SF63_HUMAN F-box-like/WD repeat-containing protein TBL1XR1 OS=Homo sapiens GN=TBL1XR1 PE=4 SV=1	0	196.11	8296500000	55.594	117	13	13	9	42.6	42.6	29	By MS/MS	By MS/MS	By MS/MS	By MS/MS	By MS/MS	By MS/MS	13	13	13	13	12	13	13	13	13	13	12	13	9	9	9	9	8	9	1413800000
Alpha-parvin	PARVA	0.0721181	0.333007		26.2182	26.4167	26.5004	26.2953	26.3649	26.2587	J3KNQ4;Q9NVD7;E9PS97;Q9NVD7-2	J3KNQ4;Q9NVD7;E9PS97	>tr|J3KNQ4|J3KNQ4_HUMAN Alpha-parvin OS=Homo sapiens GN=PARVA PE=1 SV=1;>sp|Q9NVD7|PARVA_HUMAN Alpha-parvin OS=Homo sapiens GN=PARVA PE=1 SV=1;>tr|E9PS97|E9PS97_HUMAN Alpha-parvin (Fragment) OS=Homo sapiens GN=PARVA PE=1 SV=1	0	9.598	525590000	46.589	12	4	3	3	13.8	10.7	10.7	By MS/MS	By MS/MS	By MS/MS	By MS/MS	By MS/MS	By MS/MS	4	4	4	4	4	4	3	3	3	3	3	3	3	3	3	3	3	3	72467000
Anaphase-promoting complex subunit 4	ANAPC4	0.0720558	0.36696		37.1445	37.02	37.1281	36.9217	36.9904	37.1643	Q9UJX5;Q9UJX5-3;Q9UJX5-2;D6RAP6;D6RFM7	Q9UJX5;Q9UJX5-3;Q9UJX5-2	>sp|Q9UJX5|APC4_HUMAN Anaphase-promoting complex subunit 4 OS=Homo sapiens GN=ANAPC4 PE=1 SV=2;>sp|Q9UJX5-3|APC4_HUMAN Isoform 3 of Anaphase-promoting complex subunit 4 OS=Homo sapiens GN=ANAPC4;>sp|Q9UJX5-2|APC4_HUMAN Isoform 2 of Anaphase-promoting compl	0	323.31	1001400000000	92.115	1116	44	44	44	59.4	59.4	59.4	By MS/MS	By MS/MS	By MS/MS	By MS/MS	By MS/MS	By MS/MS	44	44	44	44	44	44	44	44	44	44	44	44	44	44	44	44	44	44	167680000000
Phosphoinositide 3-kinase regulatory subunit 4	PIK3R4	0.0718714	0.242121		26.9942	26.6518	26.8055	26.6436	26.733	26.8593	Q99570;D6RJ98	Q99570	>sp|Q99570|PI3R4_HUMAN Phosphoinositide 3-kinase regulatory subunit 4 OS=Homo sapiens GN=PIK3R4 PE=1 SV=3	0	21.931	707400000	153.1	36	9	9	9	9	9	9	By MS/MS	By MS/MS	By MS/MS	By MS/MS	By MS/MS	By MS/MS	9	8	6	9	7	8	9	8	6	9	7	8	9	8	6	9	7	8	130700000
KRR1 small subunit processome component homolog	KRR1	0.0714951	0.468967		25.5667	25.7447	25.5455	25.5312	25.5857	25.5255	Q13601-2;Q13601;A0A087WZC7	Q13601-2;Q13601;A0A087WZC7	>sp|Q13601-2|KRR1_HUMAN Isoform 2 of KRR1 small subunit processome component homolog OS=Homo sapiens GN=KRR1;>sp|Q13601|KRR1_HUMAN KRR1 small subunit processome component homolog OS=Homo sapiens GN=KRR1 PE=1 SV=4;>tr|A0A087WZC7|A0A087WZC7_HUMAN KRR1 small	0.00044944	3.9978	309080000	36.788	10	2	2	2	6.5	6.5	6.5	By MS/MS	By MS/MS	By MS/MS	By MS/MS	By MS/MS	By MS/MS	2	2	2	2	2	2	2	2	2	2	2	2	2	2	2	2	2	2	48242000
Nuclear mitotic apparatus protein 1	NUMA1	0.0713971	0.721573		29.5721	29.4787	29.5756	29.4117	29.4777	29.5228	Q14980-2;Q14980;A0A087WY61;Q14980-4;Q14980-3;F5H4J1;Q14980-5;F5H6Y5;H0YFY6;F5GZW1;F5H2F3;F5H3L6;F5H0Z7;F5H763;K4DIE0;F5H1L0;F5H7R5;F5H4Y4;F5GWA2;F5GWK2;F5H073;F5H068;F8W6T3	Q14980-2;Q14980;A0A087WY61;Q14980-4;Q14980-3	>sp|Q14980-2|NUMA1_HUMAN Isoform 2 of Nuclear mitotic apparatus protein 1 OS=Homo sapiens GN=NUMA1;>sp|Q14980|NUMA1_HUMAN Nuclear mitotic apparatus protein 1 OS=Homo sapiens GN=NUMA1 PE=1 SV=2;>tr|A0A087WY61|A0A087WY61_HUMAN Nuclear mitotic apparatus prote	0	88.473	4778200000	236.51	98	30	30	30	20.3	20.3	20.3	By MS/MS	By MS/MS	By MS/MS	By MS/MS	By MS/MS	By MS/MS	26	30	26	26	29	29	26	30	26	26	29	29	26	30	26	26	29	29	761430000
Methylcrotonoyl-CoA carboxylase subunit alpha, mitochondrial	MCCC1	0.070933	0.959766		33.5977	33.5149	33.6265	33.5162	33.4911	33.519	Q96RQ3;E9PHF7;F5GYT8;E9PG35;G5E9X5;F8WDI3	Q96RQ3;E9PHF7;F5GYT8;E9PG35;G5E9X5	>sp|Q96RQ3|MCCA_HUMAN Methylcrotonoyl-CoA carboxylase subunit alpha, mitochondrial OS=Homo sapiens GN=MCCC1 PE=1 SV=3;>tr|E9PHF7|E9PHF7_HUMAN Methylcrotonoyl-CoA carboxylase subunit alpha, mitochondrial OS=Homo sapiens GN=MCCC1 PE=1 SV=1;>tr|F5GYT8|F5GYT8_	0	323.31	86958000000	80.472	407	31	30	30	66.5	65.7	65.7	By MS/MS	By MS/MS	By MS/MS	By MS/MS	By MS/MS	By MS/MS	31	31	30	30	30	30	30	30	29	29	29	29	30	30	29	29	29	29	15095000000
Cytochrome c oxidase subunit 5B, mitochondrial	COX5B	0.0704206	0.563606		27.124	27.0899	27.1352	26.9655	27.148	27.0242	P10606	P10606	>sp|P10606|COX5B_HUMAN Cytochrome c oxidase subunit 5B, mitochondrial OS=Homo sapiens GN=COX5B PE=1 SV=2	0	6.852	875030000	13.696	15	3	3	3	24.8	24.8	24.8	By MS/MS	By MS/MS	By MS/MS	By MS/MS	By MS/MS	By MS/MS	3	3	3	3	3	3	3	3	3	3	3	3	3	3	3	3	3	3	130250000
Importin-8	IPO8	0.0699209	0.441414		27.2829	27.2085	27.173	27.2225	27.1995	27.0328	O15397;O15397-2;F5H2I3;F5H244	O15397;O15397-2	>sp|O15397|IPO8_HUMAN Importin-8 OS=Homo sapiens GN=IPO8 PE=1 SV=2;>sp|O15397-2|IPO8_HUMAN Isoform 2 of Importin-8 OS=Homo sapiens GN=IPO8	0	17.376	947020000	119.94	19	8	7	7	9.6	8.7	8.7	By MS/MS	By MS/MS	By MS/MS	By MS/MS	By MS/MS	By MS/MS	8	6	8	8	8	7	7	5	7	7	7	6	7	5	7	7	7	6	156860000
Mortality factor 4-like protein 1	MORF4L1	0.0696494	0.197762		26.3431	26.0428	25.904	25.9503	26.0811	26.0497	H0YM21;H0YMJ0;H0YLJ3;B3KTM8;Q9UBU8-3;Q9UBU8-2;Q9UBU8;H0YLV1;H0YMT8;H0YNE0;H0YNX3	H0YM21;H0YMJ0;H0YLJ3;B3KTM8;Q9UBU8-3;Q9UBU8-2;Q9UBU8;H0YLV1;H0YMT8;H0YNE0	>tr|H0YM21|H0YM21_HUMAN Mortality factor 4-like protein 1 (Fragment) OS=Homo sapiens GN=MORF4L1 PE=1 SV=1;>tr|H0YMJ0|H0YMJ0_HUMAN Mortality factor 4-like protein 1 (Fragment) OS=Homo sapiens GN=MORF4L1 PE=1 SV=1;>tr|H0YLJ3|H0YLJ3_HUMAN Mortality factor 4-l	0	11.281	435190000	17.894	14	3	3	2	28.2	28.2	20.5	By MS/MS	By MS/MS	By MS/MS	By MS/MS	By MS/MS	By MS/MS	3	3	3	3	3	3	3	3	3	3	3	3	2	2	2	2	2	2	54168000
Interleukin-18	IL18	0.0696328	0.359494		26.4291	26.5503	26.324	26.311	26.3243	26.4592	Q14116-2;Q14116	Q14116-2;Q14116	>sp|Q14116-2|IL18_HUMAN Isoform 2 of Interleukin-18 OS=Homo sapiens GN=IL18;>sp|Q14116|IL18_HUMAN Interleukin-18 OS=Homo sapiens GN=IL18 PE=1 SV=1	0	4.4769	682250000	21.896	10	3	3	3	13.8	13.8	13.8	By MS/MS	By MS/MS	By MS/MS	By MS/MS	By MS/MS	By MS/MS	3	3	3	3	2	2	3	3	3	3	2	2	3	3	3	3	2	2	135690000
Nucleolar protein 58	NOP58	0.0694879	0.187223		26.4268	26.8813	26.6502	26.4926	26.6788	26.5785	Q9Y2X3;F8WED0;H7BZ72	Q9Y2X3	>sp|Q9Y2X3|NOP58_HUMAN Nucleolar protein 58 OS=Homo sapiens GN=NOP58 PE=1 SV=1	0	20.863	637110000	59.578	29	7	7	7	18.1	18.1	18.1	By MS/MS	By MS/MS	By MS/MS	By MS/MS	By MS/MS	By MS/MS	4	5	5	4	7	6	4	5	5	4	7	6	4	5	5	4	7	6	81946000
Ataxin-10	ATXN10	0.0688311	0.3661		29.0873	29.0001	29.0904	29.075	29.0508	28.8456	Q9UBB4;Q9UBB4-2;B1AHE3;B1AHE4	Q9UBB4;Q9UBB4-2	>sp|Q9UBB4|ATX10_HUMAN Ataxin-10 OS=Homo sapiens GN=ATXN10 PE=1 SV=1;>sp|Q9UBB4-2|ATX10_HUMAN Isoform 2 of Ataxin-10 OS=Homo sapiens GN=ATXN10	0	93.364	3396300000	53.488	81	12	12	12	37.5	37.5	37.5	By MS/MS	By MS/MS	By MS/MS	By MS/MS	By MS/MS	By MS/MS	11	10	10	10	11	11	11	10	10	10	11	11	11	10	10	10	11	11	684540000
ATP-dependent 6-phosphofructokinase, liver type	PFKL	0.0687421	1.02174		29.7269	29.6569	29.6587	29.5882	29.5929	29.6552	P17858;P17858-2;F8WEU2	P17858;P17858-2	>sp|P17858|PFKAL_HUMAN ATP-dependent 6-phosphofructokinase, liver type OS=Homo sapiens GN=PFKL PE=1 SV=6;>sp|P17858-2|PFKAL_HUMAN Isoform 2 of ATP-dependent 6-phosphofructokinase, liver type OS=Homo sapiens GN=PFKL	0	36.334	5280200000	85.018	67	19	13	13	28.5	20.8	20.8	By MS/MS	By MS/MS	By MS/MS	By MS/MS	By MS/MS	By MS/MS	19	19	18	19	19	19	13	13	13	13	13	13	13	13	13	13	13	13	1004700000
Pinin	PNN	0.0685755	0.409616		28.6517	28.6437	28.6619	28.7189	28.4789	28.5537	Q9H307;Q9H307-2;G3V5F0;G3V579	Q9H307;Q9H307-2	>sp|Q9H307|PININ_HUMAN Pinin OS=Homo sapiens GN=PNN PE=1 SV=4;>sp|Q9H307-2|PININ_HUMAN Isoform 2 of Pinin OS=Homo sapiens GN=PNN	0	37.102	2544800000	81.613	51	11	11	11	18.1	18.1	18.1	By MS/MS	By MS/MS	By MS/MS	By MS/MS	By MS/MS	By MS/MS	11	11	10	11	11	9	11	11	10	11	11	9	11	11	10	11	11	9	446130000
TAR DNA-binding protein 43	TARDBP	0.0675055	0.494231		30.6115	30.4458	30.5162	30.5269	30.4301	30.414	Q13148;B1AKP7;G3V162;A0A087X260;A0A087WYY0;A0A087WX29;K7EJM5;K7EN94;A0A087WXQ5;A0A087WV68;Q13148-4;A0A087WW61;A0A087WX67;A0A087WXV3;A0A087WZC9;A0A087WYE7;A0A087WTZ4;K7EL26;A0A087WZM1;K7EJ99;A0A0A0MSV7	Q13148;B1AKP7;G3V162;A0A087X260;A0A087WYY0;A0A087WX29;K7EJM5;K7EN94;A0A087WXQ5;A0A087WV68;Q13148-4	>sp|Q13148|TADBP_HUMAN TAR DNA-binding protein 43 OS=Homo sapiens GN=TARDBP PE=1 SV=1;>tr|B1AKP7|B1AKP7_HUMAN TAR DNA-binding protein 43 OS=Homo sapiens GN=TARDBP PE=1 SV=1;>tr|G3V162|G3V162_HUMAN TAR DNA binding protein, isoform CRA_d OS=Homo sapiens GN=T	0	95.425	9238600000	44.739	81	9	9	9	28.7	28.7	28.7	By MS/MS	By MS/MS	By MS/MS	By MS/MS	By MS/MS	By MS/MS	9	9	9	9	9	9	9	9	9	9	9	9	9	9	9	9	9	9	1659200000
LanC-like protein 2	LANCL2	0.0674381	0.0712519		25.2981	24.389	25.3477	24.8118	24.8522	25.1686	Q9NS86	Q9NS86	>sp|Q9NS86|LANC2_HUMAN LanC-like protein 2 OS=Homo sapiens GN=LANCL2 PE=1 SV=1	0	5.1485	195290000	50.854	5	3	3	3	12	12	12	By MS/MS	By matching	By MS/MS	By MS/MS	By matching	By MS/MS	2	1	3	2	2	2	2	1	3	2	2	2	2	1	3	2	2	2	47811000
Deoxyhypusine synthase	DHPS	0.0673587	0.129581		26.4421	26.1637	26.7388	26.5651	26.3224	26.2549	A0A087WZK0;P49366-3;P49366;M0R0V2;P49366-2;M0R0J4;M0QYZ7;M0R1T4;M0R253;M0QX43;B4E3M2;M0R264;Q5J8M5	A0A087WZK0;P49366-3;P49366;M0R0V2;P49366-2	>tr|A0A087WZK0|A0A087WZK0_HUMAN Deoxyhypusine synthase OS=Homo sapiens GN=DHPS PE=1 SV=1;>sp|P49366-3|DHYS_HUMAN Isoform 3 of Deoxyhypusine synthase OS=Homo sapiens GN=DHPS;>sp|P49366|DHYS_HUMAN Deoxyhypusine synthase OS=Homo sapiens GN=DHPS PE=1 SV=1;>tr|	0	10.19	551280000	41.114	9	4	4	4	16.8	16.8	16.8	By MS/MS	By MS/MS	By MS/MS	By MS/MS	By MS/MS	By MS/MS	3	4	4	4	4	3	3	4	4	4	4	3	3	4	4	4	4	3	200550000
Poly(rC)-binding protein 2	PCBP2	0.0672188	0.359727		32.4687	32.5821	32.3572	32.4714	32.4117	32.3232	Q15366-3;Q15366-2;Q15366-6;Q15366;F8VXH9;H3BSS4;F8W0G4;F8W1G6;H3BND9;J3QT27;E9PFP8;P57721-2;P57721-3;P57721-5;P57721-4;P57721;F8VTZ0	Q15366-3;Q15366-2;Q15366-6;Q15366	>sp|Q15366-3|PCBP2_HUMAN Isoform 3 of Poly(rC)-binding protein 2 OS=Homo sapiens GN=PCBP2;>sp|Q15366-2|PCBP2_HUMAN Isoform 2 of Poly(rC)-binding protein 2 OS=Homo sapiens GN=PCBP2;>sp|Q15366-6|PCBP2_HUMAN Isoform 6 of Poly(rC)-binding protein 2 OS=Homo sap	0	172.07	39740000000	38.221	175	18	18	3	63.3	63.3	6.4	By MS/MS	By MS/MS	By MS/MS	By MS/MS	By MS/MS	By MS/MS	18	18	18	18	18	18	18	18	18	18	18	18	3	3	3	3	3	3	6643800000
Myosin regulatory light chain 12A;Myosin regulatory light chain 12B;Myosin regulatory light polypeptide 9	MYL12A;MYL12B;MYL9	0.0671857	0.561936		28.7288	28.8112	28.7886	28.7439	28.7672	28.6159	J3QRS3;P19105;O14950;P24844;J3KTJ1;P24844-2	J3QRS3;P19105;O14950;P24844;J3KTJ1	>tr|J3QRS3|J3QRS3_HUMAN Myosin regulatory light chain 12A OS=Homo sapiens GN=MYL12A PE=1 SV=1;>sp|P19105|ML12A_HUMAN Myosin regulatory light chain 12A OS=Homo sapiens GN=MYL12A PE=1 SV=2;>sp|O14950|ML12B_HUMAN Myosin regulatory light chain 12B OS=Homo sapi	0	21.957	2795400000	20.457	41	6	6	6	39	39	39	By MS/MS	By MS/MS	By MS/MS	By MS/MS	By MS/MS	By MS/MS	6	5	5	6	6	6	6	5	5	6	6	6	6	5	5	6	6	6	401020000
COP9 signalosome complex subunit 1	GPS1	0.0667706	0.691058		29.5363	29.4544	29.6024	29.4836	29.4492	29.4599	C9JFE4;Q13098-5;Q13098;Q13098-7;A0A096LP07;A0A096LPJ3;A8K070;Q13098-6;J3KSA5;J3QLT0;J3KRJ4;J3QQX0;J3QS88;J3KTB0;J3QS84;J3QLE8;J3QL53;J3KRE8	C9JFE4;Q13098-5;Q13098;Q13098-7;A0A096LP07;A0A096LPJ3;A8K070;Q13098-6	>tr|C9JFE4|C9JFE4_HUMAN COP9 signalosome complex subunit 1 OS=Homo sapiens GN=GPS1 PE=1 SV=2;>sp|Q13098-5|CSN1_HUMAN Isoform 4 of COP9 signalosome complex subunit 1 OS=Homo sapiens GN=GPS1;>sp|Q13098|CSN1_HUMAN COP9 signalosome complex subunit 1 OS=Homo sa	0	44.896	4996300000	53.371	83	13	13	13	38.2	38.2	38.2	By MS/MS	By MS/MS	By MS/MS	By MS/MS	By MS/MS	By MS/MS	13	13	13	13	13	13	13	13	13	13	13	13	13	13	13	13	13	13	802820000
Putative GTP-binding protein 6	GTPBP6	0.0660051	0.214252		24.7398	24.9771	24.9134	24.7989	24.6501	24.9833	H0Y2S1;O43824	H0Y2S1;O43824	>tr|H0Y2S1|H0Y2S1_HUMAN Putative GTP-binding protein 6 OS=Homo sapiens GN=GTPBP6 PE=1 SV=2;>sp|O43824|GTPB6_HUMAN Putative GTP-binding protein 6 OS=Homo sapiens GN=GTPBP6 PE=2 SV=3	0	4.7145	186550000	56.897	6	3	3	3	6.2	6.2	6.2	By MS/MS	By MS/MS	By MS/MS	By matching	By MS/MS	By MS/MS	3	3	3	3	3	3	3	3	3	3	3	3	3	3	3	3	3	3	26560000
Heterogeneous nuclear ribonucleoprotein U	HNRNPU	0.0657984	0.655573		32.5877	32.7269	32.7116	32.5906	32.6097	32.6286	Q00839;Q00839-2;Q5RI18	Q00839;Q00839-2	>sp|Q00839|HNRPU_HUMAN Heterogeneous nuclear ribonucleoprotein U OS=Homo sapiens GN=HNRNPU PE=1 SV=6;>sp|Q00839-2|HNRPU_HUMAN Isoform Short of Heterogeneous nuclear ribonucleoprotein U OS=Homo sapiens GN=HNRNPU	0	270.49	43264000000	90.583	218	25	25	25	32.4	32.4	32.4	By MS/MS	By MS/MS	By MS/MS	By MS/MS	By MS/MS	By MS/MS	23	25	23	24	24	25	23	25	23	24	24	25	23	25	23	24	24	25	6908800000
Torsin-1A-interacting protein 1	TOR1AIP1	0.0654341	0.138737		25.3348	25.5637	25.3119	25.5224	25.0305	25.4611	A0A0A0MSK5;J3KN66;Q5JTV8;Q5JTV8-3;H0YD16;Q5JTV8-2	A0A0A0MSK5;J3KN66;Q5JTV8;Q5JTV8-3	>tr|A0A0A0MSK5|A0A0A0MSK5_HUMAN Torsin-1A-interacting protein 1 OS=Homo sapiens GN=TOR1AIP1 PE=1 SV=1;>tr|J3KN66|J3KN66_HUMAN Torsin-1A-interacting protein 1 OS=Homo sapiens GN=TOR1AIP1 PE=1 SV=1;>sp|Q5JTV8|TOIP1_HUMAN Torsin-1A-interacting protein 1 OS=Ho	0	6.9562	271190000	52.406	10	3	3	3	8.9	8.9	8.9	By MS/MS	By MS/MS	By matching	By MS/MS	By MS/MS	By MS/MS	3	3	3	3	3	3	3	3	3	3	3	3	3	3	3	3	3	3	45088000
Splicing factor 3A subunit 1	SF3A1	0.0653496	0.696033		29.6553	29.7108	29.606	29.6525	29.5604	29.5632	Q15459;Q15459-2;F8WB66;H7C1L2;F8WC79	Q15459;Q15459-2	>sp|Q15459|SF3A1_HUMAN Splicing factor 3A subunit 1 OS=Homo sapiens GN=SF3A1 PE=1 SV=1;>sp|Q15459-2|SF3A1_HUMAN Isoform 2 of Splicing factor 3A subunit 1 OS=Homo sapiens GN=SF3A1	0	53.905	5097600000	88.885	103	18	18	18	32.2	32.2	32.2	By MS/MS	By MS/MS	By MS/MS	By MS/MS	By MS/MS	By MS/MS	17	17	17	18	18	16	17	17	17	18	18	16	17	17	17	18	18	16	759970000
Uroporphyrinogen decarboxylase	UROD	0.0650202	0.760705		30.3043	30.2617	30.3223	30.2718	30.1615	30.26	P06132;Q5T446	P06132	>sp|P06132|DCUP_HUMAN Uroporphyrinogen decarboxylase OS=Homo sapiens GN=UROD PE=1 SV=2	0	80.334	8397400000	40.786	85	11	11	4	48.8	48.8	24	By MS/MS	By MS/MS	By MS/MS	By MS/MS	By MS/MS	By MS/MS	11	11	11	11	10	10	11	11	11	11	10	10	4	4	4	4	4	4	1312200000
Beta-parvin	PARVB	0.0649103	0.170511		26.3322	26.2024	26.1584	26.2626	25.9012	26.3346	A0A087WZB5;Q9HBI1-3;Q9HBI1;Q9HBI1-2;B0QYP8	A0A087WZB5;Q9HBI1-3;Q9HBI1;Q9HBI1-2;B0QYP8	>tr|A0A087WZB5|A0A087WZB5_HUMAN Beta-parvin OS=Homo sapiens GN=PARVB PE=1 SV=1;>sp|Q9HBI1-3|PARVB_HUMAN Isoform 3 of Beta-parvin OS=Homo sapiens GN=PARVB;>sp|Q9HBI1|PARVB_HUMAN Beta-parvin OS=Homo sapiens GN=PARVB PE=1 SV=1;>sp|Q9HBI1-2|PARVB_HUMAN Isoform	0	23.015	477340000	33.257	37	4	4	3	19.4	19.4	14.9	By MS/MS	By MS/MS	By MS/MS	By MS/MS	By MS/MS	By MS/MS	4	4	4	4	4	4	4	4	4	4	4	4	3	3	3	3	3	3	82213000
Brain-specific angiogenesis inhibitor 1-associated protein 2-like protein 1	BAIAP2L1	0.0644315	0.117543		26.0871	26.3581	26.391	26.0787	26.561	26.0032	Q9UHR4	Q9UHR4	>sp|Q9UHR4|BI2L1_HUMAN Brain-specific angiogenesis inhibitor 1-associated protein 2-like protein 1 OS=Homo sapiens GN=BAIAP2L1 PE=1 SV=2	0	16.304	496730000	56.882	24	3	3	3	11.7	11.7	11.7	By MS/MS	By MS/MS	By MS/MS	By MS/MS	By MS/MS	By MS/MS	3	3	3	3	3	3	3	3	3	3	3	3	3	3	3	3	3	3	77446000
Regulator of chromosome condensation	RCC1	0.0643234	0.293285		29.5277	29.4561	29.4036	29.2416	29.5139	29.4389	C9JW69;P18754;P18754-2;C9JRH2;C9JMJ4;C9J3R0;C9JQZ4	C9JW69;P18754;P18754-2;C9JRH2;C9JMJ4;C9J3R0;C9JQZ4	>tr|C9JW69|C9JW69_HUMAN Regulator of chromosome condensation (Fragment) OS=Homo sapiens GN=RCC1 PE=1 SV=1;>sp|P18754|RCC1_HUMAN Regulator of chromosome condensation OS=Homo sapiens GN=RCC1 PE=1 SV=1;>sp|P18754-2|RCC1_HUMAN Isoform 2 of Regulator of chromos	0	40.084	5263700000	39.584	50	7	7	7	29.8	29.8	29.8	By MS/MS	By MS/MS	By MS/MS	By MS/MS	By MS/MS	By MS/MS	7	7	7	7	7	7	7	7	7	7	7	7	7	7	7	7	7	7	753750000
ATP-binding cassette sub-family D member 3	ABCD3	0.0637341	0.3496		27.1802	27.0426	26.9797	26.9199	27.083	27.0083	P28288;P28288-2;P28288-3	P28288;P28288-2	>sp|P28288|ABCD3_HUMAN ATP-binding cassette sub-family D member 3 OS=Homo sapiens GN=ABCD3 PE=1 SV=1;>sp|P28288-2|ABCD3_HUMAN Isoform 2 of ATP-binding cassette sub-family D member 3 OS=Homo sapiens GN=ABCD3	0	16.413	856520000	75.475	21	7	7	7	14.3	14.3	14.3	By MS/MS	By MS/MS	By MS/MS	By MS/MS	By MS/MS	By MS/MS	6	7	6	7	7	5	6	7	6	7	7	5	6	7	6	7	7	5	151270000
Interferon regulatory factor 2-binding protein 1	IRF2BP1	0.0637283	0.342912		25.8809	25.8645	25.7337	25.8751	25.6643	25.7485	Q8IU81	Q8IU81	>sp|Q8IU81|I2BP1_HUMAN Interferon regulatory factor 2-binding protein 1 OS=Homo sapiens GN=IRF2BP1 PE=1 SV=1	0	9.3239	359170000	61.687	6	4	4	4	11.1	11.1	11.1	By MS/MS	By matching	By matching	By MS/MS	By MS/MS	By MS/MS	4	4	4	4	4	4	4	4	4	4	4	4	4	4	4	4	4	4	75213000
HBS1-like protein	HBS1L	0.0635484	0.269786		29.0604	29.0885	28.909	29.0884	28.8249	28.9539	Q9Y450-4;Q9Y450;B7Z524;H0YDX7;J3QT46;E9PHZ9;E9PJ90;E9PN23;E9PS53;G5E991;E9PMN1;H0YES5;E9PLR4;Q9Y450-2	Q9Y450-4;Q9Y450;B7Z524;H0YDX7;J3QT46	>sp|Q9Y450-4|HBS1L_HUMAN Isoform 3 of HBS1-like protein OS=Homo sapiens GN=HBS1L;>sp|Q9Y450|HBS1L_HUMAN HBS1-like protein OS=Homo sapiens GN=HBS1L PE=1 SV=1;>tr|B7Z524|B7Z524_HUMAN HBS1-like protein OS=Homo sapiens GN=HBS1L PE=1 SV=1;>tr|H0YDX7|H0YDX7_HUMA	0	56.485	3294600000	70.624	28	11	11	11	26.2	26.2	26.2	By MS/MS	By MS/MS	By MS/MS	By MS/MS	By MS/MS	By MS/MS	10	11	11	11	10	11	10	11	11	11	10	11	10	11	11	11	10	11	506260000
Malignant T-cell-amplified sequence 1	MCTS1	0.0633844	0.192502		26.5536	26.6651	26.5406	26.7107	26.5584	26.2999	Q9ULC4;Q9ULC4-3;Q9ULC4-2	Q9ULC4;Q9ULC4-3;Q9ULC4-2	>sp|Q9ULC4|MCTS1_HUMAN Malignant T-cell-amplified sequence 1 OS=Homo sapiens GN=MCTS1 PE=1 SV=1;>sp|Q9ULC4-3|MCTS1_HUMAN Isoform 3 of Malignant T-cell-amplified sequence 1 OS=Homo sapiens GN=MCTS1;>sp|Q9ULC4-2|MCTS1_HUMAN Isoform 2 of Malignant T-cell-ampl	0	7.3514	610010000	20.555	8	4	4	4	29.3	29.3	29.3	By MS/MS	By MS/MS	By MS/MS	By MS/MS	By MS/MS	By MS/MS	4	3	3	3	4	4	4	3	3	3	4	4	4	3	3	3	4	4	86911000
U4/U6 small nuclear ribonucleoprotein Prp3	PRPF3	0.0625807	0.152523		25.8786	25.6841	26.1909	25.7752	25.9103	25.8803	O43395	O43395	>sp|O43395|PRPF3_HUMAN U4/U6 small nuclear ribonucleoprotein Prp3 OS=Homo sapiens GN=PRPF3 PE=1 SV=2	0	5.6678	379940000	77.528	9	3	3	3	4.8	4.8	4.8	By MS/MS	By MS/MS	By MS/MS	By MS/MS	By MS/MS	By MS/MS	3	3	3	3	3	3	3	3	3	3	3	3	3	3	3	3	3	3	70658000
Ras GTPase-activating protein-binding protein 2	G3BP2	0.0620022	0.72561		30.1493	30.1616	30.0607	30.0443	30.0342	30.1071	Q9UN86-2;Q9UN86;D6RAC7;D6RB17;D6RGJ4;D6RBM9;D6REX8;D6RBR0;D6RE13;D6RBW8;D6R9X5;D6R9A4	Q9UN86-2;Q9UN86;D6RAC7;D6RB17	>sp|Q9UN86-2|G3BP2_HUMAN Isoform B of Ras GTPase-activating protein-binding protein 2 OS=Homo sapiens GN=G3BP2;>sp|Q9UN86|G3BP2_HUMAN Ras GTPase-activating protein-binding protein 2 OS=Homo sapiens GN=G3BP2 PE=1 SV=2;>tr|D6RAC7|D6RAC7_HUMAN Ras GTPase-acti	0	30.165	7305100000	50.817	94	11	10	10	34.7	32.1	32.1	By MS/MS	By MS/MS	By MS/MS	By MS/MS	By MS/MS	By MS/MS	11	11	11	11	11	11	10	10	10	10	10	10	10	10	10	10	10	10	1254000000
Gamma-tubulin complex component 2	TUBGCP2	0.061416	0.567209		27.7782	27.7212	27.7051	27.7556	27.6523	27.6123	Q9BSJ2;Q9BSJ2-4;F2Z2B9;Q9BSJ2-3;B3KTU7;R4GMM4	Q9BSJ2;Q9BSJ2-4;F2Z2B9;Q9BSJ2-3	>sp|Q9BSJ2|GCP2_HUMAN Gamma-tubulin complex component 2 OS=Homo sapiens GN=TUBGCP2 PE=1 SV=2;>sp|Q9BSJ2-4|GCP2_HUMAN Isoform 3 of Gamma-tubulin complex component 2 OS=Homo sapiens GN=TUBGCP2;>tr|F2Z2B9|F2Z2B9_HUMAN Gamma-tubulin complex component 2 OS=Homo	0	27.576	1341400000	102.53	36	11	11	11	17.1	17.1	17.1	By MS/MS	By MS/MS	By MS/MS	By MS/MS	By MS/MS	By MS/MS	8	9	9	11	9	9	8	9	9	11	9	9	8	9	9	11	9	9	203670000
Ankyrin repeat and KH domain-containing protein 1	ANKHD1	0.0613302	0.353161		28.5481	28.7341	28.6858	28.6255	28.6541	28.5044	Q8IWZ3-6;Q8IWZ3;Q8IWZ3-4;E9PDP5;H7C2F5;H3BLS9;Q8IWZ3-5;Q8IWZ3-2;Q8IWZ3-3;D6RHC4;H7C0V5;A0A0A0MQZ8;H0Y7Y3;H0Y785;H0Y472;H0Y4P6	Q8IWZ3-6;Q8IWZ3;Q8IWZ3-4;E9PDP5	>sp|Q8IWZ3-6|ANKH1_HUMAN Isoform 6 of Ankyrin repeat and KH domain-containing protein 1 OS=Homo sapiens GN=ANKHD1;>sp|Q8IWZ3|ANKH1_HUMAN Ankyrin repeat and KH domain-containing protein 1 OS=Homo sapiens GN=ANKHD1 PE=1 SV=1;>sp|Q8IWZ3-4|ANKH1_HUMAN Isoform	0	42.63	2555000000	277.17	60	15	15	7	8.7	8.7	4.4	By MS/MS	By MS/MS	By MS/MS	By MS/MS	By MS/MS	By MS/MS	14	14	15	14	15	13	14	14	15	14	15	13	6	7	7	6	7	5	440870000
Gem-associated protein 5	GEMIN5	0.0612717	0.431665		30.565	30.407	30.4957	30.3726	30.5056	30.4057	Q8TEQ6	Q8TEQ6	>sp|Q8TEQ6|GEMI5_HUMAN Gem-associated protein 5 OS=Homo sapiens GN=GEMIN5 PE=1 SV=3	0	92.986	9624900000	168.59	172	27	27	27	24.8	24.8	24.8	By MS/MS	By MS/MS	By MS/MS	By MS/MS	By MS/MS	By MS/MS	24	24	23	26	25	24	24	24	23	26	25	24	24	24	23	26	25	24	2055100000
Probable tRNA N6-adenosine threonylcarbamoyltransferase	OSGEP	0.0612259	0.126898		27.2593	26.9834	26.6755	27.0146	26.8835	26.8363	Q9NPF4;G3V445	Q9NPF4	>sp|Q9NPF4|OSGEP_HUMAN Probable tRNA N6-adenosine threonylcarbamoyltransferase OS=Homo sapiens GN=OSGEP PE=1 SV=1	0	9.8883	803980000	36.426	11	4	4	4	15.8	15.8	15.8	By MS/MS	By MS/MS	By MS/MS	By MS/MS	By MS/MS	By MS/MS	4	3	4	3	4	3	4	3	4	3	4	3	4	3	4	3	4	3	160720000
E3 ubiquitin-protein ligase CHIP	STUB1	0.0611935	0.400048		28.8275	28.6998	28.8294	28.6335	28.7406	28.799	Q9UNE7;Q9UNE7-2;H3BS86;H3BTA3;H3BUD0	Q9UNE7;Q9UNE7-2;H3BS86;H3BTA3;H3BUD0	>sp|Q9UNE7|CHIP_HUMAN E3 ubiquitin-protein ligase CHIP OS=Homo sapiens GN=STUB1 PE=1 SV=2;>sp|Q9UNE7-2|CHIP_HUMAN Isoform 2 of E3 ubiquitin-protein ligase CHIP OS=Homo sapiens GN=STUB1;>tr|H3BS86|H3BS86_HUMAN E3 ubiquitin-protein ligase CHIP (Fragment) OS=	0	33.454	2816500000	34.856	38	10	10	10	38	38	38	By MS/MS	By MS/MS	By MS/MS	By MS/MS	By MS/MS	By MS/MS	10	10	10	10	10	10	10	10	10	10	10	10	10	10	10	10	10	10	435690000
Tryptophan--tRNA ligase, cytoplasmic;T1-TrpRS;T2-TrpRS	WARS	0.0609245	0.561789		30.9294	30.9099	31.0523	30.8723	30.9012	30.9354	P23381;P23381-2;G3V3H8;G3V3Y5;H0YJP3;G3V277;G3V3X0;G3V3P2;G3V227;G3V2F2;G3V3R3;G3V4S4;G3V313;G3V339;G3V2C0;G3V4C7;G3V4N8;G3V5W1;G3V3S7;G3V423;G3V5U1;G3V456;G3V2Y7;G3V5H5;P78534;G3V4A3;G3V4Q0;G3V4N0	P23381;P23381-2	>sp|P23381|SYWC_HUMAN Tryptophan--tRNA ligase, cytoplasmic OS=Homo sapiens GN=WARS PE=1 SV=2;>sp|P23381-2|SYWC_HUMAN Isoform 2 of Tryptophan--tRNA ligase, cytoplasmic OS=Homo sapiens GN=WARS	0	165.87	13091000000	53.165	166	16	16	16	51.4	51.4	51.4	By MS/MS	By MS/MS	By MS/MS	By MS/MS	By MS/MS	By MS/MS	15	16	15	16	16	15	15	16	15	16	16	15	15	16	15	16	16	15	1956900000
5-AMP-activated protein kinase subunit gamma-1	PRKAG1	0.0606009	0.186267		28.051	27.9148	28.18	27.8724	28.1825	27.9091	P54619-2;P54619;P54619-3;F8VYY9;H0YIC9;H0YHF8;F8VVA3;F8VPF5;F8VSH3;F8VRY2;F8VSL2;F8VZX1;E9PGP6;Q9UGJ0-2;Q9UGJ0-3;Q9UGJ0	P54619-2;P54619;P54619-3;F8VYY9;H0YIC9	>sp|P54619-2|AAKG1_HUMAN Isoform 2 of 5-AMP-activated protein kinase subunit gamma-1 OS=Homo sapiens GN=PRKAG1;>sp|P54619|AAKG1_HUMAN 5-AMP-activated protein kinase subunit gamma-1 OS=Homo sapiens GN=PRKAG1 PE=1 SV=1;>sp|P54619-3|AAKG1_HUMAN Isoform 3 of	0	35.092	1680000000	34.083	25	7	7	7	31.4	31.4	31.4	By MS/MS	By MS/MS	By MS/MS	By MS/MS	By MS/MS	By MS/MS	6	6	7	5	7	6	6	6	7	5	7	6	6	6	7	5	7	6	263580000
Quinone oxidoreductase	CRYZ	0.0604719	0.477242		28.733	28.7386	28.7821	28.7824	28.5996	28.6902	Q08257;A6NP24;Q08257-3;C9JH92;Q08257-2	Q08257;A6NP24;Q08257-3;C9JH92	>sp|Q08257|QOR_HUMAN Quinone oxidoreductase OS=Homo sapiens GN=CRYZ PE=1 SV=1;>tr|A6NP24|A6NP24_HUMAN Quinone oxidoreductase (Fragment) OS=Homo sapiens GN=CRYZ PE=1 SV=1;>sp|Q08257-3|QOR_HUMAN Isoform 3 of Quinone oxidoreductase OS=Homo sapiens GN=CRYZ;>tr	0	43.898	2725400000	35.206	49	9	9	9	40.7	40.7	40.7	By MS/MS	By MS/MS	By MS/MS	By MS/MS	By MS/MS	By MS/MS	8	9	8	9	8	9	8	9	8	9	8	9	8	9	8	9	8	9	458720000
E3 ubiquitin/ISG15 ligase TRIM25	TRIM25	0.060325	0.279781		29.8085	30.0262	29.8046	29.7374	29.8985	29.8224	Q14258	Q14258	>sp|Q14258|TRI25_HUMAN E3 ubiquitin/ISG15 ligase TRIM25 OS=Homo sapiens GN=TRIM25 PE=1 SV=2	0	117.24	5986200000	70.973	53	11	11	11	22.2	22.2	22.2	By MS/MS	By MS/MS	By MS/MS	By MS/MS	By MS/MS	By MS/MS	9	10	10	9	9	8	9	10	10	9	9	8	9	10	10	9	9	8	948700000
Probable 18S rRNA (guanine-N(7))-methyltransferase	WBSCR22	0.0602748	0.170764		28.0354	27.8883	28.0273	27.7784	28.1714	27.8204	O43709;O43709-3;H7C170	O43709;O43709-3;H7C170	>sp|O43709|WBS22_HUMAN Probable 18S rRNA (guanine-N(7))-methyltransferase OS=Homo sapiens GN=WBSCR22 PE=1 SV=2;>sp|O43709-3|WBS22_HUMAN Isoform 3 of Probable 18S rRNA (guanine-N(7))-methyltransferase OS=Homo sapiens GN=WBSCR22;>tr|H7C170|H7C170_HUMAN Proba	0	10.737	1615000000	31.88	30	3	3	3	16.4	16.4	16.4	By MS/MS	By MS/MS	By MS/MS	By MS/MS	By MS/MS	By MS/MS	3	3	3	3	3	3	3	3	3	3	3	3	3	3	3	3	3	3	295100000
CDK5 regulatory subunit-associated protein 1	CDK5RAP1	0.0599264	0.270066		26.4737	26.2562	26.4071	26.4192	26.3301	26.2079	Q96SZ6-2;Q96SZ6-3;Q96SZ6;Q96SZ6-5;Q96SZ6-6;H0Y721;Q96SZ6-4	Q96SZ6-2;Q96SZ6-3;Q96SZ6;Q96SZ6-5;Q96SZ6-6	>sp|Q96SZ6-2|CK5P1_HUMAN Isoform 2 of CDK5 regulatory subunit-associated protein 1 OS=Homo sapiens GN=CDK5RAP1;>sp|Q96SZ6-3|CK5P1_HUMAN Isoform 3 of CDK5 regulatory subunit-associated protein 1 OS=Homo sapiens GN=CDK5RAP1;>sp|Q96SZ6|CK5P1_HUMAN CDK5 regula	0	9.8452	524930000	56.223	18	5	5	5	12.9	12.9	12.9	By MS/MS	By MS/MS	By MS/MS	By MS/MS	By MS/MS	By MS/MS	4	4	4	4	4	5	4	4	4	4	4	5	4	4	4	4	4	5	102490000
tRNA (guanine(26)-N(2))-dimethyltransferase	TRMT1	0.059693	0.363841		29.2492	29.4389	29.423	29.2836	29.2748	29.3736	Q9NXH9-2;Q9NXH9;K7EQQ8;K7EQU7;K7EQY6;K7ENI9;K7EMZ2;K7ERR5	Q9NXH9-2;Q9NXH9;K7EQQ8	>sp|Q9NXH9-2|TRM1_HUMAN Isoform 2 of tRNA (guanine(26)-N(2))-dimethyltransferase OS=Homo sapiens GN=TRMT1;>sp|Q9NXH9|TRM1_HUMAN tRNA (guanine(26)-N(2))-dimethyltransferase OS=Homo sapiens GN=TRMT1 PE=1 SV=1;>tr|K7EQQ8|K7EQQ8_HUMAN tRNA (guanine(26)-N(2))-d	0	52.467	4424400000	69.305	85	13	13	13	27.1	27.1	27.1	By MS/MS	By MS/MS	By MS/MS	By MS/MS	By MS/MS	By MS/MS	13	12	12	13	13	12	13	12	12	13	13	12	13	12	12	13	13	12	784200000
Lipoamide acyltransferase component of branched-chain alpha-keto acid dehydrogenase complex, mitochondrial	DBT	0.0596898	0.302194		37.1866	36.9502	37.1243	37.0324	36.9591	37.0906	P11182;Q5VVL7	P11182;Q5VVL7	>sp|P11182|ODB2_HUMAN Lipoamide acyltransferase component of branched-chain alpha-keto acid dehydrogenase complex, mitochondrial OS=Homo sapiens GN=DBT PE=1 SV=3;>tr|Q5VVL7|Q5VVL7_HUMAN Lipoamide acyltransferase component of branched-chain alpha-keto acid	0	323.31	1019400000000	53.486	1152	38	38	38	78.2	78.2	78.2	By MS/MS	By MS/MS	By MS/MS	By MS/MS	By MS/MS	By MS/MS	38	37	38	38	38	38	38	37	38	38	38	38	38	37	38	38	38	38	193700000000
Condensin-2 complex subunit D3	NCAPD3	0.0592264	0.156772		26.0718	26.3175	25.9804	25.9516	26.2622	25.9781	P42695;E9PLE0;E9PKK4;G3V1A9;E9PQA3	P42695;E9PLE0;E9PKK4;G3V1A9	>sp|P42695|CNDD3_HUMAN Condensin-2 complex subunit D3 OS=Homo sapiens GN=NCAPD3 PE=1 SV=2;>tr|E9PLE0|E9PLE0_HUMAN Condensin-2 complex subunit D3 (Fragment) OS=Homo sapiens GN=NCAPD3 PE=1 SV=1;>tr|E9PKK4|E9PKK4_HUMAN Condensin-2 complex subunit D3 OS=Homo s	0	12.251	445200000	168.89	23	4	4	4	3.3	3.3	3.3	By MS/MS	By MS/MS	By MS/MS	By MS/MS	By MS/MS	By MS/MS	4	4	4	4	4	4	4	4	4	4	4	4	4	4	4	4	4	4	54701000
Tripartite motif-containing protein 47	TRIM47	0.0589803	0.0419187		26.9915	26.6358	26.0644	25.8634	27.2278	26.4235	Q96LD4;Q96LD4-2;K7EJ63	Q96LD4;Q96LD4-2	>sp|Q96LD4|TRI47_HUMAN Tripartite motif-containing protein 47 OS=Homo sapiens GN=TRIM47 PE=1 SV=2;>sp|Q96LD4-2|TRI47_HUMAN Isoform 2 of Tripartite motif-containing protein 47 OS=Homo sapiens GN=TRIM47	0	8.8179	635740000	69.531	13	6	6	6	10.8	10.8	10.8	By MS/MS	By MS/MS	By MS/MS	By MS/MS	By MS/MS	By MS/MS	5	6	4	5	6	4	5	6	4	5	6	4	5	6	4	5	6	4	135590000
Serine-threonine kinase receptor-associated protein	STRAP	0.0589574	0.587818		33.8826	33.7322	33.8177	33.7719	33.7372	33.7463	Q9Y3F4;Q9Y3F4-2;H0YH33	Q9Y3F4;Q9Y3F4-2	>sp|Q9Y3F4|STRAP_HUMAN Serine-threonine kinase receptor-associated protein OS=Homo sapiens GN=STRAP PE=1 SV=1;>sp|Q9Y3F4-2|STRAP_HUMAN Isoform 2 of Serine-threonine kinase receptor-associated protein OS=Homo sapiens GN=STRAP	0	323.31	98016000000	38.438	272	21	21	21	74.6	74.6	74.6	By MS/MS	By MS/MS	By MS/MS	By MS/MS	By MS/MS	By MS/MS	21	21	21	21	21	21	21	21	21	21	21	21	21	21	21	21	21	21	17471000000
Enoyl-CoA hydratase, mitochondrial	ECHS1	0.0589358	0.21057		27.2697	27.393	27.3256	27.3099	27.0766	27.4249	P30084	P30084	>sp|P30084|ECHM_HUMAN Enoyl-CoA hydratase, mitochondrial OS=Homo sapiens GN=ECHS1 PE=1 SV=4	0	30.578	1020500000	31.387	31	4	4	4	25.5	25.5	25.5	By MS/MS	By MS/MS	By MS/MS	By MS/MS	By MS/MS	By MS/MS	4	4	3	4	4	3	4	4	3	4	4	3	4	4	3	4	4	3	143920000
La-related protein 4	LARP4	0.058876	0.233042		27.9816	27.7089	27.8079	27.7682	27.6746	27.8789	Q96J85;Q71RC2-7;Q71RC2-5;Q71RC2-3;Q71RC2;Q71RC2-4;F8W1I4;Q8TBL5;A0A087WTL9;F8VY40;Q6P4E2;X6RLN4;Q71RC2-2;Q71RC2-6	Q96J85;Q71RC2-7;Q71RC2-5;Q71RC2-3;Q71RC2;Q71RC2-4;F8W1I4;Q8TBL5;A0A087WTL9;F8VY40;Q6P4E2;X6RLN4;Q71RC2-2;Q71RC2-6	>tr|Q96J85|Q96J85_HUMAN C-Mpl binding protein OS=Homo sapiens GN=LARP4 PE=1 SV=1;>sp|Q71RC2-7|LARP4_HUMAN Isoform 7 of La-related protein 4 OS=Homo sapiens GN=LARP4;>sp|Q71RC2-5|LARP4_HUMAN Isoform 5 of La-related protein 4 OS=Homo sapiens GN=LARP4;>sp|Q71	0	23.538	1443100000	42.504	28	4	4	4	16.3	16.3	16.3	By MS/MS	By MS/MS	By MS/MS	By MS/MS	By MS/MS	By MS/MS	4	4	4	4	4	4	4	4	4	4	4	4	4	4	4	4	4	4	189310000
Scaffold attachment factor B2	SAFB2	0.0588271	0.250106		26.9866	27.065	26.7636	26.9196	26.8797	26.8394	Q14151	Q14151	>sp|Q14151|SAFB2_HUMAN Scaffold attachment factor B2 OS=Homo sapiens GN=SAFB2 PE=1 SV=1	0	17.669	774840000	107.47	25	6	6	3	9	9	4.3	By MS/MS	By MS/MS	By MS/MS	By MS/MS	By MS/MS	By MS/MS	4	5	5	4	6	5	4	5	5	4	6	5	1	2	2	1	3	2	130310000
EKC/KEOPS complex subunit LAGE3	LAGE3	0.0581449	0.0887509		26.2019	25.5294	25.7534	25.7313	26.0002	25.5788	Q14657	Q14657	>sp|Q14657|LAGE3_HUMAN EKC/KEOPS complex subunit LAGE3 OS=Homo sapiens GN=LAGE3 PE=1 SV=2	0	12.107	365410000	14.804	13	2	2	2	26.6	26.6	26.6	By MS/MS	By MS/MS	By MS/MS	By MS/MS	By MS/MS	By MS/MS	2	2	2	2	2	2	2	2	2	2	2	2	2	2	2	2	2	2	70225000
Profilin-1	PFN1	0.0580813	0.722789		34.442	34.4256	34.527	34.3715	34.4119	34.4369	P07737;K7EJ44;P02584;I3L3D5	P07737;K7EJ44	>sp|P07737|PROF1_HUMAN Profilin-1 OS=Homo sapiens GN=PFN1 PE=1 SV=2;>tr|K7EJ44|K7EJ44_HUMAN Profilin 1, isoform CRA_b OS=Homo sapiens GN=PFN1 PE=1 SV=1	0	174.46	163500000000	15.054	239	13	13	13	91.4	91.4	91.4	By MS/MS	By MS/MS	By MS/MS	By MS/MS	By MS/MS	By MS/MS	12	13	13	12	13	13	12	13	13	12	13	13	12	13	13	12	13	13	25596000000
Zinc finger CCCH-type antiviral protein 1	ZC3HAV1	0.0580457	0.570919		28.9376	28.8852	28.943	28.8997	28.9105	28.7816	C9J6P4;Q7Z2W4;Q7Z2W4-2;Q7Z2W4-3;Q7Z2W4-4;H7C5K1;Q7Z2W4-5	C9J6P4;Q7Z2W4;Q7Z2W4-2;Q7Z2W4-3	>tr|C9J6P4|C9J6P4_HUMAN Zinc finger CCCH-type antiviral protein 1 OS=Homo sapiens GN=ZC3HAV1 PE=1 SV=1;>sp|Q7Z2W4|ZCCHV_HUMAN Zinc finger CCCH-type antiviral protein 1 OS=Homo sapiens GN=ZC3HAV1 PE=1 SV=3;>sp|Q7Z2W4-2|ZCCHV_HUMAN Isoform 2 of Zinc finger C	0	54.555	3073500000	114.08	72	12	12	12	19	19	19	By MS/MS	By MS/MS	By MS/MS	By MS/MS	By MS/MS	By MS/MS	10	9	10	11	11	11	10	9	10	11	11	11	10	9	10	11	11	11	407660000
Splicing factor 3B subunit 3	SF3B3	0.0580247	0.450254		30.764	30.8993	30.9285	30.8459	30.8039	30.7679	Q15393;Q15393-3;Q15393-2;J3QRB2;J3QL37;I3L4G7;J3QKV4	Q15393;Q15393-3	>sp|Q15393|SF3B3_HUMAN Splicing factor 3B subunit 3 OS=Homo sapiens GN=SF3B3 PE=1 SV=4;>sp|Q15393-3|SF3B3_HUMAN Isoform 3 of Splicing factor 3B subunit 3 OS=Homo sapiens GN=SF3B3	0	131.42	11930000000	135.58	135	24	24	24	27.7	27.7	27.7	By MS/MS	By MS/MS	By MS/MS	By MS/MS	By MS/MS	By MS/MS	20	20	23	23	22	21	20	20	23	23	22	21	20	20	23	23	22	21	1791000000
Eukaryotic translation initiation factor 3 subunit M	EIF3M	0.0579198	0.490373		31.02	30.9864	31.0327	30.8595	30.9802	31.0256	Q7L2H7;Q7L2H7-2;J3KNJ2;H0YCQ8;E9PRY0;E9PN86;E9PRI2;E7ESM3	Q7L2H7;Q7L2H7-2;J3KNJ2;H0YCQ8	>sp|Q7L2H7|EIF3M_HUMAN Eukaryotic translation initiation factor 3 subunit M OS=Homo sapiens GN=EIF3M PE=1 SV=1;>sp|Q7L2H7-2|EIF3M_HUMAN Isoform 2 of Eukaryotic translation initiation factor 3 subunit M OS=Homo sapiens GN=EIF3M;>tr|J3KNJ2|J3KNJ2_HUMAN Eukar	0	139.41	14653000000	42.502	172	16	16	16	55.9	55.9	55.9	By MS/MS	By MS/MS	By MS/MS	By MS/MS	By MS/MS	By MS/MS	15	16	16	16	16	15	15	16	16	16	16	15	15	16	16	16	16	15	2435600000
GTPase-activating protein and VPS9 domain-containing protein 1	GAPVD1	0.0578995	0.418998		31.5486	31.4404	31.5666	31.5135	31.4947	31.3738	Q14C86-5;Q14C86-2;Q14C86;Q14C86-6;Q14C86-3;Q14C86-4;F8W9S7;C9IZ08;H0Y7I9;B4DGD8;H0Y4E7;B0QZ65;A0A0A0MQV8;C9IZX9	Q14C86-5;Q14C86-2;Q14C86;Q14C86-6;Q14C86-3;Q14C86-4;F8W9S7;C9IZ08;H0Y7I9;B4DGD8	>sp|Q14C86-5|GAPD1_HUMAN Isoform 5 of GTPase-activating protein and VPS9 domain-containing protein 1 OS=Homo sapiens GN=GAPVD1;>sp|Q14C86-2|GAPD1_HUMAN Isoform 2 of GTPase-activating protein and VPS9 domain-containing protein 1 OS=Homo sapiens GN=GAPVD1;>s	0	129.29	19409000000	162.23	218	32	32	32	30.5	30.5	30.5	By MS/MS	By MS/MS	By MS/MS	By MS/MS	By MS/MS	By MS/MS	32	31	32	30	31	31	32	31	32	30	31	31	32	31	32	30	31	31	3351500000
26S protease regulatory subunit 6B	PSMC4	0.0577558	0.564687		31.6705	31.5596	31.6823	31.6137	31.5355	31.5899	P43686;P43686-2	P43686;P43686-2	>sp|P43686|PRS6B_HUMAN 26S protease regulatory subunit 6B OS=Homo sapiens GN=PSMC4 PE=1 SV=2;>sp|P43686-2|PRS6B_HUMAN Isoform 2 of 26S protease regulatory subunit 6B OS=Homo sapiens GN=PSMC4	0	175.75	20777000000	47.366	176	20	20	20	60.3	60.3	60.3	By MS/MS	By MS/MS	By MS/MS	By MS/MS	By MS/MS	By MS/MS	20	20	20	18	19	19	20	20	20	18	19	19	20	20	20	18	19	19	3952800000
Sterol-4-alpha-carboxylate 3-dehydrogenase, decarboxylating	NSDHL	0.0575384	0.235313		26.1599	26.2952	26.3074	26.3057	26.252	26.0321	Q15738;C9JDR0	Q15738;C9JDR0	>sp|Q15738|NSDHL_HUMAN Sterol-4-alpha-carboxylate 3-dehydrogenase, decarboxylating OS=Homo sapiens GN=NSDHL PE=1 SV=2;>tr|C9JDR0|C9JDR0_HUMAN Sterol-4-alpha-carboxylate 3-dehydrogenase, decarboxylating (Fragment) OS=Homo sapiens GN=NSDHL PE=1 SV=1	0	22.381	483400000	41.9	16	6	6	6	25.5	25.5	25.5	By MS/MS	By MS/MS	By MS/MS	By MS/MS	By MS/MS	By MS/MS	4	6	5	6	4	5	4	6	5	6	4	5	4	6	5	6	4	5	68685000
Putative helicase MOV-10	MOV10	0.0575015	0.160713		26.5144	26.5677	26.7576	26.4241	26.7791	26.464	Q5JR04;Q9HCE1;Q9HCE1-2	Q5JR04;Q9HCE1	>tr|Q5JR04|Q5JR04_HUMAN Mov10, Moloney leukemia virus 10, homolog (Mouse), isoform CRA_a OS=Homo sapiens GN=MOV10 PE=1 SV=1;>sp|Q9HCE1|MOV10_HUMAN Putative helicase MOV-10 OS=Homo sapiens GN=MOV10 PE=1 SV=2	0	14.955	625730000	107.21	19	7	7	7	9.3	9.3	9.3	By MS/MS	By MS/MS	By MS/MS	By MS/MS	By MS/MS	By MS/MS	6	6	6	5	6	6	6	6	6	5	6	6	6	6	6	5	6	6	96078000
ADP/ATP translocase 2;ADP/ATP translocase 2, N-terminally processed	SLC25A5	0.0574519	0.337823		31.5453	31.65	31.5947	31.6004	31.6047	31.4124	P05141;Q9H0C2	P05141	>sp|P05141|ADT2_HUMAN ADP/ATP translocase 2 OS=Homo sapiens GN=SLC25A5 PE=1 SV=7	0	34.52	20011000000	32.852	91	14	14	7	40.6	40.6	19.8	By MS/MS	By MS/MS	By MS/MS	By MS/MS	By MS/MS	By MS/MS	12	14	14	14	13	13	12	14	14	14	13	13	5	7	7	7	6	6	3089400000
4F2 cell-surface antigen heavy chain	SLC3A2	0.0574074	0.273146		29.7595	29.8667	29.7501	29.8799	29.6983	29.6259	F5GZS6;J3KPF3;P08195-2;P08195-3;P08195;P08195-4;F5GZI0;H0YFS2;F5H0E2;H0YFX4;F5H867	F5GZS6;J3KPF3;P08195-2;P08195-3;P08195;P08195-4	>tr|F5GZS6|F5GZS6_HUMAN 4F2 cell-surface antigen heavy chain OS=Homo sapiens GN=SLC3A2 PE=1 SV=1;>tr|J3KPF3|J3KPF3_HUMAN 4F2 cell-surface antigen heavy chain OS=Homo sapiens GN=SLC3A2 PE=1 SV=1;>sp|P08195-2|4F2_HUMAN Isoform 2 of 4F2 cell-surface antigen h	0	42.357	5619700000	64.872	49	11	11	11	26.9	26.9	26.9	By MS/MS	By MS/MS	By MS/MS	By MS/MS	By MS/MS	By MS/MS	10	10	10	11	10	10	10	10	10	11	10	10	10	10	10	11	10	10	955960000
Dynactin subunit 5	DCTN5	0.0573692	0.086754		26.1458	26.2622	26.1672	26.4752	25.6914	26.2364	H3BUD2;H3BS05;H3BR94;Q9BTE1-3;Q9BTE1-2;Q9BTE1	H3BUD2;H3BS05;H3BR94;Q9BTE1-3;Q9BTE1-2;Q9BTE1	>tr|H3BUD2|H3BUD2_HUMAN Dynactin subunit 5 OS=Homo sapiens GN=DCTN5 PE=1 SV=1;>tr|H3BS05|H3BS05_HUMAN Dynactin subunit 5 OS=Homo sapiens GN=DCTN5 PE=1 SV=1;>tr|H3BR94|H3BR94_HUMAN Dynactin subunit 5 OS=Homo sapiens GN=DCTN5 PE=1 SV=1;>sp|Q9BTE1-3|DCTN5_HUM	0	4.7222	530190000	6.0239	22	2	2	2	39.6	39.6	39.6	By MS/MS	By MS/MS	By MS/MS	By MS/MS	By MS/MS	By MS/MS	2	2	2	2	2	2	2	2	2	2	2	2	2	2	2	2	2	2	91736000
Vacuolar protein sorting-associated protein 26A	VPS26A	0.0573044	0.728826		29.6176	29.4964	29.5766	29.5032	29.4985	29.5169	O75436;S4R3Q6;O75436-2;S4R2Y3	O75436;S4R3Q6;O75436-2	>sp|O75436|VP26A_HUMAN Vacuolar protein sorting-associated protein 26A OS=Homo sapiens GN=VPS26A PE=1 SV=2;>tr|S4R3Q6|S4R3Q6_HUMAN Vacuolar protein sorting-associated protein 26A OS=Homo sapiens GN=VPS26A PE=1 SV=1;>sp|O75436-2|VP26A_HUMAN Isoform 2 of Vac	0	45.393	5070200000	38.169	91	11	11	10	37.6	37.6	35.5	By MS/MS	By MS/MS	By MS/MS	By MS/MS	By MS/MS	By MS/MS	10	11	11	11	11	10	10	11	11	11	11	10	9	10	10	10	10	9	719360000
Origin recognition complex subunit 4	ORC4	0.0570704	0.109917		25.5019	25.8455	25.593	25.431	25.9042	25.434	O43929;O43929-2;O43929-3;C9JGH7;C9J2X8;Q53SE3;Q5THS9;Q2YDI2;Q96NJ5-3;Q96NJ5-2;Q96NJ5	O43929;O43929-2;O43929-3	>sp|O43929|ORC4_HUMAN Origin recognition complex subunit 4 OS=Homo sapiens GN=ORC4 PE=1 SV=2;>sp|O43929-2|ORC4_HUMAN Isoform 2 of Origin recognition complex subunit 4 OS=Homo sapiens GN=ORC4;>sp|O43929-3|ORC4_HUMAN Isoform 3 of Origin recognition complex s	0	6.3085	320530000	50.377	21	3	3	3	6.4	6.4	6.4	By MS/MS	By MS/MS	By MS/MS	By MS/MS	By MS/MS	By MS/MS	3	3	3	3	3	3	3	3	3	3	3	3	3	3	3	3	3	3	47164000
60S acidic ribosomal protein P1	RPLP1	0.0569439	0.114448		30.6203	31.0343	30.5097	30.6088	30.8304	30.5543	P05386	P05386	>sp|P05386|RLA1_HUMAN 60S acidic ribosomal protein P1 OS=Homo sapiens GN=RPLP1 PE=1 SV=1	0	93.235	11541000000	11.514	64	5	4	4	94.7	79.8	79.8	By MS/MS	By MS/MS	By MS/MS	By MS/MS	By MS/MS	By MS/MS	5	5	4	4	5	5	4	4	3	3	4	4	4	4	3	3	4	4	1673900000
THUMP domain-containing protein 3	THUMPD3	0.0568606	0.227483		27.8576	27.8604	28.1157	27.9811	27.8549	27.827	Q9BV44;H7C3J3;H7C0R6;C9J9V2	Q9BV44;H7C3J3	>sp|Q9BV44|THUM3_HUMAN THUMP domain-containing protein 3 OS=Homo sapiens GN=THUMPD3 PE=1 SV=1;>tr|H7C3J3|H7C3J3_HUMAN THUMP domain-containing protein 3 (Fragment) OS=Homo sapiens GN=THUMPD3 PE=1 SV=1	0	23.103	1560000000	57.002	46	8	8	8	18.7	18.7	18.7	By MS/MS	By MS/MS	By MS/MS	By MS/MS	By MS/MS	By MS/MS	8	8	8	7	8	8	8	8	8	7	8	8	8	8	8	7	8	8	254100000
Eukaryotic translation initiation factor 4E	EIF4E	0.0568085	0.0613919		27.2621	27.9367	28.0836	27.3293	27.7814	28.0014	D6RBW1;P06730;P06730-3;P06730-2;H0Y8J7	D6RBW1;P06730;P06730-3;P06730-2	>tr|D6RBW1|D6RBW1_HUMAN Eukaryotic translation initiation factor 4E OS=Homo sapiens GN=EIF4E PE=1 SV=1;>sp|P06730|IF4E_HUMAN Eukaryotic translation initiation factor 4E OS=Homo sapiens GN=EIF4E PE=1 SV=2;>sp|P06730-3|IF4E_HUMAN Isoform 3 of Eukaryotic tran	0	8.9994	1692400000	28.512	13	3	3	3	13.1	13.1	13.1	By MS/MS	By matching	By MS/MS	By MS/MS	By MS/MS	By MS/MS	2	3	3	3	2	3	2	3	3	3	2	3	2	3	3	3	2	3	241200000
Glutathione S-transferase Mu 3	GSTM3	0.0566381	0.463159		29.2356	29.1633	29.2962	29.1343	29.1435	29.2474	P21266;A0A0A0MTN3	P21266;A0A0A0MTN3	>sp|P21266|GSTM3_HUMAN Glutathione S-transferase Mu 3 OS=Homo sapiens GN=GSTM3 PE=1 SV=3;>tr|A0A0A0MTN3|A0A0A0MTN3_HUMAN Glutathione S-transferase Mu 3 OS=Homo sapiens GN=GSTM3 PE=1 SV=1	0	27.623	4249300000	26.559	59	11	11	11	51.1	51.1	51.1	By MS/MS	By MS/MS	By MS/MS	By MS/MS	By MS/MS	By MS/MS	8	10	9	10	10	10	8	10	9	10	10	10	8	10	9	10	10	10	752640000
Vacuolar protein sorting-associated protein 26B	VPS26B	0.0565955	0.381383		26.0515	25.9501	25.8706	25.8378	25.9541	25.9105	Q4G0F5	Q4G0F5	>sp|Q4G0F5|VP26B_HUMAN Vacuolar protein sorting-associated protein 26B OS=Homo sapiens GN=VPS26B PE=1 SV=2	0	7.607	393730000	39.154	20	3	2	2	10.7	8.6	8.6	By MS/MS	By MS/MS	By MS/MS	By MS/MS	By MS/MS	By MS/MS	3	3	3	3	3	3	2	2	2	2	2	2	2	2	2	2	2	2	70302000
Exosome complex component RRP40	EXOSC3	0.0565942	0.210475		25.9954	26.0934	26.0295	26.1272	26.031	25.7903	Q9NQT5;Q9NQT5-2	Q9NQT5;Q9NQT5-2	>sp|Q9NQT5|EXOS3_HUMAN Exosome complex component RRP40 OS=Homo sapiens GN=EXOSC3 PE=1 SV=3;>sp|Q9NQT5-2|EXOS3_HUMAN Isoform 2 of Exosome complex component RRP40 OS=Homo sapiens GN=EXOSC3	0	16.293	487000000	29.572	15	3	3	3	26.2	26.2	26.2	By MS/MS	By MS/MS	By MS/MS	By MS/MS	By MS/MS	By MS/MS	3	3	2	2	2	3	3	3	2	2	2	3	3	3	2	2	2	3	82294000
Probable dimethyladenosine transferase	DIMT1	0.0565726	0.173543		28.4103	28.3454	28.4664	28.2101	28.5861	28.2562	Q9UNQ2;A0A0C4DGB1;D6RCL3	Q9UNQ2;A0A0C4DGB1;D6RCL3	>sp|Q9UNQ2|DIM1_HUMAN Probable dimethyladenosine transferase OS=Homo sapiens GN=DIMT1 PE=1 SV=1;>tr|A0A0C4DGB1|A0A0C4DGB1_HUMAN Probable dimethyladenosine transferase OS=Homo sapiens GN=DIMT1 PE=1 SV=1;>tr|D6RCL3|D6RCL3_HUMAN Probable dimethyladenosine tra	0	20.027	2162400000	35.236	20	8	8	8	30.4	30.4	30.4	By MS/MS	By MS/MS	By MS/MS	By MS/MS	By MS/MS	By MS/MS	8	8	7	7	7	7	8	8	7	7	7	7	8	8	7	7	7	7	400700000
Rho-related GTP-binding protein RhoG	RHOG	0.0563107	0.241183		27.7102	27.9674	27.9841	27.8774	27.8234	27.7919	P84095	P84095	>sp|P84095|RHOG_HUMAN Rho-related GTP-binding protein RhoG OS=Homo sapiens GN=RHOG PE=1 SV=1	0	27.247	1598700000	21.308	29	6	6	5	41.4	41.4	35.6	By MS/MS	By MS/MS	By MS/MS	By MS/MS	By MS/MS	By MS/MS	5	6	5	6	5	6	5	6	5	6	5	6	4	5	4	5	4	5	199710000
Pyruvate dehydrogenase protein X component, mitochondrial	PDHX	0.0559807	0.659087		32.1823	32.0776	32.1235	32.1033	32.0868	32.0254	O00330-3;O00330;E9PLU0;E9PRI6;H0YD97;O00330-2	O00330-3;O00330	>sp|O00330-3|ODPX_HUMAN Isoform 3 of Pyruvate dehydrogenase protein X component, mitochondrial OS=Homo sapiens GN=PDHX;>sp|O00330|ODPX_HUMAN Pyruvate dehydrogenase protein X component, mitochondrial OS=Homo sapiens GN=PDHX PE=1 SV=3	0	150.67	29535000000	51.459	211	25	25	25	58.4	58.4	58.4	By MS/MS	By MS/MS	By MS/MS	By MS/MS	By MS/MS	By MS/MS	24	23	24	25	24	24	24	23	24	25	24	24	24	23	24	25	24	24	4876400000
X-ray repair cross-complementing protein 5	XRCC5	0.0558898	0.287786		31.8779	32.0241	31.8092	31.7634	31.9227	31.8575	P13010;C9JZ81;H7C0H9	P13010	>sp|P13010|XRCC5_HUMAN X-ray repair cross-complementing protein 5 OS=Homo sapiens GN=XRCC5 PE=1 SV=3	0	323.31	25163000000	82.704	219	30	30	30	59.3	59.3	59.3	By MS/MS	By MS/MS	By MS/MS	By MS/MS	By MS/MS	By MS/MS	27	28	29	29	28	28	27	28	29	29	28	28	27	28	29	29	28	28	4667000000
Stress-70 protein, mitochondrial	HSPA9	0.0556971	0.987231		33.8332	33.8657	33.905	33.8379	33.8172	33.7818	P38646;D6RJI2;D6RA73;H0Y8S0;H0YBG6	P38646	>sp|P38646|GRP75_HUMAN Stress-70 protein, mitochondrial OS=Homo sapiens GN=HSPA9 PE=1 SV=2	0	251.79	99049000000	73.68	420	34	34	34	48.7	48.7	48.7	By MS/MS	By MS/MS	By MS/MS	By MS/MS	By MS/MS	By MS/MS	34	33	34	34	34	34	34	33	34	34	34	34	34	33	34	34	34	34	15274000000
Elongation factor 1-alpha 1;Putative elongation factor 1-alpha-like 3;Elongation factor 1-alpha	EEF1A1;EEF1A1P5	0.055673	0.279808		34.7996	34.967	34.767	34.7038	34.8792	34.7836	P68104;Q5VTE0;A0A087WVQ9;P68104-2;A0A087WV01;Q5JR01;A6PW80	P68104;Q5VTE0;A0A087WVQ9;P68104-2;A0A087WV01	>sp|P68104|EF1A1_HUMAN Elongation factor 1-alpha 1 OS=Homo sapiens GN=EEF1A1 PE=1 SV=1;>sp|Q5VTE0|EF1A3_HUMAN Putative elongation factor 1-alpha-like 3 OS=Homo sapiens GN=EEF1A1P5 PE=5 SV=1;>tr|A0A087WVQ9|A0A087WVQ9_HUMAN Elongation factor 1-alpha 1 OS=Hom	0	323.31	203930000000	50.14	311	21	21	13	61.9	61.9	39.8	By MS/MS	By MS/MS	By MS/MS	By MS/MS	By MS/MS	By MS/MS	20	21	20	21	21	21	20	21	20	21	21	21	12	13	12	13	13	13	31580000000
Ran-binding protein 9	RANBP9	0.0555452	0.381743		25.3329	25.5107	25.4535	25.3179	25.3866	25.426	Q96S59;Q96S59-2;Q96S59-3	Q96S59;Q96S59-2;Q96S59-3	>sp|Q96S59|RANB9_HUMAN Ran-binding protein 9 OS=Homo sapiens GN=RANBP9 PE=1 SV=1;>sp|Q96S59-2|RANB9_HUMAN Isoform 2 of Ran-binding protein 9 OS=Homo sapiens GN=RANBP9;>sp|Q96S59-3|RANB9_HUMAN Isoform 3 of Ran-binding protein 9 OS=Homo sapiens GN=RANBP9	0	4.6023	274500000	77.846	15	2	2	2	3.8	3.8	3.8	By MS/MS	By MS/MS	By MS/MS	By MS/MS	By MS/MS	By MS/MS	2	2	2	2	2	2	2	2	2	2	2	2	2	2	2	2	2	2	34048000
DNA-directed RNA polymerase I subunit RPA1;DNA-directed RNA polymerase	POLR1A	0.055404	0.380067		29.7466	29.8523	29.7952	29.8485	29.6964	29.683	O95602;B9ZVN9	O95602;B9ZVN9	>sp|O95602|RPA1_HUMAN DNA-directed RNA polymerase I subunit RPA1 OS=Homo sapiens GN=POLR1A PE=1 SV=2;>tr|B9ZVN9|B9ZVN9_HUMAN DNA-directed RNA polymerase OS=Homo sapiens GN=POLR1A PE=1 SV=1	0	96.684	5707800000	194.81	153	31	31	31	27.6	27.6	27.6	By MS/MS	By MS/MS	By MS/MS	By MS/MS	By MS/MS	By MS/MS	30	28	27	29	26	28	30	28	27	29	26	28	30	28	27	29	26	28	999020000
Histone H2A.V;Histone H2A.Z;Histone H2A	H2AFV;H2AFZ	0.0552362	0.115295		30.8406	31.109	31.0102	30.8621	31.2284	30.7036	Q71UI9;P0C0S5;C9J0D1;Q71UI9-4;Q71UI9-2;Q71UI9-3;C9J386;Q9BTM1-2;Q71UI9-5	Q71UI9;P0C0S5;C9J0D1;Q71UI9-4;Q71UI9-2;Q71UI9-3	>sp|Q71UI9|H2AV_HUMAN Histone H2A.V OS=Homo sapiens GN=H2AFV PE=1 SV=3;>sp|P0C0S5|H2AZ_HUMAN Histone H2A.Z OS=Homo sapiens GN=H2AFZ PE=1 SV=2;>tr|C9J0D1|C9J0D1_HUMAN Histone H2A OS=Homo sapiens GN=H2AFV PE=3 SV=1;>sp|Q71UI9-4|H2AV_HUMAN Isoform 4 of Histon	0	24.54	13043000000	13.509	49	5	5	3	53.9	53.9	41.4	By MS/MS	By MS/MS	By MS/MS	By MS/MS	By MS/MS	By MS/MS	5	5	5	4	5	5	5	5	5	4	5	5	3	3	3	3	3	3	2036800000
Double-stranded RNA-specific adenosine deaminase	ADAR	0.0552082	0.426063		30.4562	30.4746	30.4535	30.4591	30.2964	30.4631	P55265-5;P55265;P55265-4;H0YCK3;P55265-3;P55265-2	P55265-5;P55265;P55265-4;H0YCK3;P55265-3;P55265-2	>sp|P55265-5|DSRAD_HUMAN Isoform 5 of Double-stranded RNA-specific adenosine deaminase OS=Homo sapiens GN=ADAR;>sp|P55265|DSRAD_HUMAN Double-stranded RNA-specific adenosine deaminase OS=Homo sapiens GN=ADAR PE=1 SV=4;>sp|P55265-4|DSRAD_HUMAN Isoform 4 of D	0	83.74	9317900000	103.64	160	21	21	21	29.1	29.1	29.1	By MS/MS	By MS/MS	By MS/MS	By MS/MS	By MS/MS	By MS/MS	21	20	21	21	20	21	21	20	21	21	20	21	21	20	21	21	20	21	1501400000
WD repeat-containing protein 82	WDR82	0.054856	0.122626		26.0754	26.0094	26.2069	25.9487	25.8374	26.3411	Q6UXN9	Q6UXN9	>sp|Q6UXN9|WDR82_HUMAN WD repeat-containing protein 82 OS=Homo sapiens GN=WDR82 PE=1 SV=1	0	11.495	435340000	35.079	11	5	5	5	23.3	23.3	23.3	By MS/MS	By MS/MS	By MS/MS	By MS/MS	By MS/MS	By MS/MS	4	4	5	4	4	5	4	4	5	4	4	5	4	4	5	4	4	5	75569000
Hydroxyacylglutathione hydrolase, mitochondrial	HAGH	0.0546786	0.378959		26.0386	26.0233	25.9872	26.0001	26.0385	25.8465	H3BPK3;H3BPQ4;Q16775-2;Q16775;H3BQW8;Q16775-3	H3BPK3;H3BPQ4;Q16775-2;Q16775;H3BQW8	>tr|H3BPK3|H3BPK3_HUMAN Hydroxyacylglutathione hydrolase, mitochondrial (Fragment) OS=Homo sapiens GN=HAGH PE=1 SV=1;>tr|H3BPQ4|H3BPQ4_HUMAN Hydroxyacylglutathione hydrolase, mitochondrial OS=Homo sapiens GN=HAGH PE=1 SV=1;>sp|Q16775-2|GLO2_HUMAN Isoform 2	0	8.613	411390000	26.305	15	4	4	4	18.8	18.8	18.8	By MS/MS	By MS/MS	By MS/MS	By MS/MS	By MS/MS	By MS/MS	4	4	4	4	3	4	4	4	4	4	3	4	4	4	4	4	3	4	84793000
DNA-directed RNA polymerase;DNA-directed RNA polymerase II subunit RPB1	POLR2A	0.05421	0.624838		29.5916	29.6883	29.6439	29.6386	29.546	29.5766	A0A0C4DGZ0;P24928;A0A087WWE2;P24928-2	A0A0C4DGZ0;P24928;A0A087WWE2	>tr|A0A0C4DGZ0|A0A0C4DGZ0_HUMAN DNA-directed RNA polymerase OS=Homo sapiens GN=POLR2A PE=1 SV=1;>sp|P24928|RPB1_HUMAN DNA-directed RNA polymerase II subunit RPB1 OS=Homo sapiens GN=POLR2A PE=1 SV=2;>tr|A0A087WWE2|A0A087WWE2_HUMAN DNA-directed RNA polymeras	0	81.232	5049000000	217.2	96	22	22	22	16.5	16.5	16.5	By MS/MS	By MS/MS	By MS/MS	By MS/MS	By MS/MS	By MS/MS	16	19	20	20	19	20	16	19	20	20	19	20	16	19	20	20	19	20	892080000
Fascin	FSCN1	0.0540644	0.237134		30.1402	30.113	30.3777	30.2006	30.0958	30.1722	Q16658;C9JFC0;A0A0A0MSB2;C9JPH9	Q16658	>sp|Q16658|FSCN1_HUMAN Fascin OS=Homo sapiens GN=FSCN1 PE=1 SV=3	0	75.96	7657100000	54.529	92	19	19	19	50.1	50.1	50.1	By MS/MS	By MS/MS	By MS/MS	By MS/MS	By MS/MS	By MS/MS	14	16	14	16	18	16	14	16	14	16	18	16	14	16	14	16	18	16	1129400000
Dynactin subunit 2	DCTN2	0.0540638	0.290382		29.3126	29.3193	29.2148	29.3043	29.2862	29.094	Q13561;Q13561-3;Q13561-2;H0YI98;F8W1I6;F8VW18;H0YHL1;F8VX93;F8VRV7	Q13561;Q13561-3;Q13561-2;H0YI98;F8W1I6;F8VW18	>sp|Q13561|DCTN2_HUMAN Dynactin subunit 2 OS=Homo sapiens GN=DCTN2 PE=1 SV=4;>sp|Q13561-3|DCTN2_HUMAN Isoform 3 of Dynactin subunit 2 OS=Homo sapiens GN=DCTN2;>sp|Q13561-2|DCTN2_HUMAN Isoform 2 of Dynactin subunit 2 OS=Homo sapiens GN=DCTN2;>tr|H0YI98|H0YI	0	51.302	4023700000	44.23	44	11	11	11	36.4	36.4	36.4	By MS/MS	By MS/MS	By MS/MS	By MS/MS	By MS/MS	By MS/MS	10	10	10	10	10	11	10	10	10	10	10	11	10	10	10	10	10	11	658960000
Guanine nucleotide-binding protein-like 3	GNL3	0.0540047	0.471171		29.1579	29.2885	29.1703	29.1704	29.1862	29.0981	Q9BVP2-2;Q9BVP2;C9JYH9;C9JZT7;B4DMU5	Q9BVP2-2;Q9BVP2	>sp|Q9BVP2-2|GNL3_HUMAN Isoform 2 of Guanine nucleotide-binding protein-like 3 OS=Homo sapiens GN=GNL3;>sp|Q9BVP2|GNL3_HUMAN Guanine nucleotide-binding protein-like 3 OS=Homo sapiens GN=GNL3 PE=1 SV=2	0	49.767	3755700000	60.54	76	14	14	14	36.7	36.7	36.7	By MS/MS	By MS/MS	By MS/MS	By MS/MS	By MS/MS	By MS/MS	11	13	9	11	11	11	11	13	9	11	11	11	11	13	9	11	11	11	580520000
tRNA-splicing ligase RtcB homolog	RTCB	0.0539811	0.360416		30.6512	30.6532	30.5229	30.4986	30.6444	30.5223	Q9Y3I0	Q9Y3I0	>sp|Q9Y3I0|RTCB_HUMAN tRNA-splicing ligase RtcB homolog OS=Homo sapiens GN=RTCB PE=1 SV=1	0	60.472	10070000000	55.21	69	15	15	15	39.8	39.8	39.8	By MS/MS	By MS/MS	By MS/MS	By MS/MS	By MS/MS	By MS/MS	12	14	15	14	13	14	12	14	15	14	13	14	12	14	15	14	13	14	1709400000
Translational activator of cytochrome c oxidase 1	TACO1	0.0539296	0.172402		28.5994	28.6023	28.6847	28.4071	28.5223	28.7951	Q9BSH4	Q9BSH4	>sp|Q9BSH4|TACO1_HUMAN Translational activator of cytochrome c oxidase 1 OS=Homo sapiens GN=TACO1 PE=1 SV=1	0	90.78	2525700000	32.477	17	3	3	3	20.5	20.5	20.5	By MS/MS	By MS/MS	By MS/MS	By MS/MS	By MS/MS	By MS/MS	3	3	3	3	3	3	3	3	3	3	3	3	3	3	3	3	3	3	414220000
Peptidyl-prolyl cis-trans isomerase-like 4	PPIL4	0.0536124	0.254951		25.9578	26.2432	26.1316	26.0751	26.0495	26.0472	Q8WUA2	Q8WUA2	>sp|Q8WUA2|PPIL4_HUMAN Peptidyl-prolyl cis-trans isomerase-like 4 OS=Homo sapiens GN=PPIL4 PE=1 SV=1	0	5.0505	443230000	57.224	4	3	3	3	8.9	8.9	8.9	By MS/MS	By matching	By MS/MS	By MS/MS	By MS/MS	By MS/MS	3	3	3	3	3	3	3	3	3	3	3	3	3	3	3	3	3	3	69065000
Glutaminase kidney isoform, mitochondrial	GLS	0.0533892	0.551192		28.5066	28.6432	28.6095	28.5085	28.5466	28.544	O94925-3;O94925;H7BZD1;B8ZZA8;B8ZZC5;O94925-2;C9JIJ6	O94925-3;O94925	>sp|O94925-3|GLSK_HUMAN Isoform 3 of Glutaminase kidney isoform, mitochondrial OS=Homo sapiens GN=GLS;>sp|O94925|GLSK_HUMAN Glutaminase kidney isoform, mitochondrial OS=Homo sapiens GN=GLS PE=1 SV=1	0	64.184	2532900000	65.459	54	11	11	11	29.3	29.3	29.3	By MS/MS	By MS/MS	By MS/MS	By MS/MS	By MS/MS	By MS/MS	10	10	10	10	9	9	10	10	10	10	9	9	10	10	10	10	9	9	379250000
Cancer-related nucleoside-triphosphatase	NTPCR	0.0531527	0.229413		29.5231	29.3772	29.6554	29.5069	29.3809	29.5084	Q9BSD7;Q5TDF0	Q9BSD7;Q5TDF0	>sp|Q9BSD7|NTPCR_HUMAN Cancer-related nucleoside-triphosphatase OS=Homo sapiens GN=NTPCR PE=1 SV=1;>tr|Q5TDF0|Q5TDF0_HUMAN Cancer-related nucleoside-triphosphatase OS=Homo sapiens GN=NTPCR PE=1 SV=1	0	30.865	4702500000	20.713	49	10	10	10	71.6	71.6	71.6	By MS/MS	By MS/MS	By MS/MS	By MS/MS	By MS/MS	By MS/MS	10	10	9	10	10	10	10	10	9	10	10	10	10	10	9	10	10	10	743320000
Interleukin enhancer-binding factor 3	ILF3	0.0529677	0.282512		31.7055	31.8244	31.8553	31.6643	31.8605	31.7014	Q12906-7;Q12906-4;Q12906-6;Q12906;Q12906-5;Q12906-2;Q12906-3;K7EQR9;K7EKJ9;K7ER69;K7ERM6;K7ENK6;K7EM82;K7EJ09;K7EKY0;K7EQ75;K7EPG3;K7ELV3	Q12906-7;Q12906-4;Q12906-6;Q12906;Q12906-5;Q12906-2;Q12906-3	>sp|Q12906-7|ILF3_HUMAN Isoform 7 of Interleukin enhancer-binding factor 3 OS=Homo sapiens GN=ILF3;>sp|Q12906-4|ILF3_HUMAN Isoform 4 of Interleukin enhancer-binding factor 3 OS=Homo sapiens GN=ILF3;>sp|Q12906-6|ILF3_HUMAN Isoform 6 of Interleukin enhancer-	0	261.01	24054000000	95.807	201	24	24	21	40.2	40.2	36.4	By MS/MS	By MS/MS	By MS/MS	By MS/MS	By MS/MS	By MS/MS	22	24	24	24	22	24	22	24	24	24	22	24	20	21	21	21	19	21	3822900000
Transforming protein RhoA	RHOA;RHOC	0.0525862	0.419901		29.5518	29.6588	29.5757	29.6013	29.4604	29.5668	P61586;C9JNR4;C9JX21;Q5JR07;Q5JR05;C9JRM1;Q5JR06;E9PN11;U3KQA9;U3KQV3	P61586;C9JNR4;C9JX21;Q5JR07;Q5JR05	>sp|P61586|RHOA_HUMAN Transforming protein RhoA OS=Homo sapiens GN=RHOA PE=1 SV=1;>tr|C9JNR4|C9JNR4_HUMAN Transforming protein RhoA (Fragment) OS=Homo sapiens GN=RHOA PE=1 SV=1;>tr|C9JX21|C9JX21_HUMAN Transforming protein RhoA OS=Homo sapiens GN=RHOA PE=1	0	95.413	5827600000	21.768	52	9	9	3	56	56	24.9	By MS/MS	By MS/MS	By MS/MS	By MS/MS	By MS/MS	By MS/MS	9	9	9	9	9	9	9	9	9	9	9	9	3	3	3	3	3	3	800560000
60S ribosomal protein L23	RPL23	0.0524584	0.129644		30.9392	30.9479	31.0074	31.1558	30.6477	30.9335	P62829;C9JD32;J3KT29;J3KTJ3;B9ZVP7;J3QQT9	P62829;C9JD32;J3KT29;J3KTJ3;B9ZVP7	>sp|P62829|RL23_HUMAN 60S ribosomal protein L23 OS=Homo sapiens GN=RPL23 PE=1 SV=1;>tr|C9JD32|C9JD32_HUMAN 60S ribosomal protein L23 (Fragment) OS=Homo sapiens GN=RPL23 PE=1 SV=1;>tr|J3KT29|J3KT29_HUMAN 60S ribosomal protein L23 OS=Homo sapiens GN=RPL23 PE	0	36.461	15074000000	14.865	88	6	6	6	49.3	49.3	49.3	By MS/MS	By MS/MS	By MS/MS	By MS/MS	By MS/MS	By MS/MS	6	6	6	6	6	6	6	6	6	6	6	6	6	6	6	6	6	6	2278900000
DNA polymerase delta subunit 3	POLD3	0.0521208	0.235351		27.1804	27.0341	26.9522	26.9722	26.9261	27.112	Q15054;Q15054-3;Q15054-2;H0YEX7;E9PM91;E9PNC0;H0YD46;E9PRK3	Q15054;Q15054-3;Q15054-2	>sp|Q15054|DPOD3_HUMAN DNA polymerase delta subunit 3 OS=Homo sapiens GN=POLD3 PE=1 SV=2;>sp|Q15054-3|DPOD3_HUMAN Isoform 3 of DNA polymerase delta subunit 3 OS=Homo sapiens GN=POLD3;>sp|Q15054-2|DPOD3_HUMAN Isoform 2 of DNA polymerase delta subunit 3 OS=H	0	16.448	839730000	51.4	19	6	6	6	17.8	17.8	17.8	By MS/MS	By MS/MS	By MS/MS	By MS/MS	By MS/MS	By MS/MS	5	6	5	6	6	5	5	6	5	6	6	5	5	6	5	6	6	5	146980000
SHC-transforming protein 1	SHC1	0.0520789	0.147196		27.9128	27.6443	27.7253	27.8217	27.8054	27.4992	P29353-2;P29353-7;P29353;P29353-6;P29353-3;X6R6D0;P29353-5;H0Y539;Q5T181;Q5T182;Q5T188;P98077	P29353-2;P29353-7;P29353;P29353-6;P29353-3;X6R6D0;P29353-5;H0Y539	>sp|P29353-2|SHC1_HUMAN Isoform p52Shc of SHC-transforming protein 1 OS=Homo sapiens GN=SHC1;>sp|P29353-7|SHC1_HUMAN Isoform 7 of SHC-transforming protein 1 OS=Homo sapiens GN=SHC1;>sp|P29353|SHC1_HUMAN SHC-transforming protein 1 OS=Homo sapiens GN=SHC1 PE	0	30.584	1380100000	51.61	44	8	8	8	25.6	25.6	25.6	By MS/MS	By MS/MS	By MS/MS	By MS/MS	By MS/MS	By MS/MS	7	8	7	7	8	8	7	8	7	7	8	8	7	8	7	7	8	8	244610000
Spartin	SPG20	0.0520446	0.162204		27.1111	26.8968	27.0206	27.1547	26.8051	26.9125	Q8N0X7	Q8N0X7	>sp|Q8N0X7|SPG20_HUMAN Spartin OS=Homo sapiens GN=SPG20 PE=1 SV=1	0	9.6658	816520000	72.832	20	4	4	4	8	8	8	By MS/MS	By MS/MS	By MS/MS	By MS/MS	By MS/MS	By MS/MS	4	4	4	4	4	4	4	4	4	4	4	4	4	4	4	4	4	4	131650000
Transducin beta-like protein 3	TBL3	0.0519962	0.255562		29.1015	29.0545	29.0125	28.852	29.0968	29.0637	Q12788;J3KNP2;A0A087WYP7	Q12788;J3KNP2;A0A087WYP7	>sp|Q12788|TBL3_HUMAN Transducin beta-like protein 3 OS=Homo sapiens GN=TBL3 PE=1 SV=2;>tr|J3KNP2|J3KNP2_HUMAN Transducin beta-like protein 3 (Fragment) OS=Homo sapiens GN=TBL3 PE=1 SV=1;>tr|A0A087WYP7|A0A087WYP7_HUMAN Transducin beta-like protein 3 OS=Hom	0	41.839	3402800000	89.034	64	14	14	14	25.5	25.5	25.5	By MS/MS	By MS/MS	By MS/MS	By MS/MS	By MS/MS	By MS/MS	13	13	12	14	11	12	13	13	12	14	11	12	13	13	12	14	11	12	501770000
RNA-binding protein 39	RBM39	0.0518538	0.607301		29.8507	29.8932	29.8259	29.7862	29.8686	29.7595	Q14498-3;Q14498-2;Q14498;H0Y4X3;G3XAC6;Q5QP23;A0A087X122;G3V546;G3V5Z6;Q5QP22;H0YJJ3;G3XAP0;Q86U06-3;Q86U06-4;Q86U06-5;Q86U06-2;Q86U06	Q14498-3;Q14498-2;Q14498;H0Y4X3;G3XAC6	>sp|Q14498-3|RBM39_HUMAN Isoform 3 of RNA-binding protein 39 OS=Homo sapiens GN=RBM39;>sp|Q14498-2|RBM39_HUMAN Isoform 2 of RNA-binding protein 39 OS=Homo sapiens GN=RBM39;>sp|Q14498|RBM39_HUMAN RNA-binding protein 39 OS=Homo sapiens GN=RBM39 PE=1 SV=2;>tr	0	59.049	5952500000	57.089	80	14	14	14	40.6	40.6	40.6	By MS/MS	By MS/MS	By MS/MS	By MS/MS	By MS/MS	By MS/MS	13	14	14	13	14	12	13	14	14	13	14	12	13	14	14	13	14	12	943370000
60S ribosomal protein L36a;60S ribosomal protein L36a-like	RPL36A;RPL36A-HNRNPH2;RPL36AL	0.0518074	0.204328		27.752	28.0581	27.9	27.9358	27.8073	27.8115	H0Y5B4;H7BZ11;J3KQN4;P83881;Q969Q0;H7BY91;H0Y3V9;R4GN19	H0Y5B4;H7BZ11;J3KQN4;P83881;Q969Q0;H7BY91;H0Y3V9	>tr|H0Y5B4|H0Y5B4_HUMAN 60S ribosomal protein L36a OS=Homo sapiens GN=RPL36A PE=3 SV=2;>tr|H7BZ11|H7BZ11_HUMAN Protein RPL36A-HNRNPH2 OS=Homo sapiens GN=RPL36A-HNRNPH2 PE=3 SV=2;>tr|J3KQN4|J3KQN4_HUMAN 60S ribosomal protein L36a OS=Homo sapiens GN=RPL36A P	0	7.4548	1767900000	13.228	24	4	4	4	33.9	33.9	33.9	By MS/MS	By MS/MS	By MS/MS	By MS/MS	By MS/MS	By MS/MS	4	4	4	4	4	4	4	4	4	4	4	4	4	4	4	4	4	4	226140000
Galactokinase	GALK1	0.0516879	0.310686		27.8306	28.0083	27.9411	27.9106	27.7876	27.9268	P51570;P51570-2;K7EII7;K7ERJ9	P51570;P51570-2	>sp|P51570|GALK1_HUMAN Galactokinase OS=Homo sapiens GN=GALK1 PE=1 SV=1;>sp|P51570-2|GALK1_HUMAN Isoform 2 of Galactokinase OS=Homo sapiens GN=GALK1	0	15.45	1539600000	42.272	23	6	6	6	18.9	18.9	18.9	By MS/MS	By MS/MS	By MS/MS	By MS/MS	By MS/MS	By MS/MS	5	6	6	6	6	6	5	6	6	6	6	6	5	6	6	6	6	6	241900000
Ubiquitin carboxyl-terminal hydrolase 14;Ubiquitin carboxyl-terminal hydrolase	USP14	0.0514317	0.740189		30.1075	30.087	30.0702	30.0712	30.0621	29.977	P54578-2;P54578;A6NJA2;P54578-3;J3QQT6;J3KS55;H0YA47	P54578-2;P54578;A6NJA2;P54578-3	>sp|P54578-2|UBP14_HUMAN Isoform 2 of Ubiquitin carboxyl-terminal hydrolase 14 OS=Homo sapiens GN=USP14;>sp|P54578|UBP14_HUMAN Ubiquitin carboxyl-terminal hydrolase 14 OS=Homo sapiens GN=USP14 PE=1 SV=3;>tr|A6NJA2|A6NJA2_HUMAN Ubiquitin carboxyl-terminal h	0	56.237	7107200000	52.385	108	16	16	16	45.1	45.1	45.1	By MS/MS	By MS/MS	By MS/MS	By MS/MS	By MS/MS	By MS/MS	15	15	15	16	16	16	15	15	15	16	16	16	15	15	15	16	16	16	1146600000
Heterogeneous nuclear ribonucleoproteins C1/C2	HNRNPC	0.0512861	0.483055		32.2865	32.1977	32.2371	32.1156	32.2448	32.207	G3V4W0;B4DY08;B2R5W2;G3V4C1;P07910-2;P07910-4;G3V2D6;G3V5X6;G3V3K6;G3V251	G3V4W0;B4DY08;B2R5W2;G3V4C1;P07910-2;P07910-4;G3V2D6	>tr|G3V4W0|G3V4W0_HUMAN Heterogeneous nuclear ribonucleoproteins C1/C2 (Fragment) OS=Homo sapiens GN=HNRNPC PE=1 SV=1;>tr|B4DY08|B4DY08_HUMAN Heterogeneous nuclear ribonucleoproteins C1/C2 OS=Homo sapiens GN=HNRNPC PE=1 SV=1;>tr|B2R5W2|B2R5W2_HUMAN Heterog	0	42.548	31064000000	28.916	134	13	13	1	44.7	44.7	6.9	By MS/MS	By MS/MS	By MS/MS	By MS/MS	By MS/MS	By MS/MS	12	12	12	11	12	13	12	12	12	11	12	13	1	1	1	1	1	1	5495400000
U3 small nucleolar RNA-associated protein 6 homolog	UTP6	0.0512606	0.113428		23.9853	24.528	24.2883	24.2294	24.1284	24.29	Q9NYH9	Q9NYH9	>sp|Q9NYH9|UTP6_HUMAN U3 small nucleolar RNA-associated protein 6 homolog OS=Homo sapiens GN=UTP6 PE=2 SV=2	0	4.2287	111080000	70.193	5	2	2	2	6.2	6.2	6.2	By MS/MS	By MS/MS	By MS/MS	By MS/MS	By matching	By matching	1	2	2	2	2	2	1	2	2	2	2	2	1	2	2	2	2	2	5396500
Coiled-coil domain-containing protein 124	CCDC124	0.0512009	0.0791887		25.5575	25.9038	25.4531	25.5063	25.3184	25.9361	Q96CT7;M0R2F5	Q96CT7	>sp|Q96CT7|CC124_HUMAN Coiled-coil domain-containing protein 124 OS=Homo sapiens GN=CCDC124 PE=1 SV=1	0	12.955	322490000	25.835	22	4	4	4	24.7	24.7	24.7	By MS/MS	By MS/MS	By MS/MS	By MS/MS	By MS/MS	By MS/MS	3	4	2	4	3	3	3	4	2	4	3	3	3	4	2	4	3	3	52176000
Serine/threonine-protein phosphatase 4 regulatory subunit 3A	SMEK1	0.0509542	0.0923553		24.8407	25.0558	24.7459	24.8411	25.1255	24.5228	G3V5Z3;Q6IN85-2;Q6IN85;H0YIY8;Q6IN85-5;H0YJN6;Q6IN85-4	G3V5Z3;Q6IN85-2;Q6IN85;H0YIY8;Q6IN85-5	>tr|G3V5Z3|G3V5Z3_HUMAN Serine/threonine-protein phosphatase 4 regulatory subunit 3A OS=Homo sapiens GN=SMEK1 PE=1 SV=1;>sp|Q6IN85-2|P4R3A_HUMAN Isoform 2 of Serine/threonine-protein phosphatase 4 regulatory subunit 3A OS=Homo sapiens GN=SMEK1;>sp|Q6IN85|P	0.00042052	3.3085	185700000	82.03	8	3	3	3	5.5	5.5	5.5	By MS/MS	By MS/MS	By MS/MS	By MS/MS	By MS/MS	By matching	2	3	3	3	3	2	2	3	3	3	3	2	2	3	3	3	3	2	22641000
DNA repair protein RAD50	RAD50	0.0509294	0.262529		29.5629	29.3614	29.3434	29.4275	29.316	29.3714	Q92878;Q92878-2;Q92878-3;E7ESD9;E7EN38;H7C0V2;E9PM98;H7C0P8	Q92878;Q92878-2;Q92878-3	>sp|Q92878|RAD50_HUMAN DNA repair protein RAD50 OS=Homo sapiens GN=RAD50 PE=1 SV=1;>sp|Q92878-2|RAD50_HUMAN Isoform 2 of DNA repair protein RAD50 OS=Homo sapiens GN=RAD50;>sp|Q92878-3|RAD50_HUMAN Isoform 3 of DNA repair protein RAD50 OS=Homo sapiens GN=RAD	0	56.358	4434700000	153.89	107	17	17	17	14.9	14.9	14.9	By MS/MS	By MS/MS	By MS/MS	By MS/MS	By MS/MS	By MS/MS	16	16	17	14	17	16	16	16	17	14	17	16	16	16	17	14	17	16	805240000
Nuclear pore complex protein Nup205	NUP205	0.0508467	0.637303		30.5391	30.4444	30.4877	30.4668	30.4587	30.393	Q92621;U3KPX2;U3KQ97	Q92621	>sp|Q92621|NU205_HUMAN Nuclear pore complex protein Nup205 OS=Homo sapiens GN=NUP205 PE=1 SV=3	0	72.458	9661700000	227.92	134	26	26	26	16.6	16.6	16.6	By MS/MS	By MS/MS	By MS/MS	By MS/MS	By MS/MS	By MS/MS	26	26	24	26	26	26	26	26	24	26	26	26	26	26	24	26	26	26	1713300000
E3 ubiquitin-protein ligase RING1	RING1	0.0504831	0.147728		27.3898	27.1331	27.0631	27.3002	27.0959	27.0384	Q06587;Q06587-2;X6RFN3;Q99496	Q06587;Q06587-2	>sp|Q06587|RING1_HUMAN E3 ubiquitin-protein ligase RING1 OS=Homo sapiens GN=RING1 PE=1 SV=2;>sp|Q06587-2|RING1_HUMAN Isoform 2 of E3 ubiquitin-protein ligase RING1 OS=Homo sapiens GN=RING1	0	17.224	930110000	42.429	24	4	4	4	13.1	13.1	13.1	By MS/MS	By MS/MS	By MS/MS	By MS/MS	By MS/MS	By MS/MS	4	4	4	4	4	4	4	4	4	4	4	4	4	4	4	4	4	4	159660000
Clathrin interactor 1	CLINT1	0.0500736	0.168101		25.67	25.6013	25.8562	25.7852	25.5034	25.6888	Q14677-2;Q14677;Q14677-3;H0YD52	Q14677-2;Q14677;Q14677-3;H0YD52	>sp|Q14677-2|EPN4_HUMAN Isoform 2 of Clathrin interactor 1 OS=Homo sapiens GN=CLINT1;>sp|Q14677|EPN4_HUMAN Clathrin interactor 1 OS=Homo sapiens GN=CLINT1 PE=1 SV=1;>sp|Q14677-3|EPN4_HUMAN Isoform 3 of Clathrin interactor 1 OS=Homo sapiens GN=CLINT1;>tr|H0	0	5.4895	332240000	68.166	12	2	2	2	4.5	4.5	4.5	By MS/MS	By MS/MS	By MS/MS	By MS/MS	By MS/MS	By MS/MS	2	2	2	2	2	2	2	2	2	2	2	2	2	2	2	2	2	2	62438000
60S ribosomal protein L24	RPL24	0.0499884	0.144184		29.8825	30.2339	30.0692	29.8802	30.1538	30.0017	C9JXB8;C9JNW5;P83731	C9JXB8;C9JNW5;P83731	>tr|C9JXB8|C9JXB8_HUMAN 60S ribosomal protein L24 OS=Homo sapiens GN=RPL24 PE=1 SV=1;>tr|C9JNW5|C9JNW5_HUMAN 60S ribosomal protein L24 OS=Homo sapiens GN=RPL24 PE=1 SV=1;>sp|P83731|RL24_HUMAN 60S ribosomal protein L24 OS=Homo sapiens GN=RPL24 PE=1 SV=1	0	10.828	8667200000	14.369	29	5	5	5	39.7	39.7	39.7	By MS/MS	By MS/MS	By MS/MS	By MS/MS	By MS/MS	By MS/MS	3	4	3	4	4	5	3	4	3	4	4	5	3	4	3	4	4	5	1105400000
Periodic tryptophan protein 2 homolog	PWP2	0.0499204	0.118039		26.3688	25.9341	26.372	26.244	26.0767	26.2044	A0A0B4J2E5;Q15269	A0A0B4J2E5;Q15269	>tr|A0A0B4J2E5|A0A0B4J2E5_HUMAN Uncharacterized protein OS=Homo sapiens PE=1 SV=1;>sp|Q15269|PWP2_HUMAN Periodic tryptophan protein 2 homolog OS=Homo sapiens GN=PWP2 PE=1 SV=2	0	14.783	477130000	102.45	18	3	3	3	5	5	5	By MS/MS	By MS/MS	By MS/MS	By MS/MS	By MS/MS	By MS/MS	2	3	3	3	3	3	2	3	3	3	3	3	2	3	3	3	3	3	61421000
Cell cycle and apoptosis regulator protein 2	CCAR2	0.0498753	0.361004		30.06	30.0201	30.0274	30.0229	29.8753	30.0596	Q8N163;Q8N163-2;H0YB24;G3V119;A0A087X2B6;E5RHJ4;E5RGU7;E5RFJ3;H0YC69;H0YC58;E5RHH8	Q8N163;Q8N163-2;H0YB24;G3V119	>sp|Q8N163|CCAR2_HUMAN Cell cycle and apoptosis regulator protein 2 OS=Homo sapiens GN=CCAR2 PE=1 SV=2;>sp|Q8N163-2|CCAR2_HUMAN Isoform 2 of Cell cycle and apoptosis regulator protein 2 OS=Homo sapiens GN=CCAR2;>tr|H0YB24|H0YB24_HUMAN Cell cycle and apopto	0	90.536	6634600000	102.9	105	20	20	20	32.9	32.9	32.9	By MS/MS	By MS/MS	By MS/MS	By MS/MS	By MS/MS	By MS/MS	18	17	20	20	20	20	18	17	20	20	20	20	18	17	20	20	20	20	995340000
Transcription intermediary factor 1-beta	TRIM28	0.0497119	0.913555		32.6243	32.6219	32.6327	32.5759	32.5333	32.6206	Q13263;Q13263-2;M0R0K9;M0R2I3;M0R3C0	Q13263;Q13263-2;M0R0K9	>sp|Q13263|TIF1B_HUMAN Transcription intermediary factor 1-beta OS=Homo sapiens GN=TRIM28 PE=1 SV=5;>sp|Q13263-2|TIF1B_HUMAN Isoform 2 of Transcription intermediary factor 1-beta OS=Homo sapiens GN=TRIM28;>tr|M0R0K9|M0R0K9_HUMAN Transcription intermediary	0	323.31	45128000000	88.549	342	29	29	29	60	60	60	By MS/MS	By MS/MS	By MS/MS	By MS/MS	By MS/MS	By MS/MS	28	29	29	27	29	28	28	29	29	27	29	28	28	29	29	27	29	28	7795700000
Patatin-like phospholipase domain-containing protein 4	PNPLA4	0.0495358	0.202649		25.1245	24.8778	25.0644	24.939	24.8932	25.0858	C9IZF6;P41247-2;P41247	C9IZF6;P41247-2;P41247	>tr|C9IZF6|C9IZF6_HUMAN Patatin-like phospholipase domain-containing protein 4 (Fragment) OS=Homo sapiens GN=PNPLA4 PE=1 SV=1;>sp|P41247-2|PLPL4_HUMAN Isoform 2 of Patatin-like phospholipase domain-containing protein 4 OS=Homo sapiens GN=PNPLA4;>sp|P41247|	0	4.4941	206890000	20.649	6	2	2	2	16.8	16.8	16.8	By MS/MS	By MS/MS	By MS/MS	By MS/MS	By MS/MS	By MS/MS	2	2	2	2	2	2	2	2	2	2	2	2	2	2	2	2	2	2	36757000
DDRGK domain-containing protein 1	DDRGK1	0.0495027	0.156619		27.0345	27.1288	27.1628	27.1471	27.1937	26.8369	Q96HY6;A0A0A0MRX2;Q96HY6-2	Q96HY6;A0A0A0MRX2;Q96HY6-2	>sp|Q96HY6|DDRGK_HUMAN DDRGK domain-containing protein 1 OS=Homo sapiens GN=DDRGK1 PE=1 SV=2;>tr|A0A0A0MRX2|A0A0A0MRX2_HUMAN DDRGK domain-containing protein 1 OS=Homo sapiens GN=DDRGK1 PE=1 SV=1;>sp|Q96HY6-2|DDRGK_HUMAN Isoform 2 of DDRGK domain-containing	0	16.781	871540000	35.61	29	5	5	5	25.8	25.8	25.8	By MS/MS	By MS/MS	By MS/MS	By MS/MS	By MS/MS	By MS/MS	4	5	4	5	5	5	4	5	4	5	5	5	4	5	4	5	5	5	108790000
Methyltransferase-like protein 2B	METTL2B	0.0494041	0.149495		26.8237	26.9719	27.1674	27.0369	26.9811	26.7969	Q6P1Q9;Q6P1Q9-2	Q6P1Q9;Q6P1Q9-2	>sp|Q6P1Q9|MET2B_HUMAN Methyltransferase-like protein 2B OS=Homo sapiens GN=METTL2B PE=1 SV=3;>sp|Q6P1Q9-2|MET2B_HUMAN Isoform 2 of Methyltransferase-like protein 2B OS=Homo sapiens GN=METTL2B	0	20.007	824200000	43.426	21	5	5	1	23	23	3.4	By MS/MS	By MS/MS	By MS/MS	By MS/MS	By MS/MS	By MS/MS	5	4	3	5	5	4	5	4	3	5	5	4	1	1	1	1	1	1	162530000
UDP-glucose 6-dehydrogenase	UGDH	0.0491231	0.691273		30.953	30.9333	30.9431	30.8464	30.9545	30.8813	O60701;O60701-2;O60701-3;E7ER83;E7ETF4;E7EV97;E7ER95;D6RHF4;E9PBD2	O60701;O60701-2;O60701-3	>sp|O60701|UGDH_HUMAN UDP-glucose 6-dehydrogenase OS=Homo sapiens GN=UGDH PE=1 SV=1;>sp|O60701-2|UGDH_HUMAN Isoform 2 of UDP-glucose 6-dehydrogenase OS=Homo sapiens GN=UGDH;>sp|O60701-3|UGDH_HUMAN Isoform 3 of UDP-glucose 6-dehydrogenase OS=Homo sapiens GN	0	107.01	12553000000	55.023	103	16	16	16	39.1	39.1	39.1	By MS/MS	By MS/MS	By MS/MS	By MS/MS	By MS/MS	By MS/MS	15	15	15	15	15	16	15	15	15	15	15	16	15	15	15	15	15	16	2105900000
Protein pelota homolog	PELO	0.0490392	0.31445		27.2725	27.2515	27.0914	27.122	27.1342	27.2122	Q9BRX2	Q9BRX2	>sp|Q9BRX2|PELO_HUMAN Protein pelota homolog OS=Homo sapiens GN=PELO PE=1 SV=2	0	11.952	929840000	43.359	10	6	6	6	19.2	19.2	19.2	By MS/MS	By MS/MS	By MS/MS	By MS/MS	By MS/MS	By MS/MS	5	6	4	5	5	5	5	6	4	5	5	5	5	6	4	5	5	5	195080000
26S protease regulatory subunit 8	PSMC5	0.0489566	0.288971		31.1464	30.9613	31.1068	31.0312	30.9511	31.0853	P62195;P62195-2;J3QSA9;J3QQM1;J3KRP2;J3QLH6;J3QRW1;J3QSE0;J3QRR3;J3KTQ9;Q8NB90-3;Q8NB90-2;Q8NB90	P62195;P62195-2;J3QSA9;J3QQM1;J3KRP2;J3QLH6	>sp|P62195|PRS8_HUMAN 26S protease regulatory subunit 8 OS=Homo sapiens GN=PSMC5 PE=1 SV=1;>sp|P62195-2|PRS8_HUMAN Isoform 2 of 26S protease regulatory subunit 8 OS=Homo sapiens GN=PSMC5;>tr|J3QSA9|J3QSA9_HUMAN 26S protease regulatory subunit 8 (Fragment)	0	127.57	16414000000	45.626	213	22	22	22	61.1	61.1	61.1	By MS/MS	By MS/MS	By MS/MS	By MS/MS	By MS/MS	By MS/MS	20	22	20	20	21	21	20	22	20	20	21	21	20	22	20	20	21	21	2719100000
RNA-binding protein 4;RNA-binding protein 4B	RBM4;RBM4B	0.0488173	0.303076		29.2156	29.2005	29.0613	29.1554	29.152	29.0236	Q9BWF3;E9PB51;Q9BQ04;E9PLB0;E9PM61;D6R9K7;U3KQD5;J3QRR5;Q9BWF3-3;Q9BWF3-4;Q9BWF3-2	Q9BWF3;E9PB51;Q9BQ04;E9PLB0;E9PM61;D6R9K7;U3KQD5;J3QRR5;Q9BWF3-3;Q9BWF3-4;Q9BWF3-2	>sp|Q9BWF3|RBM4_HUMAN RNA-binding protein 4 OS=Homo sapiens GN=RBM4 PE=1 SV=1;>tr|E9PB51|E9PB51_HUMAN RNA-binding protein 4 (Fragment) OS=Homo sapiens GN=RBM4 PE=1 SV=1;>sp|Q9BQ04|RBM4B_HUMAN RNA-binding protein 4B OS=Homo sapiens GN=RBM4B PE=1 SV=1;>tr|E9	0	65.955	3614600000	40.313	73	13	13	8	48.1	48.1	21.2	By MS/MS	By MS/MS	By MS/MS	By MS/MS	By MS/MS	By MS/MS	13	13	13	12	12	13	13	13	13	12	12	13	8	8	8	8	7	8	604110000
Aminoacyl tRNA synthase complex-interacting multifunctional protein 1;Endothelial monocyte-activating polypeptide 2	AIMP1	0.0487773	0.366672		30.1424	30.2676	30.2935	30.2457	30.1622	30.1493	Q12904;Q12904-2;D6R937	Q12904;Q12904-2	>sp|Q12904|AIMP1_HUMAN Aminoacyl tRNA synthase complex-interacting multifunctional protein 1 OS=Homo sapiens GN=AIMP1 PE=1 SV=2;>sp|Q12904-2|AIMP1_HUMAN Isoform 2 of Aminoacyl tRNA synthase complex-interacting multifunctional protein 1 OS=Homo sapiens GN=A	0	79.916	7898600000	34.352	109	11	11	11	50.3	50.3	50.3	By MS/MS	By MS/MS	By MS/MS	By MS/MS	By MS/MS	By MS/MS	10	10	10	10	11	11	10	10	10	10	11	11	10	10	10	10	11	11	1157500000
26S proteasome non-ATPase regulatory subunit 2	PSMD2	0.0487696	0.629552		32.2728	32.1751	32.2468	32.1792	32.2174	32.1518	Q13200;Q13200-3;Q13200-2;C9JPC0;H7C1H2;H7C2Q3;F8WBS8	Q13200;Q13200-3;Q13200-2	>sp|Q13200|PSMD2_HUMAN 26S proteasome non-ATPase regulatory subunit 2 OS=Homo sapiens GN=PSMD2 PE=1 SV=3;>sp|Q13200-3|PSMD2_HUMAN Isoform 3 of 26S proteasome non-ATPase regulatory subunit 2 OS=Homo sapiens GN=PSMD2;>sp|Q13200-2|PSMD2_HUMAN Isoform 2 of 26S	0	169.12	31603000000	100.2	331	33	33	33	43.4	43.4	43.4	By MS/MS	By MS/MS	By MS/MS	By MS/MS	By MS/MS	By MS/MS	32	31	32	32	32	32	32	31	32	32	32	32	32	31	32	32	32	32	5422400000
Basigin	BSG	0.0487677	0.157324		27.4507	27.5019	27.5117	27.341	27.6678	27.3092	A0A087X2B5;P35613-2;P35613;I3L192;A0A087WUV8;P35613-3;P35613-4;R4GMX5;R4GN83	A0A087X2B5;P35613-2;P35613;I3L192;A0A087WUV8;P35613-3;P35613-4;R4GMX5	>tr|A0A087X2B5|A0A087X2B5_HUMAN Basigin (Fragment) OS=Homo sapiens GN=BSG PE=1 SV=1;>sp|P35613-2|BASI_HUMAN Isoform 2 of Basigin OS=Homo sapiens GN=BSG;>sp|P35613|BASI_HUMAN Basigin OS=Homo sapiens GN=BSG PE=1 SV=2;>tr|I3L192|I3L192_HUMAN Basigin (Fragment	0	11.32	1159700000	23.896	20	4	4	4	24.9	24.9	24.9	By MS/MS	By MS/MS	By MS/MS	By MS/MS	By MS/MS	By MS/MS	3	3	3	3	3	3	3	3	3	3	3	3	3	3	3	3	3	3	219610000
Protein LSM12 homolog	LSM12	0.0484301	0.200262		30.0668	30.0041	29.9909	30.1425	29.9383	29.8357	K7ELG9;Q3MHD2;Q3MHD2-2	K7ELG9;Q3MHD2;Q3MHD2-2	>tr|K7ELG9|K7ELG9_HUMAN Protein LSM12 homolog OS=Homo sapiens GN=LSM12 PE=1 SV=1;>sp|Q3MHD2|LSM12_HUMAN Protein LSM12 homolog OS=Homo sapiens GN=LSM12 PE=1 SV=2;>sp|Q3MHD2-2|LSM12_HUMAN Isoform 2 of Protein LSM12 homolog OS=Homo sapiens GN=LSM12	0	78.348	6710100000	24.955	56	6	6	6	47.8	47.8	47.8	By MS/MS	By MS/MS	By MS/MS	By MS/MS	By MS/MS	By MS/MS	6	5	6	6	6	5	6	5	6	6	6	5	6	5	6	6	6	5	1143400000
26S proteasome non-ATPase regulatory subunit 5	PSMD5	0.0483856	0.247939		31.2073	31.1086	31.2094	30.9925	31.1611	31.2265	Q16401;Q16401-2;F2Z3J2;Q4VXH0	Q16401;Q16401-2	>sp|Q16401|PSMD5_HUMAN 26S proteasome non-ATPase regulatory subunit 5 OS=Homo sapiens GN=PSMD5 PE=1 SV=3;>sp|Q16401-2|PSMD5_HUMAN Isoform 2 of 26S proteasome non-ATPase regulatory subunit 5 OS=Homo sapiens GN=PSMD5	0	320.16	14873000000	56.195	155	19	19	19	52.2	52.2	52.2	By MS/MS	By MS/MS	By MS/MS	By MS/MS	By MS/MS	By MS/MS	18	18	19	18	19	18	18	18	19	18	19	18	18	18	19	18	19	18	2458000000
Acetyl-CoA carboxylase 1;Biotin carboxylase	ACACA	0.0480893	0.616407		38.7493	38.637	38.719	38.6516	38.6372	38.6722	Q13085;Q13085-4;Q13085-2;Q13085-3;Q59FY4;A0A0C4DGT1;A0A087WWN5;A0A087X0W4;A0A087WYK6;A0A087X2F8;A0A087X126;A0A087WVR6;A0A087WYS8	Q13085;Q13085-4;Q13085-2;Q13085-3;Q59FY4	>sp|Q13085|ACACA_HUMAN Acetyl-CoA carboxylase 1 OS=Homo sapiens GN=ACACA PE=1 SV=2;>sp|Q13085-4|ACACA_HUMAN Isoform 4 of Acetyl-CoA carboxylase 1 OS=Homo sapiens GN=ACACA;>sp|Q13085-2|ACACA_HUMAN Isoform 2 of Acetyl-CoA carboxylase 1 OS=Homo sapiens GN=ACA	0	323.31	3106500000000	265.55	3514	156	156	140	78.3	78.3	72	By MS/MS	By MS/MS	By MS/MS	By MS/MS	By MS/MS	By MS/MS	151	154	153	154	145	153	151	154	153	154	145	153	135	138	137	138	131	137	557280000000
Valine--tRNA ligase	VARS	0.048069	0.633033		32.3602	32.2506	32.3434	32.2719	32.2643	32.2737	P26640;P26640-2;A2ABF4;H0Y426	P26640	>sp|P26640|SYVC_HUMAN Valine--tRNA ligase OS=Homo sapiens GN=VARS PE=1 SV=4	0	323.31	32756000000	140.47	317	41	41	41	46.7	46.7	46.7	By MS/MS	By MS/MS	By MS/MS	By MS/MS	By MS/MS	By MS/MS	37	38	38	38	39	36	37	38	38	38	39	36	37	38	38	38	39	36	5823500000
WD repeat-containing protein 26	WDR26	0.0479482	0.0838009		26.1011	26.3403	26.6407	26.0554	26.4237	26.4593	Q9H7D7-2;Q9H7D7;C9JCS7;H0Y9R3	Q9H7D7-2;Q9H7D7;C9JCS7;H0Y9R3	>sp|Q9H7D7-2|WDR26_HUMAN Isoform 2 of WD repeat-containing protein 26 OS=Homo sapiens GN=WDR26;>sp|Q9H7D7|WDR26_HUMAN WD repeat-containing protein 26 OS=Homo sapiens GN=WDR26 PE=1 SV=3;>tr|C9JCS7|C9JCS7_HUMAN WD repeat-containing protein 26 (Fragment) OS=H	0	9.9022	533850000	70.459	9	4	4	4	7.3	7.3	7.3	By MS/MS	By MS/MS	By MS/MS	By MS/MS	By MS/MS	By MS/MS	4	3	4	4	4	4	4	3	4	4	4	4	4	3	4	4	4	4	87654000
Cleavage and polyadenylation specificity factor subunit 1	CPSF1	0.0476081	0.276942		28.4634	28.5062	28.5084	28.3122	28.4911	28.5319	Q10570;E9PIM1;A0A087X101	Q10570	>sp|Q10570|CPSF1_HUMAN Cleavage and polyadenylation specificity factor subunit 1 OS=Homo sapiens GN=CPSF1 PE=1 SV=2	0	29.647	2301600000	160.88	50	12	12	12	9.9	9.9	9.9	By MS/MS	By MS/MS	By MS/MS	By MS/MS	By MS/MS	By MS/MS	12	12	10	12	11	11	12	12	10	12	11	11	12	12	10	12	11	11	407530000
RNA-binding protein Raly	RALY	0.0472043	0.247528		28.539	28.5666	28.5749	28.6496	28.3924	28.4968	Q5QPL9;Q9UKM9-2;Q9UKM9;Q5QPM1;Q5QPM2;Q5QPM0	Q5QPL9;Q9UKM9-2;Q9UKM9;Q5QPM1;Q5QPM2;Q5QPM0	>tr|Q5QPL9|Q5QPL9_HUMAN RNA-binding protein Raly (Fragment) OS=Homo sapiens GN=RALY PE=1 SV=1;>sp|Q9UKM9-2|RALY_HUMAN Isoform 1 of RNA-binding protein Raly OS=Homo sapiens GN=RALY;>sp|Q9UKM9|RALY_HUMAN RNA-binding protein Raly OS=Homo sapiens GN=RALY PE=1	0	13.89	2402400000	24.665	33	6	6	6	30.4	30.4	30.4	By MS/MS	By MS/MS	By MS/MS	By MS/MS	By MS/MS	By MS/MS	6	5	5	6	4	6	6	5	5	6	4	6	6	5	5	6	4	6	402130000
Nuclear receptor corepressor 1	NCOR1	0.0471052	0.0606586		24.0366	24.2834	24.0319	24.204	24.4315	23.575	A0A088AWL3;O75376;E7EVK1;O75376-2	A0A088AWL3;O75376;E7EVK1;O75376-2	>tr|A0A088AWL3|A0A088AWL3_HUMAN Nuclear receptor corepressor 1 OS=Homo sapiens GN=NCOR1 PE=1 SV=1;>sp|O75376|NCOR1_HUMAN Nuclear receptor corepressor 1 OS=Homo sapiens GN=NCOR1 PE=1 SV=2;>tr|E7EVK1|E7EVK1_HUMAN Nuclear receptor corepressor 1 (Fragment) OS=	0.00043649	3.6976	100430000	258.98	2	2	2	2	1.1	1.1	1.1	By matching	By matching	By matching	By matching	By MS/MS	By matching	2	1	2	2	2	2	2	1	2	2	2	2	2	1	2	2	2	2	21219000
Zinc finger CCCH domain-containing protein 14	ZC3H14	0.0470416	0.507376		28.5371	28.504	28.4148	28.4387	28.4074	28.4687	Q6PJT7-5;Q6PJT7;G3V256;Q6PJT7-10;Q6PJT7-4;Q6PJT7-9;Q6PJT7-2;Q6PJT7-3;Q6PJT7-11;H0YJA2;G3V5I6;G3V3Y4;G3V3R9;G3V473;G3V240;G3V572;H0YJ87;A0A087WTC9;G3V411;G3V4R5;Q6PJT7-8	Q6PJT7-5;Q6PJT7;G3V256;Q6PJT7-10;Q6PJT7-4;Q6PJT7-9;Q6PJT7-2;Q6PJT7-3;Q6PJT7-11;H0YJA2;G3V5I6	>sp|Q6PJT7-5|ZC3HE_HUMAN Isoform 5 of Zinc finger CCCH domain-containing protein 14 OS=Homo sapiens GN=ZC3H14;>sp|Q6PJT7|ZC3HE_HUMAN Zinc finger CCCH domain-containing protein 14 OS=Homo sapiens GN=ZC3H14 PE=1 SV=1;>tr|G3V256|G3V256_HUMAN Zinc finger CCCH	0	35.427	2328700000	80.02	68	12	12	12	22.9	22.9	22.9	By MS/MS	By MS/MS	By MS/MS	By MS/MS	By MS/MS	By MS/MS	12	12	11	12	12	10	12	12	11	12	12	10	12	12	11	12	12	10	417240000
Acyl-protein thioesterase 1	LYPLA1	0.0469882	0.205607		26.0791	26.2148	26.156	26.259	26.0476	26.0024	B4DP64;E5RGR0;O75608-2;O75608;A0A087X1K9	B4DP64;E5RGR0;O75608-2;O75608;A0A087X1K9	>tr|B4DP64|B4DP64_HUMAN Acyl-protein thioesterase 1 OS=Homo sapiens GN=LYPLA1 PE=1 SV=1;>tr|E5RGR0|E5RGR0_HUMAN Acyl-protein thioesterase 1 (Fragment) OS=Homo sapiens GN=LYPLA1 PE=1 SV=1;>sp|O75608-2|LYPA1_HUMAN Isoform 2 of Acyl-protein thioesterase 1 OS=	0	6.2253	452880000	21.123	14	2	2	2	18.9	18.9	18.9	By MS/MS	By MS/MS	By MS/MS	By MS/MS	By MS/MS	By MS/MS	2	2	2	2	2	2	2	2	2	2	2	2	2	2	2	2	2	2	66923000
Nuclear pore complex protein Nup133	NUP133	0.0469367	0.477447		29.021	29.0045	29.1317	28.9813	29.002	29.033	Q8WUM0	Q8WUM0	>sp|Q8WUM0|NU133_HUMAN Nuclear pore complex protein Nup133 OS=Homo sapiens GN=NUP133 PE=1 SV=2	0	46.625	3364900000	128.98	63	16	16	16	18.3	18.3	18.3	By MS/MS	By MS/MS	By MS/MS	By MS/MS	By MS/MS	By MS/MS	15	15	15	16	16	16	15	15	15	16	16	16	15	15	15	16	16	16	567140000
Transmembrane protein 41B	TMEM41B	0.0468108	0.106028		24.9536	25.4615	25.087	25.1837	25.15	25.028	E9PJ42;Q5BJD5-3;Q5BJD5-2;Q5BJD5	E9PJ42;Q5BJD5-3;Q5BJD5-2;Q5BJD5	>tr|E9PJ42|E9PJ42_HUMAN Transmembrane protein 41B OS=Homo sapiens GN=TMEM41B PE=1 SV=1;>sp|Q5BJD5-3|TM41B_HUMAN Isoform 3 of Transmembrane protein 41B OS=Homo sapiens GN=TMEM41B;>sp|Q5BJD5-2|TM41B_HUMAN Isoform 2 of Transmembrane protein 41B OS=Homo sapien	0	5.9199	228890000	21.72	10	1	1	1	9.7	9.7	9.7	By MS/MS	By MS/MS	By MS/MS	By MS/MS	By MS/MS	By MS/MS	1	1	1	1	1	1	1	1	1	1	1	1	1	1	1	1	1	1	28585000
Exosome complex component CSL4	EXOSC1	0.0466677	0.374854		25.0709	25.0925	25.1191	24.9476	25.0871	25.1078	B1AMU7;B1AMU3;Q9Y3B2;R4GNH9;R4GMQ7;B1AMU4	B1AMU7;B1AMU3;Q9Y3B2;R4GNH9;R4GMQ7;B1AMU4	>tr|B1AMU7|B1AMU7_HUMAN Exosome complex component CSL4 (Fragment) OS=Homo sapiens GN=EXOSC1 PE=1 SV=2;>tr|B1AMU3|B1AMU3_HUMAN Exosome complex component CSL4 OS=Homo sapiens GN=EXOSC1 PE=1 SV=1;>sp|Q9Y3B2|EXOS1_HUMAN Exosome complex component CSL4 OS=Homo s	0.00044228	3.8105	347310000	17.789	5	2	2	2	16.4	16.4	16.4	By matching	By MS/MS	By MS/MS	By matching	By matching	By matching	2	2	2	2	2	2	2	2	2	2	2	2	2	2	2	2	2	2	56011000
26S proteasome non-ATPase regulatory subunit 13	PSMD13	0.0466537	0.419049		30.6159	30.5344	30.6719	30.5612	30.605	30.5161	Q9UNM6;J3KNQ3;A0A087WUL9;Q9UNM6-2;E9PL38;H0YD73;E9PQG3;E9PPD2;F8W8J6	Q9UNM6;J3KNQ3;A0A087WUL9;Q9UNM6-2;E9PL38	>sp|Q9UNM6|PSD13_HUMAN 26S proteasome non-ATPase regulatory subunit 13 OS=Homo sapiens GN=PSMD13 PE=1 SV=2;>tr|J3KNQ3|J3KNQ3_HUMAN 26S proteasome non-ATPase regulatory subunit 13 OS=Homo sapiens GN=PSMD13 PE=1 SV=1;>tr|A0A087WUL9|A0A087WUL9_HUMAN 26S prote	0	116.99	10242000000	42.945	140	16	16	16	56.4	56.4	56.4	By MS/MS	By MS/MS	By MS/MS	By MS/MS	By MS/MS	By MS/MS	14	15	15	15	16	14	14	15	15	15	16	14	14	15	15	15	16	14	1749100000
Replication factor C subunit 4	RFC4	0.046622	0.281624		31.4631	31.2508	31.3031	31.3157	31.307	31.2544	P35249;C9JZI1;P35249-2;C9JTT7;C9J8M3;C9JXZ7;C9JGY5;F8WE44;H7C1P0;C9JW34	P35249;C9JZI1;P35249-2;C9JTT7;C9J8M3;C9JXZ7	>sp|P35249|RFC4_HUMAN Replication factor C subunit 4 OS=Homo sapiens GN=RFC4 PE=1 SV=2;>tr|C9JZI1|C9JZI1_HUMAN Replication factor C subunit 4 OS=Homo sapiens GN=RFC4 PE=1 SV=1;>sp|P35249-2|RFC4_HUMAN Isoform 2 of Replication factor C subunit 4 OS=Homo sapi	0	87.57	16457000000	39.681	83	12	12	12	43.8	43.8	43.8	By MS/MS	By MS/MS	By MS/MS	By MS/MS	By MS/MS	By MS/MS	11	11	11	12	12	12	11	11	11	12	12	12	11	11	11	12	12	12	3146100000
26S proteasome non-ATPase regulatory subunit 1	PSMD1	0.0464713	0.333332		30.2	30.0193	30.1266	30.0393	30.1152	30.0519	Q99460-2;Q99460;A0A087WW66;H7C378;H7BZR6;C9J9M4;F8WCE3	Q99460-2;Q99460;A0A087WW66	>sp|Q99460-2|PSMD1_HUMAN Isoform 2 of 26S proteasome non-ATPase regulatory subunit 1 OS=Homo sapiens GN=PSMD1;>sp|Q99460|PSMD1_HUMAN 26S proteasome non-ATPase regulatory subunit 1 OS=Homo sapiens GN=PSMD1 PE=1 SV=2;>tr|A0A087WW66|A0A087WW66_HUMAN 26S prote	0	97.321	7144200000	102.26	133	25	25	25	38.4	38.4	38.4	By MS/MS	By MS/MS	By MS/MS	By MS/MS	By MS/MS	By MS/MS	22	24	23	21	23	21	22	24	23	21	23	21	22	24	23	21	23	21	1216200000
Lymphoid-specific helicase	HELLS	0.0464465	0.15898		28.1879	28.045	28.3027	27.9853	28.262	28.1488	A0A0B4J1V9;Q9NRZ9-6;Q9NRZ9-5;Q9NRZ9-3;Q9NRZ9-2;Q9NRZ9;Q9NRZ9-4;A0A087WSW7;F6XU50;Q9NW36;Q9NRZ9-8;Q9NRZ9-7;B1ALG6;Q9NRZ9-9	A0A0B4J1V9;Q9NRZ9-6;Q9NRZ9-5;Q9NRZ9-3;Q9NRZ9-2;Q9NRZ9;Q9NRZ9-4;A0A087WSW7;F6XU50;Q9NW36	>tr|A0A0B4J1V9|A0A0B4J1V9_HUMAN Helicase, lymphoid-specific, isoform CRA_b OS=Homo sapiens GN=HELLS PE=1 SV=1;>sp|Q9NRZ9-6|HELLS_HUMAN Isoform 6 of Lymphoid-specific helicase OS=Homo sapiens GN=HELLS;>sp|Q9NRZ9-5|HELLS_HUMAN Isoform 5 of Lymphoid-specific	0	27.952	1845100000	102.71	53	12	12	12	15.8	15.8	15.8	By MS/MS	By MS/MS	By MS/MS	By MS/MS	By MS/MS	By MS/MS	11	9	9	10	11	9	11	9	9	10	11	9	11	9	9	10	11	9	357610000
TBC1 domain family member 4	TBC1D4	0.0461419	0.0421115		28.2097	28.1572	27.7184	28.6056	27.9028	27.4385	O60343-2;O60343-3;O60343;O60343-4;O60343-5;Q5JU47	O60343-2;O60343-3;O60343	>sp|O60343-2|TBCD4_HUMAN Isoform 2 of TBC1 domain family member 4 OS=Homo sapiens GN=TBC1D4;>sp|O60343-3|TBCD4_HUMAN Isoform 3 of TBC1 domain family member 4 OS=Homo sapiens GN=TBC1D4;>sp|O60343|TBCD4_HUMAN TBC1 domain family member 4 OS=Homo sapiens GN=TB	0	16.717	1732400000	139.55	15	7	7	7	7.4	7.4	7.4	By MS/MS	By MS/MS	By MS/MS	By MS/MS	By MS/MS	By MS/MS	6	6	7	7	7	6	6	6	7	7	7	6	6	6	7	7	7	6	675730000
Glucose-6-phosphate 1-dehydrogenase	G6PD	0.045756	0.238477		29.9555	29.8017	29.921	29.7836	29.7914	29.9658	P11413;P11413-2;P11413-3;E7EUI8;E7EM57;E9PD92	P11413;P11413-2;P11413-3;E7EUI8;E7EM57;E9PD92	>sp|P11413|G6PD_HUMAN Glucose-6-phosphate 1-dehydrogenase OS=Homo sapiens GN=G6PD PE=1 SV=4;>sp|P11413-2|G6PD_HUMAN Isoform Long of Glucose-6-phosphate 1-dehydrogenase OS=Homo sapiens GN=G6PD;>sp|P11413-3|G6PD_HUMAN Isoform 3 of Glucose-6-phosphate 1-dehyd	0	49.576	6334300000	59.256	90	18	18	18	44.5	44.5	44.5	By MS/MS	By MS/MS	By MS/MS	By MS/MS	By MS/MS	By MS/MS	16	18	18	17	17	17	16	18	18	17	17	17	16	18	18	17	17	17	1020800000
Chromosome alignment-maintaining phosphoprotein 1	CHAMP1	0.0456734	0.249108		27.9821	27.8861	27.8605	27.8679	27.7537	27.97	Q96JM3	Q96JM3	>sp|Q96JM3|CHAP1_HUMAN Chromosome alignment-maintaining phosphoprotein 1 OS=Homo sapiens GN=CHAMP1 PE=1 SV=2	0	17.708	1633500000	89.098	31	7	7	7	11.6	11.6	11.6	By MS/MS	By MS/MS	By MS/MS	By MS/MS	By MS/MS	By MS/MS	6	6	7	6	6	6	6	6	7	6	6	6	6	6	7	6	6	6	246990000
Isoleucine--tRNA ligase, cytoplasmic	IARS	0.0455736	1.10493		31.8789	31.8627	31.9154	31.8594	31.8415	31.8195	P41252;A0A0A0MSX9;J3KR24;Q5TCD1;Q5TCC6;Q5TCC9	P41252;A0A0A0MSX9;J3KR24	>sp|P41252|SYIC_HUMAN Isoleucine--tRNA ligase, cytoplasmic OS=Homo sapiens GN=IARS PE=1 SV=2;>tr|A0A0A0MSX9|A0A0A0MSX9_HUMAN Isoleucine--tRNA ligase, cytoplasmic OS=Homo sapiens GN=IARS PE=1 SV=1;>tr|J3KR24|J3KR24_HUMAN Isoleucine--tRNA ligase, cytoplasmic	0	222.89	24452000000	144.5	299	39	39	39	38.4	38.4	38.4	By MS/MS	By MS/MS	By MS/MS	By MS/MS	By MS/MS	By MS/MS	39	37	37	39	38	39	39	37	37	39	38	39	39	37	37	39	38	39	4205900000
Ribonucleoside-diphosphate reductase large subunit	RRM1	0.0454197	0.301554		32.0739	31.8751	31.9567	31.8944	31.9122	31.9629	P23921;E9PL69;E9PP77;H0YCY7	P23921;E9PL69	>sp|P23921|RIR1_HUMAN Ribonucleoside-diphosphate reductase large subunit OS=Homo sapiens GN=RRM1 PE=1 SV=1;>tr|E9PL69|E9PL69_HUMAN Ribonucleoside-diphosphate reductase large subunit OS=Homo sapiens GN=RRM1 PE=1 SV=1	0	248.15	25902000000	90.069	220	27	27	27	43.2	43.2	43.2	By MS/MS	By MS/MS	By MS/MS	By MS/MS	By MS/MS	By MS/MS	26	25	25	26	27	27	26	25	25	26	27	27	26	25	25	26	27	27	4391000000
N-alpha-acetyltransferase 50	NAA50	0.0453879	0.235468		27.3557	27.5641	27.5698	27.4021	27.4524	27.4988	C9J5D1;E7EQ69;Q9GZZ1;A0A087WWJ2;Q9GZZ1-2;C9JZU6;F8WCK0;C9J5J3;A0A0D9SF32;B0AZT5	C9J5D1;E7EQ69;Q9GZZ1;A0A087WWJ2;Q9GZZ1-2;C9JZU6	>tr|C9J5D1|C9J5D1_HUMAN N-alpha-acetyltransferase 50 OS=Homo sapiens GN=NAA50 PE=1 SV=1;>tr|E7EQ69|E7EQ69_HUMAN N-alpha-acetyltransferase 50 OS=Homo sapiens GN=NAA50 PE=1 SV=1;>sp|Q9GZZ1|NAA50_HUMAN N-alpha-acetyltransferase 50 OS=Homo sapiens GN=NAA50 PE=	0	11.36	1146900000	14.886	11	5	5	5	37.2	37.2	37.2	By MS/MS	By MS/MS	By MS/MS	By MS/MS	By MS/MS	By MS/MS	5	5	5	5	5	5	5	5	5	5	5	5	5	5	5	5	5	5	177470000
Cyclin-dependent-like kinase 5	CDK5	0.0451902	0.140227		30.0146	30.2154	30.2621	30.2227	30.1985	29.9354	Q00535;Q00535-2	Q00535;Q00535-2	>sp|Q00535|CDK5_HUMAN Cyclin-dependent-like kinase 5 OS=Homo sapiens GN=CDK5 PE=1 SV=3;>sp|Q00535-2|CDK5_HUMAN Isoform 2 of Cyclin-dependent-like kinase 5 OS=Homo sapiens GN=CDK5	0	10.825	7439900000	33.304	13	7	6	6	20.5	17.8	17.8	By MS/MS	By MS/MS	By MS/MS	By MS/MS	By MS/MS	By MS/MS	6	7	6	6	7	4	5	6	5	5	6	4	5	6	5	5	6	4	4432800000
Translation initiation factor eIF-2B subunit delta	EIF2B4	0.0451425	0.199081		28.427	28.5273	28.4466	28.5851	28.3344	28.346	A0A087WTA5;E7ERK9;Q9UI10-3;Q9UI10;Q9UI10-2;A0A087WW69;F8W8L6;H7C2L8	A0A087WTA5;E7ERK9;Q9UI10-3;Q9UI10;Q9UI10-2;A0A087WW69	>tr|A0A087WTA5|A0A087WTA5_HUMAN Translation initiation factor eIF-2B subunit delta OS=Homo sapiens GN=EIF2B4 PE=1 SV=1;>tr|E7ERK9|E7ERK9_HUMAN Translation initiation factor eIF-2B subunit delta OS=Homo sapiens GN=EIF2B4 PE=1 SV=1;>sp|Q9UI10-3|EI2BD_HUMAN I	0	24.838	2320200000	57.495	31	8	8	8	22.3	22.3	22.3	By MS/MS	By MS/MS	By MS/MS	By MS/MS	By MS/MS	By MS/MS	7	8	7	8	7	7	7	8	7	8	7	7	7	8	7	8	7	7	422220000
Oxysterol-binding protein;Oxysterol-binding protein-related protein 10	OSBPL10	0.0450306	0.157367		26.1614	25.844	26.1281	26.03	25.9264	26.0421	H7C487;Q9BXB5;Q9BXB5-2	H7C487;Q9BXB5;Q9BXB5-2	>tr|H7C487|H7C487_HUMAN Oxysterol-binding protein (Fragment) OS=Homo sapiens GN=OSBPL10 PE=1 SV=1;>sp|Q9BXB5|OSB10_HUMAN Oxysterol-binding protein-related protein 10 OS=Homo sapiens GN=OSBPL10 PE=1 SV=2;>sp|Q9BXB5-2|OSB10_HUMAN Isoform 2 of Oxysterol-bindi	0	4.2332	418480000	60.235	12	3	3	2	6.3	6.3	4.5	By MS/MS	By MS/MS	By MS/MS	By MS/MS	By matching	By MS/MS	3	3	3	2	2	3	3	3	3	2	2	3	2	2	2	1	1	2	90740000
DNA damage-binding protein 1	DDB1	0.0448545	0.311434		29.3249	29.1237	29.206	29.1605	29.1839	29.1757	Q16531;F5GY55;Q16531-2;F5H581;F5GZY8;F5H0Y5;F5H775;F5GYG8;F8WF81;F5GWI0;F5H2L3;F5GZ34;F5H198;F5H7A0;F5H4N9;F5H6C5;F5H238	Q16531;F5GY55	>sp|Q16531|DDB1_HUMAN DNA damage-binding protein 1 OS=Homo sapiens GN=DDB1 PE=1 SV=1;>tr|F5GY55|F5GY55_HUMAN DNA damage-binding protein 1 OS=Homo sapiens GN=DDB1 PE=1 SV=1	0	54.759	3808800000	126.97	71	14	14	14	16.2	16.2	16.2	By MS/MS	By MS/MS	By MS/MS	By MS/MS	By MS/MS	By MS/MS	14	14	13	14	13	14	14	14	13	14	13	14	14	14	13	14	13	14	600270000
Rho guanine nucleotide exchange factor 2	ARHGEF2	0.0447299	0.325436		28.9087	28.8576	28.9636	28.9536	28.851	28.791	V9GYM8;Q92974-3;Q92974-2;Q92974;V9GYF0;Q5VY93;V9GZ14;V9GYF5;V9GYG5	V9GYM8;Q92974-3;Q92974-2;Q92974	>tr|V9GYM8|V9GYM8_HUMAN Rho guanine nucleotide exchange factor 2 OS=Homo sapiens GN=ARHGEF2 PE=1 SV=1;>sp|Q92974-3|ARHG2_HUMAN Isoform 3 of Rho guanine nucleotide exchange factor 2 OS=Homo sapiens GN=ARHGEF2;>sp|Q92974-2|ARHG2_HUMAN Isoform 2 of Rho guanin	0	55.447	3125300000	116.07	53	18	18	18	22.2	22.2	22.2	By MS/MS	By MS/MS	By MS/MS	By MS/MS	By MS/MS	By MS/MS	16	18	18	17	17	17	16	18	18	17	17	17	16	18	18	17	17	17	474390000
H/ACA ribonucleoprotein complex subunit 4	DKC1	0.0445671	0.0704865		25.7623	26.4076	26.2756	26.1269	26.2663	25.9185	O60832;H7C0M1;C9IYT0;O60832-2;H7C2Q9;H7BZF2	O60832;H7C0M1;C9IYT0;O60832-2	>sp|O60832|DKC1_HUMAN H/ACA ribonucleoprotein complex subunit 4 OS=Homo sapiens GN=DKC1 PE=1 SV=3;>tr|H7C0M1|H7C0M1_HUMAN H/ACA ribonucleoprotein complex subunit 4 (Fragment) OS=Homo sapiens GN=DKC1 PE=1 SV=1;>tr|C9IYT0|C9IYT0_HUMAN H/ACA ribonucleoprotein	0	11.04	455930000	57.673	18	6	6	6	18.1	18.1	18.1	By matching	By MS/MS	By MS/MS	By MS/MS	By MS/MS	By MS/MS	4	5	5	6	6	6	4	5	5	6	6	6	4	5	5	6	6	6	51755000
THUMP domain-containing protein 1	THUMPD1	0.0445201	0.144703		27.3634	27.5725	27.7073	27.4096	27.4994	27.6007	Q9NXG2;H3BNW0	Q9NXG2	>sp|Q9NXG2|THUM1_HUMAN THUMP domain-containing protein 1 OS=Homo sapiens GN=THUMPD1 PE=1 SV=2	0	23.225	1202700000	39.315	39	8	8	8	32	32	32	By MS/MS	By MS/MS	By MS/MS	By MS/MS	By MS/MS	By MS/MS	5	8	6	7	6	6	5	8	6	7	6	6	5	8	6	7	6	6	144370000
Chloride intracellular channel protein 1	CLIC1	0.0444762	0.634726		31.3608	31.2695	31.2639	31.251	31.2493	31.2605	O00299	O00299	>sp|O00299|CLIC1_HUMAN Chloride intracellular channel protein 1 OS=Homo sapiens GN=CLIC1 PE=1 SV=4	0	55.284	16073000000	26.922	90	13	13	13	69.7	69.7	69.7	By MS/MS	By MS/MS	By MS/MS	By MS/MS	By MS/MS	By MS/MS	13	13	13	12	11	12	13	13	13	12	11	12	13	13	13	12	11	12	2683400000
Eukaryotic translation initiation factor 5	EIF5	0.0444482	0.304068		30.588	30.6509	30.7593	30.6662	30.6395	30.5591	P55010;H0YLZ1;H0YN40;H0YMJ8;H0YM54;H0YK11;H0YK29	P55010;H0YLZ1;H0YN40	>sp|P55010|IF5_HUMAN Eukaryotic translation initiation factor 5 OS=Homo sapiens GN=EIF5 PE=1 SV=2;>tr|H0YLZ1|H0YLZ1_HUMAN Eukaryotic translation initiation factor 5 (Fragment) OS=Homo sapiens GN=EIF5 PE=1 SV=1;>tr|H0YN40|H0YN40_HUMAN Eukaryotic translation	0	50.383	11295000000	49.222	109	14	14	14	32.9	32.9	32.9	By MS/MS	By MS/MS	By MS/MS	By MS/MS	By MS/MS	By MS/MS	14	13	13	13	13	13	14	13	13	13	13	13	14	13	13	13	13	13	1843900000
Small subunit processome component 20 homolog	UTP20	0.0444075	0.150578		26.9619	27.1617	26.9276	27.1098	26.9828	26.8254	O75691	O75691	>sp|O75691|UTP20_HUMAN Small subunit processome component 20 homolog OS=Homo sapiens GN=UTP20 PE=1 SV=3	0	16.403	855150000	318.38	33	8	8	8	3.4	3.4	3.4	By MS/MS	By MS/MS	By MS/MS	By MS/MS	By MS/MS	By MS/MS	7	8	8	7	8	8	7	8	8	7	8	8	7	8	8	7	8	8	95855000
COP9 signalosome complex subunit 6	COPS6	0.0442677	0.193005		28.5581	28.5487	28.5038	28.57	28.5876	28.3202	E7EM64;Q7L5N1;H7C3T0	E7EM64;Q7L5N1	>tr|E7EM64|E7EM64_HUMAN COP9 signalosome complex subunit 6 OS=Homo sapiens GN=COPS6 PE=1 SV=1;>sp|Q7L5N1|CSN6_HUMAN COP9 signalosome complex subunit 6 OS=Homo sapiens GN=COPS6 PE=1 SV=1	0	21.864	2367100000	36.064	45	6	6	6	27.3	27.3	27.3	By MS/MS	By MS/MS	By MS/MS	By MS/MS	By MS/MS	By MS/MS	6	5	5	6	6	6	6	5	5	6	6	6	6	5	5	6	6	6	466400000
Monocarboxylate transporter 4	SLC16A3	0.0442581	0.218235		27.109	26.9519	27.0692	27.0004	27.1082	26.8888	O15427;J3QQS9;J3QQV2;J3QSC3;J3QRP8;J3QLE3;J3KTM6;J3QRU2;J3KT83;J3QRA0;J3KTI8	O15427;J3QQS9;J3QQV2;J3QSC3	>sp|O15427|MOT4_HUMAN Monocarboxylate transporter 4 OS=Homo sapiens GN=SLC16A3 PE=1 SV=1;>tr|J3QQS9|J3QQS9_HUMAN Monocarboxylate transporter 4 (Fragment) OS=Homo sapiens GN=SLC16A3 PE=1 SV=1;>tr|J3QQV2|J3QQV2_HUMAN Monocarboxylate transporter 4 (Fragment)	0	7.8126	837980000	49.469	19	4	4	4	10.1	10.1	10.1	By MS/MS	By MS/MS	By MS/MS	By MS/MS	By MS/MS	By MS/MS	4	4	4	4	4	4	4	4	4	4	4	4	4	4	4	4	4	4	129610000
Nesprin-1	SYNE1	0.0442556	0.0920186		29.3355	29.4598	29.4821	29.387	29.6651	29.0925	E7ENN3;A0A0C4DG40;Q8NF91-8;Q8NF91-2;Q8NF91-4;Q8NF91	E7ENN3;A0A0C4DG40;Q8NF91-8;Q8NF91-2;Q8NF91-4;Q8NF91	>tr|E7ENN3|E7ENN3_HUMAN Nesprin-1 OS=Homo sapiens GN=SYNE1 PE=1 SV=2;>tr|A0A0C4DG40|A0A0C4DG40_HUMAN Nesprin-1 OS=Homo sapiens GN=SYNE1 PE=1 SV=1;>sp|Q8NF91-8|SYNE1_HUMAN Isoform 8 of Nesprin-1 OS=Homo sapiens GN=SYNE1;>sp|Q8NF91-2|SYNE1_HUMAN Isoform 2 of	0.00043937	3.7421	4816100000	964.83	11	2	2	2	0.3	0.3	0.3	By MS/MS	By MS/MS	By MS/MS	By matching	By MS/MS	By MS/MS	2	2	2	2	2	2	2	2	2	2	2	2	2	2	2	2	2	2	802690000
Alpha-actinin-1	ACTN1	0.0440229	0.321463		29.25	29.2919	29.1373	29.2001	29.1202	29.2267	P12814-2;P12814;P12814-3;P12814-4;H9KV75;G3V2W4;G3V2N5;H7C5W8;P35609-2;P35609;H0YJ11;H0YJW3;F6THM6;Q08043;A0A087WSZ2;G3V5M4;G3V2X9;G3V2E8;D6RH00;G3V380	P12814-2;P12814;P12814-3;P12814-4;H9KV75	>sp|P12814-2|ACTN1_HUMAN Isoform 2 of Alpha-actinin-1 OS=Homo sapiens GN=ACTN1;>sp|P12814|ACTN1_HUMAN Alpha-actinin-1 OS=Homo sapiens GN=ACTN1 PE=1 SV=2;>sp|P12814-3|ACTN1_HUMAN Isoform 3 of Alpha-actinin-1 OS=Homo sapiens GN=ACTN1;>sp|P12814-4|ACTN1_HUMAN	0	73.825	3898600000	102.71	86	30	15	15	42.6	24.1	24.1	By MS/MS	By MS/MS	By MS/MS	By MS/MS	By MS/MS	By MS/MS	26	27	26	29	28	27	12	13	12	14	13	12	12	13	12	14	13	12	629820000
Ubiquitin-conjugating enzyme E2 K	UBE2K	0.0438944	0.500339		26.4626	26.4122	26.4739	26.4162	26.4574	26.3435	P61086;D6RDM7;P61086-3;P61086-2	P61086;D6RDM7;P61086-3	>sp|P61086|UBE2K_HUMAN Ubiquitin-conjugating enzyme E2 K OS=Homo sapiens GN=UBE2K PE=1 SV=3;>tr|D6RDM7|D6RDM7_HUMAN Ubiquitin-conjugating enzyme E2 K (Fragment) OS=Homo sapiens GN=UBE2K PE=1 SV=1;>sp|P61086-3|UBE2K_HUMAN Isoform 3 of Ubiquitin-conjugating	0	5.1975	555490000	22.406	6	3	3	3	18.5	18.5	18.5	By MS/MS	By MS/MS	By MS/MS	By MS/MS	By MS/MS	By MS/MS	3	3	3	3	3	3	3	3	3	3	3	3	3	3	3	3	3	3	86972000
Glutamine--tRNA ligase	QARS	0.0436885	0.455529		31.0085	30.9724	31.048	30.9516	30.9136	31.0327	P47897;P47897-2;H7C0R3;C9J165;F2Z2V6	P47897;P47897-2	>sp|P47897|SYQ_HUMAN Glutamine--tRNA ligase OS=Homo sapiens GN=QARS PE=1 SV=1;>sp|P47897-2|SYQ_HUMAN Isoform 2 of Glutamine--tRNA ligase OS=Homo sapiens GN=QARS	0	323.31	13364000000	87.798	184	29	29	29	51.7	51.7	51.7	By MS/MS	By MS/MS	By MS/MS	By MS/MS	By MS/MS	By MS/MS	28	27	27	26	27	27	28	27	27	26	27	27	28	27	27	26	27	27	2179800000
Serine/threonine-protein phosphatase 6 regulatory subunit 1	PPP6R1	0.0434895	0.136405		26.0468	25.7255	26.101	25.9356	25.8984	25.9088	Q9UPN7	Q9UPN7	>sp|Q9UPN7|PP6R1_HUMAN Serine/threonine-protein phosphatase 6 regulatory subunit 1 OS=Homo sapiens GN=PPP6R1 PE=1 SV=5	0	7.1769	397420000	96.723	14	3	3	3	7.8	7.8	7.8	By MS/MS	By MS/MS	By MS/MS	By MS/MS	By MS/MS	By MS/MS	2	3	2	3	2	2	2	3	2	3	2	2	2	3	2	3	2	2	64058000
Aurora kinase B	AURKB	0.0434564	0.219864		25.8269	26.046	25.9067	25.8244	25.8584	25.9664	Q96GD4-4;Q96GD4-2;Q96GD4;Q96GD4-5;J3QR41;J3KTD6;J3QLN8;J3KT86;J3KRJ2;J3KRF8;Q96GD4-3	Q96GD4-4;Q96GD4-2;Q96GD4;Q96GD4-5;J3QR41;J3KTD6;J3QLN8;J3KT86;J3KRJ2;J3KRF8;Q96GD4-3	>sp|Q96GD4-4|AURKB_HUMAN Isoform 4 of Aurora kinase B OS=Homo sapiens GN=AURKB;>sp|Q96GD4-2|AURKB_HUMAN Isoform 2 of Aurora kinase B OS=Homo sapiens GN=AURKB;>sp|Q96GD4|AURKB_HUMAN Aurora kinase B OS=Homo sapiens GN=AURKB PE=1 SV=3;>sp|Q96GD4-5|AURKB_HUMAN	0	13.775	389120000	34.76	25	4	4	4	17.8	17.8	17.8	By MS/MS	By MS/MS	By MS/MS	By MS/MS	By MS/MS	By MS/MS	4	4	4	4	4	4	4	4	4	4	4	4	4	4	4	4	4	4	52903000
Suppressor of G2 allele of SKP1 homolog	SUGT1	0.0433108	0.678359		30.7508	30.8406	30.8255	30.7456	30.7686	30.7727	Q9Y2Z0-2;Q9Y2Z0	Q9Y2Z0-2;Q9Y2Z0	>sp|Q9Y2Z0-2|SUGT1_HUMAN Isoform 2 of Suppressor of G2 allele of SKP1 homolog OS=Homo sapiens GN=SUGT1;>sp|Q9Y2Z0|SUGT1_HUMAN Suppressor of G2 allele of SKP1 homolog OS=Homo sapiens GN=SUGT1 PE=1 SV=3	0	132.12	11406000000	37.804	122	16	16	16	60.4	60.4	60.4	By MS/MS	By MS/MS	By MS/MS	By MS/MS	By MS/MS	By MS/MS	16	15	15	15	14	15	16	15	15	15	14	15	16	15	15	15	14	15	1953000000
Activity-dependent neuroprotector homeobox protein	ADNP	0.0432974	0.105212		28.0956	28.0047	27.9816	28.2443	27.7464	27.9614	Q9H2P0;E9PQK8	Q9H2P0	>sp|Q9H2P0|ADNP_HUMAN Activity-dependent neuroprotector homeobox protein OS=Homo sapiens GN=ADNP PE=1 SV=1	0	33.719	1671200000	123.56	40	11	11	11	13	13	13	By MS/MS	By MS/MS	By MS/MS	By MS/MS	By MS/MS	By MS/MS	11	9	10	10	11	9	11	9	10	10	11	9	11	9	10	10	11	9	254480000
Cleavage stimulation factor subunit 3	CSTF3	0.0432688	0.144532		27.5207	27.774	27.6384	27.61	27.7413	27.4519	Q12996;E9PJ06;Q12996-3;Q12996-2;H0YE74;E9PLP8	Q12996	>sp|Q12996|CSTF3_HUMAN Cleavage stimulation factor subunit 3 OS=Homo sapiens GN=CSTF3 PE=1 SV=1	0	21.1	1279000000	82.921	26	8	8	8	16.3	16.3	16.3	By MS/MS	By MS/MS	By MS/MS	By MS/MS	By MS/MS	By MS/MS	5	6	7	5	6	8	5	6	7	5	6	8	5	6	7	5	6	8	154830000
Ras-related protein Rab-5C;Ras-related protein Rab-5B;Ras-related protein Rab-5A	RAB5C;RAB5B;RAB5A	0.0425339	0.0749002		27.8134	28.1989	28.0676	27.8408	27.7997	28.3119	P51148;P51148-2;K7ERI8;K7ERQ8;F8VWU4;F8VVZ0;F8VUA5;F8VVK3;K7ENY4;P61020-2;P20339-2;P61020;P20339;K7EIP6;F8WCY6;F8WD79;F8VPW9;F8VSF8;F8VWZ7	P51148;P51148-2;K7ERI8;K7ERQ8;F8VWU4;F8VVZ0;F8VUA5;F8VVK3;K7ENY4;P61020-2;P20339-2;P61020;P20339	>sp|P51148|RAB5C_HUMAN Ras-related protein Rab-5C OS=Homo sapiens GN=RAB5C PE=1 SV=2;>sp|P51148-2|RAB5C_HUMAN Isoform 2 of Ras-related protein Rab-5C OS=Homo sapiens GN=RAB5C;>tr|K7ERI8|K7ERI8_HUMAN Uncharacterized protein OS=Homo sapiens PE=3 SV=1;>tr|K7E	0	13.147	1672200000	23.482	17	6	6	6	33.3	33.3	33.3	By MS/MS	By MS/MS	By MS/MS	By MS/MS	By MS/MS	By MS/MS	6	5	5	4	5	5	6	5	5	4	5	5	6	5	5	4	5	5	262710000
Guanine nucleotide-binding protein G(I)/G(S)/G(T) subunit beta-2;Guanine nucleotide-binding protein G(I)/G(S)/G(T) subunit beta-1;Guanine nucleotide-binding protein subunit beta-4	GNB2;GNB1;GNB4	0.0424881	0.188851		29.1298	29.181	29.1611	29.2024	28.9453	29.1967	C9JIS1;C9JXA5;P62879;C9JZN1;E7EP32;B1AKQ8;F6X3N5;F6UT28;P62873-2;P62873;Q9HAV0;C9JD14;F5H8J8;F5H100;F5H0S8;E9PCP0;P16520-2;P16520;P62879-2	C9JIS1;C9JXA5;P62879;C9JZN1;E7EP32;B1AKQ8;F6X3N5;F6UT28;P62873-2;P62873;Q9HAV0	>tr|C9JIS1|C9JIS1_HUMAN Guanine nucleotide-binding protein G(I)/G(S)/G(T) subunit beta-2 (Fragment) OS=Homo sapiens GN=GNB2 PE=1 SV=1;>tr|C9JXA5|C9JXA5_HUMAN Guanine nucleotide-binding protein G(I)/G(S)/G(T) subunit beta-2 (Fragment) OS=Homo sapiens GN=GNB	0	10.615	3643700000	25.538	35	6	6	6	25	25	25	By MS/MS	By MS/MS	By MS/MS	By MS/MS	By MS/MS	By MS/MS	6	6	6	6	6	6	6	6	6	6	6	6	6	6	6	6	6	6	579700000
Leucine-rich repeat-containing protein 40	LRRC40	0.042436	0.242867		27.217	27.1251	27.2117	27.0681	27.0925	27.2658	Q9H9A6	Q9H9A6	>sp|Q9H9A6|LRC40_HUMAN Leucine-rich repeat-containing protein 40 OS=Homo sapiens GN=LRRC40 PE=1 SV=1	0	7.136	929940000	68.249	11	5	5	5	9.8	9.8	9.8	By MS/MS	By MS/MS	By MS/MS	By matching	By MS/MS	By MS/MS	5	5	5	5	5	5	5	5	5	5	5	5	5	5	5	5	5	5	152560000
Eukaryotic translation initiation factor 3 subunit A	EIF3A	0.0419916	0.852618		31.2015	31.1512	31.1939	31.1411	31.1686	31.1109	Q14152;Q14152-2	Q14152;Q14152-2	>sp|Q14152|EIF3A_HUMAN Eukaryotic translation initiation factor 3 subunit A OS=Homo sapiens GN=EIF3A PE=1 SV=1;>sp|Q14152-2|EIF3A_HUMAN Isoform 2 of Eukaryotic translation initiation factor 3 subunit A OS=Homo sapiens GN=EIF3A	0	135.28	14795000000	166.57	252	36	36	36	29	29	29	By MS/MS	By MS/MS	By MS/MS	By MS/MS	By MS/MS	By MS/MS	32	34	35	33	35	35	32	34	35	33	35	35	32	34	35	33	35	35	2524200000
PCI domain-containing protein 2	PCID2	0.0419381	0.173602		29.3757	29.4448	29.4302	29.4724	29.4553	29.1971	Q5JVF3-3;Q5JVF3;Q5JVF3-2;Q5JVF3-4	Q5JVF3-3;Q5JVF3;Q5JVF3-2;Q5JVF3-4	>sp|Q5JVF3-3|PCID2_HUMAN Isoform 3 of PCI domain-containing protein 2 OS=Homo sapiens GN=PCID2;>sp|Q5JVF3|PCID2_HUMAN PCI domain-containing protein 2 OS=Homo sapiens GN=PCID2 PE=1 SV=2;>sp|Q5JVF3-2|PCID2_HUMAN Isoform 2 of PCI domain-containing protein 2 O	0	74.644	4539700000	43.374	94	11	11	11	38.3	38.3	38.3	By MS/MS	By MS/MS	By MS/MS	By MS/MS	By MS/MS	By MS/MS	11	11	11	11	11	11	11	11	11	11	11	11	11	11	11	11	11	11	754970000
Intron-binding protein aquarius	AQR	0.0419337	0.174807		27.7406	27.9329	27.7896	27.9074	27.7646	27.6653	O60306;H0YH15	O60306	>sp|O60306|AQR_HUMAN Intron-binding protein aquarius OS=Homo sapiens GN=AQR PE=1 SV=4	0	47.897	1444100000	171.29	58	13	13	13	11.9	11.9	11.9	By MS/MS	By MS/MS	By MS/MS	By MS/MS	By MS/MS	By MS/MS	10	12	11	12	12	10	10	12	11	12	12	10	10	12	11	12	12	10	185040000
COP9 signalosome complex subunit 5	COPS5	0.0416222	0.126714		27.6551	27.7739	27.933	27.8454	27.5671	27.8246	Q92905;E5RHH5;E5RHF2	Q92905;E5RHH5	>sp|Q92905|CSN5_HUMAN COP9 signalosome complex subunit 5 OS=Homo sapiens GN=COPS5 PE=1 SV=4;>tr|E5RHH5|E5RHH5_HUMAN COP9 signalosome complex subunit 5 OS=Homo sapiens GN=COPS5 PE=1 SV=1	0	12.024	1409700000	37.578	32	5	5	5	16.2	16.2	16.2	By MS/MS	By MS/MS	By MS/MS	By MS/MS	By MS/MS	By MS/MS	5	4	5	5	5	5	5	4	5	5	5	5	5	4	5	5	5	5	220190000
Clustered mitochondria protein homolog	CLUH	0.0414174	0.306147		30.4477	30.3215	30.3518	30.412	30.296	30.2888	O75153;K7EIG1;Q9Y5I4-2;Q9Y5I4	O75153;K7EIG1	>sp|O75153|CLU_HUMAN Clustered mitochondria protein homolog OS=Homo sapiens GN=CLUH PE=1 SV=2;>tr|K7EIG1|K7EIG1_HUMAN Clustered mitochondria protein homolog (Fragment) OS=Homo sapiens GN=CLUH PE=1 SV=2	0	86.496	8729300000	146.67	119	25	25	4	25.7	25.7	5	By MS/MS	By MS/MS	By MS/MS	By MS/MS	By MS/MS	By MS/MS	23	24	24	25	22	24	23	24	24	25	22	24	4	4	4	4	4	4	1523500000
AP-2 complex subunit alpha-1	AP2A1	0.0412153	0.396113		28.9832	28.9491	29.0051	28.9998	28.8608	28.9531	O95782-2;O95782	O95782-2;O95782	>sp|O95782-2|AP2A1_HUMAN Isoform B of AP-2 complex subunit alpha-1 OS=Homo sapiens GN=AP2A1;>sp|O95782|AP2A1_HUMAN AP-2 complex subunit alpha-1 OS=Homo sapiens GN=AP2A1 PE=1 SV=3	0	42.949	3237200000	105.36	68	15	15	10	21.6	21.6	15.4	By MS/MS	By MS/MS	By MS/MS	By MS/MS	By MS/MS	By MS/MS	14	13	14	14	14	15	14	13	14	14	14	15	10	9	10	10	10	10	583450000
Uridine-cytidine kinase 2	UCK2	0.0407429	0.152563		29.9702	29.9824	29.8699	30.005	29.9809	29.7143	Q9BZX2;Q9BZX2-2;Q9HA47-3;Q9HA47;Q9HA47-4	Q9BZX2	>sp|Q9BZX2|UCK2_HUMAN Uridine-cytidine kinase 2 OS=Homo sapiens GN=UCK2 PE=1 SV=1	0	26.896	6323800000	29.299	46	7	7	7	45.6	45.6	45.6	By MS/MS	By MS/MS	By MS/MS	By MS/MS	By MS/MS	By MS/MS	7	6	7	7	7	7	7	6	7	7	7	7	7	6	7	7	7	7	1110100000
Signal recognition particle 9 kDa protein	SRP9	0.0407066	0.0893309		28.8436	29.2851	28.8498	29.0041	29.0389	28.8134	P49458;E9PE20;P49458-2	P49458;E9PE20;P49458-2	>sp|P49458|SRP09_HUMAN Signal recognition particle 9 kDa protein OS=Homo sapiens GN=SRP9 PE=1 SV=2;>tr|E9PE20|E9PE20_HUMAN Signal recognition particle 9 kDa protein OS=Homo sapiens GN=SRP9 PE=1 SV=1;>sp|P49458-2|SRP09_HUMAN Isoform 2 of Signal recognition	0	18.051	3287200000	10.112	30	4	4	4	45.3	45.3	45.3	By MS/MS	By MS/MS	By MS/MS	By MS/MS	By MS/MS	By MS/MS	4	4	4	4	4	4	4	4	4	4	4	4	4	4	4	4	4	4	458730000
Probable ATP-dependent RNA helicase DDX17	DDX17	0.039861	0.24923		31.2483	31.328	31.1762	31.2882	31.13	31.2147	H3BLZ8;Q92841;Q92841-1;Q92841-3;Q92841-2	H3BLZ8;Q92841;Q92841-1;Q92841-3;Q92841-2	>tr|H3BLZ8|H3BLZ8_HUMAN Probable ATP-dependent RNA helicase DDX17 OS=Homo sapiens GN=DDX17 PE=1 SV=1;>sp|Q92841|DDX17_HUMAN Probable ATP-dependent RNA helicase DDX17 OS=Homo sapiens GN=DDX17 PE=1 SV=2;>sp|Q92841-1|DDX17_HUMAN Isoform 2 of Probable ATP-depe	0	110.78	15945000000	80.439	164	26	19	19	43.5	33	33	By MS/MS	By MS/MS	By MS/MS	By MS/MS	By MS/MS	By MS/MS	26	26	26	26	24	25	19	19	19	19	17	19	19	19	19	19	17	19	2748600000
Ras GTPase-activating-like protein IQGAP1	IQGAP1	0.039758	0.891565		32.4338	32.4528	32.4182	32.389	32.4294	32.3672	P46940;H0YLE8;A0A087X225;A0A087WWP1;E9PDT6;E7EWC2;F5H7S7;Q13576-3;Q13576-2;Q13576	P46940;H0YLE8	>sp|P46940|IQGA1_HUMAN Ras GTPase-activating-like protein IQGAP1 OS=Homo sapiens GN=IQGAP1 PE=1 SV=1;>tr|H0YLE8|H0YLE8_HUMAN Ras GTPase-activating-like protein IQGAP1 OS=Homo sapiens GN=IQGAP1 PE=1 SV=1	0	323.31	38203000000	189.25	508	58	58	55	47.9	47.9	45.8	By MS/MS	By MS/MS	By MS/MS	By MS/MS	By MS/MS	By MS/MS	56	58	57	57	56	57	56	58	57	57	56	57	53	55	54	54	53	54	6148700000
Far upstream element-binding protein 2	KHSRP	0.039547	0.162698		28.5694	28.7057	28.7649	28.6327	28.7666	28.522	A0A087WTP3;Q92945;M0R0I5;M0QYH3;M0QYG1;M0QXW7;M0R0C6;M0R3J3	A0A087WTP3;Q92945;M0R0I5	>tr|A0A087WTP3|A0A087WTP3_HUMAN Far upstream element-binding protein 2 OS=Homo sapiens GN=KHSRP PE=1 SV=1;>sp|Q92945|FUBP2_HUMAN Far upstream element-binding protein 2 OS=Homo sapiens GN=KHSRP PE=1 SV=4;>tr|M0R0I5|M0R0I5_HUMAN Far upstream element-binding	0	24.631	2640700000	73.027	38	11	11	10	21.1	21.1	19.1	By MS/MS	By MS/MS	By MS/MS	By MS/MS	By MS/MS	By MS/MS	11	11	11	10	11	9	11	11	11	10	11	9	10	10	10	9	10	8	406240000
Guanine nucleotide-binding protein-like 3-like protein	GNL3L	0.0394147	0.218061		24.8875	25.0057	24.8356	24.8098	24.8332	24.9676	Q9NVN8	Q9NVN8	>sp|Q9NVN8|GNL3L_HUMAN Guanine nucleotide-binding protein-like 3-like protein OS=Homo sapiens GN=GNL3L PE=1 SV=1	0.00042212	3.3518	191770000	65.572	11	1	1	1	3.4	3.4	3.4	By MS/MS	By MS/MS	By MS/MS	By MS/MS	By MS/MS	By MS/MS	1	1	1	1	1	1	1	1	1	1	1	1	1	1	1	1	1	1	31962000
Hydroxysteroid dehydrogenase-like protein 2	HSDL2	0.0392068	0.168935		25.7405	25.5159	25.569	25.5734	25.6634	25.471	Q6YN16;Q6YN16-2	Q6YN16;Q6YN16-2	>sp|Q6YN16|HSDL2_HUMAN Hydroxysteroid dehydrogenase-like protein 2 OS=Homo sapiens GN=HSDL2 PE=1 SV=1;>sp|Q6YN16-2|HSDL2_HUMAN Isoform 2 of Hydroxysteroid dehydrogenase-like protein 2 OS=Homo sapiens GN=HSDL2	0	12.015	310350000	45.394	15	3	3	3	11.5	11.5	11.5	By MS/MS	By MS/MS	By MS/MS	By MS/MS	By MS/MS	By MS/MS	2	2	2	2	2	3	2	2	2	2	2	3	2	2	2	2	2	3	56631000
COP9 signalosome complex subunit 2	COPS2	0.0391172	0.0795844		28.8457	28.9302	29.1639	29.0448	29.1231	28.6545	P61201;B4DIH5;P61201-2;H0YKU5;H0YM03;H0YMC2	P61201;B4DIH5;P61201-2;H0YKU5	>sp|P61201|CSN2_HUMAN COP9 signalosome complex subunit 2 OS=Homo sapiens GN=COPS2 PE=1 SV=1;>tr|B4DIH5|B4DIH5_HUMAN COP9 signalosome complex subunit 2 OS=Homo sapiens GN=COPS2 PE=1 SV=1;>sp|P61201-2|CSN2_HUMAN Isoform 2 of COP9 signalosome complex subunit	0	82.29	3239700000	51.596	64	9	9	9	25.5	25.5	25.5	By MS/MS	By MS/MS	By MS/MS	By MS/MS	By MS/MS	By MS/MS	9	8	9	9	8	9	9	8	9	9	8	9	9	8	9	9	8	9	474520000
Heterogeneous nuclear ribonucleoprotein L	HNRNPL	0.0390523	0.709702		31.8295	31.8237	31.8588	31.8345	31.8037	31.7566	P14866;M0QXS5;P14866-2;M0QYT0;M0R1W6;M0R076;M0QYL7;B4DVF8	P14866;M0QXS5;P14866-2	>sp|P14866|HNRPL_HUMAN Heterogeneous nuclear ribonucleoprotein L OS=Homo sapiens GN=HNRNPL PE=1 SV=2;>tr|M0QXS5|M0QXS5_HUMAN Heterogeneous nuclear ribonucleoprotein L (Fragment) OS=Homo sapiens GN=HNRNPL PE=1 SV=1;>sp|P14866-2|HNRPL_HUMAN Isoform 2 of Hete	0	303.38	26332000000	64.132	218	21	21	20	55.5	55.5	54.3	By MS/MS	By MS/MS	By MS/MS	By MS/MS	By MS/MS	By MS/MS	20	20	20	19	19	20	20	20	20	19	19	20	20	20	20	18	19	19	4087100000
Acetyl-CoA carboxylase 2;Biotin carboxylase	ACACB	0.0389716	0.186569		31.116	30.8985	31.0917	31.071	30.9322	30.986	O00763-3;O00763;O00763-2;F8W8T8;H0YGH5;S4R3S7;A0A087WUA1	O00763-3;O00763;O00763-2	>sp|O00763-3|ACACB_HUMAN Isoform 3 of Acetyl-CoA carboxylase 2 OS=Homo sapiens GN=ACACB;>sp|O00763|ACACB_HUMAN Acetyl-CoA carboxylase 2 OS=Homo sapiens GN=ACACB PE=1 SV=3;>sp|O00763-2|ACACB_HUMAN Isoform 2 of Acetyl-CoA carboxylase 2 OS=Homo sapiens GN=ACA	0	227.9	14339000000	255.09	225	57	41	41	35.5	27.8	27.8	By MS/MS	By MS/MS	By MS/MS	By MS/MS	By MS/MS	By MS/MS	52	53	54	54	52	54	36	37	38	38	38	38	36	37	38	38	38	38	2431300000
Pyruvate carboxylase, mitochondrial	PC	0.0389684	0.445914		38.6864	38.5648	38.6604	38.5947	38.5889	38.6113	P11498;P11498-2;E9PRE7;E9PS68;REV__E9PSB0;H0YJ41;REV__Q8N3D4;Q5BKY1;Q9P203-5;Q9P203	P11498	>sp|P11498|PYC_HUMAN Pyruvate carboxylase, mitochondrial OS=Homo sapiens GN=PC PE=1 SV=2	0	323.31	3122400000000	129.63	3084	76	76	75	77.2	77.2	76.7	By MS/MS	By MS/MS	By MS/MS	By MS/MS	By MS/MS	By MS/MS	76	75	76	75	73	75	76	75	76	75	73	75	75	74	75	74	72	74	578400000000
Protein RTF2 homolog	RTFDC1	0.0386785	0.119552		26.6492	26.8436	26.8416	26.601	26.9307	26.6867	A0A0A0MQR2;Q9BY42;A2A2L5;A2A2L6	A0A0A0MQR2;Q9BY42;A2A2L5	>tr|A0A0A0MQR2|A0A0A0MQR2_HUMAN Protein RTF2 homolog OS=Homo sapiens GN=RTFDC1 PE=1 SV=1;>sp|Q9BY42|RTF2_HUMAN Protein RTF2 homolog OS=Homo sapiens GN=RTFDC1 PE=1 SV=3;>tr|A2A2L5|A2A2L5_HUMAN Protein RTF2 homolog (Fragment) OS=Homo sapiens GN=RTFDC1 PE=1 S	0	13.047	705710000	37.531	16	4	4	4	15.8	15.8	15.8	By MS/MS	By MS/MS	By MS/MS	By MS/MS	By MS/MS	By MS/MS	3	4	4	3	4	2	3	4	4	3	4	2	3	4	4	3	4	2	120230000
WD repeat-containing protein 11	WDR11	0.038648	0.464654		26.8991	26.9414	27.0128	26.9106	26.8894	26.9374	Q9BZH6;S4R3Z0	Q9BZH6	>sp|Q9BZH6|WDR11_HUMAN WD repeat-containing protein 11 OS=Homo sapiens GN=WDR11 PE=1 SV=1	0	23.12	788650000	136.68	27	7	7	7	8.6	8.6	8.6	By MS/MS	By MS/MS	By MS/MS	By MS/MS	By MS/MS	By MS/MS	7	7	5	6	5	5	7	7	5	6	5	5	7	7	5	6	5	5	140590000
Y-box-binding protein 3	YBX3	0.0383708	0.265013		27.6797	27.7727	27.6083	27.6048	27.7129	27.6278	P16989-2;P16989-3;P16989;A0A0D9SEI8	P16989-2;P16989-3;P16989	>sp|P16989-2|YBOX3_HUMAN Isoform 2 of Y-box-binding protein 3 OS=Homo sapiens GN=YBX3;>sp|P16989-3|YBOX3_HUMAN Isoform 3 of Y-box-binding protein 3 OS=Homo sapiens GN=YBX3;>sp|P16989|YBOX3_HUMAN Y-box-binding protein 3 OS=Homo sapiens GN=YBX3 PE=1 SV=4	0	15.287	1312200000	31.947	34	7	3	3	33	19.8	19.8	By MS/MS	By MS/MS	By MS/MS	By MS/MS	By MS/MS	By MS/MS	7	7	7	7	7	7	3	3	3	3	3	3	3	3	3	3	3	3	217470000
Succinyl-CoA ligase [ADP/GDP-forming] subunit alpha, mitochondrial	SUCLG1	0.0383046	0.104543		29.4674	29.1586	29.3728	29.4059	29.373	29.1051	P53597	P53597	>sp|P53597|SUCA_HUMAN Succinyl-CoA ligase [ADP/GDP-forming] subunit alpha, mitochondrial OS=Homo sapiens GN=SUCLG1 PE=1 SV=4	0	22.609	4248100000	36.249	38	7	7	7	30.6	30.6	30.6	By MS/MS	By MS/MS	By MS/MS	By MS/MS	By MS/MS	By MS/MS	7	7	7	7	7	7	7	7	7	7	7	7	7	7	7	7	7	7	611410000
28S ribosomal protein S34, mitochondrial	MRPS34	0.0380389	0.494127		26.0313	25.9931	26.0637	25.9506	25.9819	26.0415	C9JJ19;P82930;A0A087WUZ8	C9JJ19;P82930;A0A087WUZ8	>tr|C9JJ19|C9JJ19_HUMAN 28S ribosomal protein S34, mitochondrial OS=Homo sapiens GN=MRPS34 PE=1 SV=2;>sp|P82930|RT34_HUMAN 28S ribosomal protein S34, mitochondrial OS=Homo sapiens GN=MRPS34 PE=1 SV=2;>tr|A0A087WUZ8|A0A087WUZ8_HUMAN 28S ribosomal protein S3	0	5.9244	419460000	26.332	15	4	4	4	18.2	18.2	18.2	By MS/MS	By MS/MS	By MS/MS	By MS/MS	By MS/MS	By MS/MS	4	4	4	3	4	3	4	4	4	3	4	3	4	4	4	3	4	3	81562000
39S ribosomal protein L21, mitochondrial	MRPL21	0.0379105	0.1654		24.9882	25.1945	25.0238	25.0512	25.1202	24.9213	Q7Z2W9-2;Q7Z2W9;H3BUY0	Q7Z2W9-2;Q7Z2W9;H3BUY0	>sp|Q7Z2W9-2|RM21_HUMAN Isoform 2 of 39S ribosomal protein L21, mitochondrial OS=Homo sapiens GN=MRPL21;>sp|Q7Z2W9|RM21_HUMAN 39S ribosomal protein L21, mitochondrial OS=Homo sapiens GN=MRPL21 PE=1 SV=2;>tr|H3BUY0|H3BUY0_HUMAN 39S ribosomal protein L21, mi	0	5.2414	215600000	13.746	6	2	2	2	24.2	24.2	24.2	By matching	By MS/MS	By MS/MS	By MS/MS	By MS/MS	By matching	2	2	2	2	2	2	2	2	2	2	2	2	2	2	2	2	2	2	29820000
Eukaryotic translation initiation factor 3 subunit E	EIF3E	0.0374165	0.229842		30.3982	30.3692	30.5144	30.4448	30.4259	30.2988	P60228;E5RGA2;E5RHS5;H0YAW4;H0YBR5;E5RIT4;E5RIP5;E5RJ25;E5RII3	P60228;E5RGA2	>sp|P60228|EIF3E_HUMAN Eukaryotic translation initiation factor 3 subunit E OS=Homo sapiens GN=EIF3E PE=1 SV=1;>tr|E5RGA2|E5RGA2_HUMAN Eukaryotic translation initiation factor 3 subunit E OS=Homo sapiens GN=EIF3E PE=1 SV=1	0	43.767	9360200000	52.22	110	16	16	16	38	38	38	By MS/MS	By MS/MS	By MS/MS	By MS/MS	By MS/MS	By MS/MS	16	15	16	15	15	15	16	15	16	15	15	15	16	15	16	15	15	15	1516000000
COP9 signalosome complex subunit 3	COPS3	0.037274	0.116479		28.6994	28.6728	29.0164	28.6901	28.7704	28.8163	Q9UNS2;Q9UNS2-2;H7C3P9;J3QKR0;C9JLV5;J3QL22;J3QS85;K7ELN6;J3KTQ1;K7ES36	Q9UNS2;Q9UNS2-2;H7C3P9	>sp|Q9UNS2|CSN3_HUMAN COP9 signalosome complex subunit 3 OS=Homo sapiens GN=COPS3 PE=1 SV=3;>sp|Q9UNS2-2|CSN3_HUMAN Isoform 2 of COP9 signalosome complex subunit 3 OS=Homo sapiens GN=COPS3;>tr|H7C3P9|H7C3P9_HUMAN COP9 signalosome complex subunit 3 OS=Homo	0	44.785	3017300000	47.873	51	8	8	8	30.3	30.3	30.3	By MS/MS	By MS/MS	By MS/MS	By MS/MS	By MS/MS	By MS/MS	7	7	7	8	8	7	7	7	7	8	8	7	7	7	7	8	8	7	491910000
Neuroblast differentiation-associated protein AHNAK	AHNAK	0.0372556	0.227024		31.7725	31.7517	31.6131	31.6243	31.7546	31.6466	Q09666;E9PJZ0;E9PKR9;E9PJC6;E9PLK4;Q09666-2;E9PQE3	Q09666	>sp|Q09666|AHNK_HUMAN Neuroblast differentiation-associated protein AHNAK OS=Homo sapiens GN=AHNAK PE=1 SV=2	0	298.11	21694000000	629.09	336	67	67	67	26.3	26.3	26.3	By MS/MS	By MS/MS	By MS/MS	By MS/MS	By MS/MS	By MS/MS	61	65	58	62	61	61	61	65	58	62	61	61	61	65	58	62	61	61	3404600000
Rho guanine nucleotide exchange factor 16	ARHGEF16	0.0368589	0.129522		27.9304	28.0385	27.993	27.7643	28.1054	27.9816	Q5VV41;Q5VV41-2;B0QZD3;B0QZD4	Q5VV41;Q5VV41-2	>sp|Q5VV41|ARHGG_HUMAN Rho guanine nucleotide exchange factor 16 OS=Homo sapiens GN=ARHGEF16 PE=1 SV=1;>sp|Q5VV41-2|ARHGG_HUMAN Isoform 2 of Rho guanine nucleotide exchange factor 16 OS=Homo sapiens GN=ARHGEF16	0	32.389	1608100000	80.104	42	8	8	8	17.5	17.5	17.5	By MS/MS	By MS/MS	By MS/MS	By MS/MS	By MS/MS	By MS/MS	8	6	7	8	7	6	8	6	7	8	7	6	8	6	7	8	7	6	254410000
Nuclear pore complex protein Nup85	NUP85	0.0366065	0.406858		28.7248	28.7103	28.7363	28.761	28.6612	28.6395	Q9BW27-3;Q9BW27;J3QL54;J3KT10;Q9BW27-2;J3QLV0;J3QLD4;J3KS87;F5H0W7;J3QLH0;J3QS63;J3KTC7;J3QL91;J3KSH3;J3KRC0	Q9BW27-3;Q9BW27;J3QL54;J3KT10;Q9BW27-2;J3QLV0;J3QLD4	>sp|Q9BW27-3|NUP85_HUMAN Isoform 3 of Nuclear pore complex protein Nup85 OS=Homo sapiens GN=NUP85;>sp|Q9BW27|NUP85_HUMAN Nuclear pore complex protein Nup85 OS=Homo sapiens GN=NUP85 PE=1 SV=1;>tr|J3QL54|J3QL54_HUMAN Nuclear pore complex protein Nup85 OS=Hom	0	36.696	2864700000	69.799	54	8	8	8	21	21	21	By MS/MS	By MS/MS	By MS/MS	By MS/MS	By MS/MS	By MS/MS	8	8	7	8	7	8	8	8	7	8	7	8	8	8	7	8	7	8	512410000
Regulation of nuclear pre-mRNA domain-containing protein 2	RPRD2	0.0365836	0.1544		27.3029	27.5351	27.4428	27.4411	27.454	27.2759	Q5VT52-2;Q5VT52-3;Q5VT52;Q5VT52-5;Q5VT52-4	Q5VT52-2;Q5VT52-3;Q5VT52;Q5VT52-5	>sp|Q5VT52-2|RPRD2_HUMAN Isoform 2 of Regulation of nuclear pre-mRNA domain-containing protein 2 OS=Homo sapiens GN=RPRD2;>sp|Q5VT52-3|RPRD2_HUMAN Isoform 3 of Regulation of nuclear pre-mRNA domain-containing protein 2 OS=Homo sapiens GN=RPRD2;>sp|Q5VT52|R	0	21.438	1093200000	152.59	30	11	11	11	12.9	12.9	12.9	By MS/MS	By MS/MS	By MS/MS	By MS/MS	By MS/MS	By MS/MS	11	10	11	10	11	11	11	10	11	10	11	11	11	10	11	10	11	11	163230000
Probable leucine--tRNA ligase, mitochondrial	LARS2	0.0363102	0.0633516		26.4439	26.9066	26.9708	26.5293	26.7786	26.9045	Q15031;E9PHM2;C9JYR8	Q15031;E9PHM2	>sp|Q15031|SYLM_HUMAN Probable leucine--tRNA ligase, mitochondrial OS=Homo sapiens GN=LARS2 PE=1 SV=2;>tr|E9PHM2|E9PHM2_HUMAN Probable leucine--tRNA ligase, mitochondrial OS=Homo sapiens GN=LARS2 PE=1 SV=1	0	11.743	697200000	101.97	15	7	7	7	8.2	8.2	8.2	By MS/MS	By MS/MS	By MS/MS	By MS/MS	By MS/MS	By MS/MS	7	7	7	7	6	7	7	7	7	7	6	7	7	7	7	7	6	7	97186000
Ran GTPase-activating protein 1	RANGAP1	0.0361239	0.308382		30.5455	30.6331	30.6103	30.6253	30.5677	30.4876	P46060;H0Y4Q3;B0QYT5;B0QYT4;B0QYT6	P46060	>sp|P46060|RAGP1_HUMAN Ran GTPase-activating protein 1 OS=Homo sapiens GN=RANGAP1 PE=1 SV=1	0	81.664	10239000000	63.541	124	18	18	18	34.1	34.1	34.1	By MS/MS	By MS/MS	By MS/MS	By MS/MS	By MS/MS	By MS/MS	18	17	18	18	18	18	18	17	18	18	18	18	18	17	18	18	18	18	1831200000
TRPM8 channel-associated factor 1	TCAF1	0.0359904	0.0702607		26.7394	27.1491	27.073	26.7623	27.1943	26.8969	Q9Y4C2-2;Q9Y4C2;C9K0E7;C9J9F4;C9JD13	Q9Y4C2-2;Q9Y4C2	>sp|Q9Y4C2-2|TCAF1_HUMAN Isoform 2 of TRPM8 channel-associated factor 1 OS=Homo sapiens GN=TCAF1;>sp|Q9Y4C2|TCAF1_HUMAN TRPM8 channel-associated factor 1 OS=Homo sapiens GN=TCAF1 PE=1 SV=3	0	11.082	820410000	101.89	8	7	7	7	10.1	10.1	10.1	By MS/MS	By MS/MS	By MS/MS	By MS/MS	By MS/MS	By MS/MS	5	6	5	6	6	7	5	6	5	6	6	7	5	6	5	6	6	7	155010000
Transcriptional repressor p66-alpha	GATAD2A	0.0357927	0.0756989		25.9077	25.909	25.885	25.9056	26.1298	25.5589	Q86YP4-2;Q86YP4;Q86YP4-3;C9JVY3;V9GY85;H7C3H1;C9JMI3;C9JGN4;C9JHD7;C9JJK9	Q86YP4-2;Q86YP4;Q86YP4-3;C9JVY3;V9GY85;H7C3H1;C9JMI3;C9JGN4;C9JHD7;C9JJK9	>sp|Q86YP4-2|P66A_HUMAN Isoform 2 of Transcriptional repressor p66-alpha OS=Homo sapiens GN=GATAD2A;>sp|Q86YP4|P66A_HUMAN Transcriptional repressor p66-alpha OS=Homo sapiens GN=GATAD2A PE=1 SV=1;>sp|Q86YP4-3|P66A_HUMAN Isoform 3 of Transcriptional represso	0	4.2419	375450000	65.225	9	2	2	2	4.1	4.1	4.1	By MS/MS	By MS/MS	By MS/MS	By matching	By MS/MS	By matching	2	2	2	2	2	1	2	2	2	2	2	1	2	2	2	2	2	1	61634000
Kinesin-like protein;Kinesin-like protein KIF23	KIF23	0.0356528	0.11602		26.109	26.358	26.2533	26.3375	26.0456	26.2303	H7BYN4;Q02241-2;Q02241;Q02241-3;H0YMJ4;H0YKQ5;H0YME6	H7BYN4;Q02241-2;Q02241;Q02241-3	>tr|H7BYN4|H7BYN4_HUMAN Kinesin-like protein OS=Homo sapiens GN=KIF23 PE=1 SV=1;>sp|Q02241-2|KIF23_HUMAN Isoform 2 of Kinesin-like protein KIF23 OS=Homo sapiens GN=KIF23;>sp|Q02241|KIF23_HUMAN Kinesin-like protein KIF23 OS=Homo sapiens GN=KIF23 PE=1 SV=3;>	0	15.835	485430000	109.13	30	6	6	6	9.6	9.6	9.6	By MS/MS	By MS/MS	By MS/MS	By MS/MS	By MS/MS	By MS/MS	5	6	4	4	5	4	5	6	4	4	5	4	5	6	4	4	5	4	78911000
Fermitin family homolog 2	FERMT2	0.0356267	0.199468		28.7246	28.5446	28.692	28.6927	28.6093	28.5523	Q96AC1;Q96AC1-3;H0YJ34;Q96AC1-2;G3V281;G3V3J0;G3V379;G3V5R2;H0YJB6	Q96AC1;Q96AC1-3;H0YJ34;Q96AC1-2	>sp|Q96AC1|FERM2_HUMAN Fermitin family homolog 2 OS=Homo sapiens GN=FERMT2 PE=1 SV=1;>sp|Q96AC1-3|FERM2_HUMAN Isoform 3 of Fermitin family homolog 2 OS=Homo sapiens GN=FERMT2;>tr|H0YJ34|H0YJ34_HUMAN Fermitin family homolog 2 (Fragment) OS=Homo sapiens GN=F	0	43.676	2581300000	77.86	35	11	11	10	21.9	21.9	20.4	By MS/MS	By MS/MS	By MS/MS	By MS/MS	By MS/MS	By MS/MS	11	10	10	11	9	10	11	10	10	11	9	10	10	9	9	10	8	9	411990000
Ribosomal RNA processing protein 1 homolog B	RRP1B	0.0351105	0.12593		25.6925	25.8336	25.9809	25.8745	25.6837	25.8436	Q14684-2;Q14684	Q14684-2;Q14684	>sp|Q14684-2|RRP1B_HUMAN Isoform 2 of Ribosomal RNA processing protein 1 homolog B OS=Homo sapiens GN=RRP1B;>sp|Q14684|RRP1B_HUMAN Ribosomal RNA processing protein 1 homolog B OS=Homo sapiens GN=RRP1B PE=1 SV=3	0	11.657	363760000	82.175	14	4	4	4	8.2	8.2	8.2	By MS/MS	By MS/MS	By MS/MS	By MS/MS	By MS/MS	By MS/MS	3	4	4	4	4	4	3	4	4	4	4	4	3	4	4	4	4	4	35145000
5-3 exoribonuclease 2	XRN2	0.0350291	0.094908		28.703	28.4041	28.3163	28.4927	28.3181	28.5076	Q9H0D6-2;Q9H0D6	Q9H0D6-2;Q9H0D6	>sp|Q9H0D6-2|XRN2_HUMAN Isoform 2 of 5-3 exoribonuclease 2 OS=Homo sapiens GN=XRN2;>sp|Q9H0D6|XRN2_HUMAN 5-3 exoribonuclease 2 OS=Homo sapiens GN=XRN2 PE=1 SV=1	0	34.836	2320400000	99.96	35	12	12	12	17.3	17.3	17.3	By MS/MS	By MS/MS	By MS/MS	By MS/MS	By MS/MS	By MS/MS	8	7	9	9	9	10	8	7	9	9	9	10	8	7	9	9	9	10	761080000
Nucleolysin TIAR	TIAL1	0.0343978	0.0985947		28.0688	28.235	28.2585	27.9445	28.3173	28.1973	Q01085-2;Q01085;E7ETJ9	Q01085-2;Q01085;E7ETJ9	>sp|Q01085-2|TIAR_HUMAN Isoform 2 of Nucleolysin TIAR OS=Homo sapiens GN=TIAL1;>sp|Q01085|TIAR_HUMAN Nucleolysin TIAR OS=Homo sapiens GN=TIAL1 PE=1 SV=1;>tr|E7ETJ9|E7ETJ9_HUMAN Nucleolysin TIAR (Fragment) OS=Homo sapiens GN=TIAL1 PE=1 SV=1	0	18.022	2027500000	43.448	21	6	6	3	17.9	17.9	9.4	By MS/MS	By MS/MS	By MS/MS	By MS/MS	By MS/MS	By MS/MS	6	6	6	6	6	6	6	6	6	6	6	6	3	3	3	3	3	3	341060000
Cysteine and glycine-rich protein 1	CSRP1	0.0340328	0.0963364		28.2324	28.5177	28.3254	28.4551	28.3772	28.141	P21291;E9PS42;E9PND2;E9PP21	P21291;E9PS42;E9PND2;E9PP21	>sp|P21291|CSRP1_HUMAN Cysteine and glycine-rich protein 1 OS=Homo sapiens GN=CSRP1 PE=1 SV=3;>tr|E9PS42|E9PS42_HUMAN Cysteine and glycine-rich protein 1 OS=Homo sapiens GN=CSRP1 PE=1 SV=1;>tr|E9PND2|E9PND2_HUMAN Cysteine and glycine-rich protein 1 (Fragme	0	16.568	2204900000	20.567	22	5	5	5	37.8	37.8	37.8	By MS/MS	By MS/MS	By MS/MS	By MS/MS	By MS/MS	By MS/MS	5	4	5	5	4	5	5	4	5	5	4	5	5	4	5	5	4	5	328800000
Interferon-induced, double-stranded RNA-activated protein kinase	EIF2AK2	0.0339667	0.136701		27.7567	27.7139	27.5883	27.5117	27.7752	27.67	P19525-2;P19525;F8WBH4;C9JZT2	P19525-2;P19525	>sp|P19525-2|E2AK2_HUMAN Isoform 2 of Interferon-induced, double-stranded RNA-activated protein kinase OS=Homo sapiens GN=EIF2AK2;>sp|P19525|E2AK2_HUMAN Interferon-induced, double-stranded RNA-activated protein kinase OS=Homo sapiens GN=EIF2AK2 PE=1 SV=2	0	19.288	1317000000	57.39	45	7	7	7	16.1	16.1	16.1	By MS/MS	By MS/MS	By MS/MS	By MS/MS	By MS/MS	By MS/MS	6	7	7	7	7	7	6	7	7	7	7	7	6	7	7	7	7	7	219520000
Eukaryotic translation initiation factor 4 gamma 1	EIF4G1	0.0338745	0.406293		32.1966	32.2642	32.1539	32.2	32.1514	32.1617	E7EX73;E9PGM1;E7EUU4;Q04637-8;Q04637-7;Q04637-5;Q04637-4;Q04637-3;Q04637;Q04637-9;Q04637-6;A0A0A0MR52;C9JF13;C9J6B6;C9K073;C9J2Z7;H7C044;H7C0V6;F8WCF2;C9JWH7;C9J556;REV__Q8NEG2-2;REV__F5H7J8;C9JHW9;C9JSU8;C9JWW9;REV__Q8NEG2;REV__C9JQZ6;REV__J3KQX6	E7EX73;E9PGM1;E7EUU4;Q04637-8;Q04637-7;Q04637-5;Q04637-4;Q04637-3;Q04637;Q04637-9;Q04637-6;A0A0A0MR52	>tr|E7EX73|E7EX73_HUMAN Eukaryotic translation initiation factor 4 gamma 1 OS=Homo sapiens GN=EIF4G1 PE=1 SV=1;>tr|E9PGM1|E9PGM1_HUMAN Eukaryotic translation initiation factor 4 gamma 1 OS=Homo sapiens GN=EIF4G1 PE=1 SV=1;>tr|E7EUU4|E7EUU4_HUMAN Eukaryotic	0	270.39	31509000000	158.64	331	44	44	41	38	38	35.9	By MS/MS	By MS/MS	By MS/MS	By MS/MS	By MS/MS	By MS/MS	42	41	43	43	41	42	42	41	43	43	41	42	39	38	40	40	38	39	5045500000
Sodium/potassium-transporting ATPase subunit alpha-1	ATP1A1	0.033823	0.295814		29.0325	28.9941	28.8997	28.9749	28.9557	28.8942	P05023-4;P05023;P05023-3;P05023-2;M0R116;A0A0A0MT26;P13637;P13637-2;P13637-3;B1AKY9;P50993;H0Y7C1;Q5TC02;Q5TC01;Q5TC05;M0QXF2;P20648	P05023-4;P05023;P05023-3;P05023-2	>sp|P05023-4|AT1A1_HUMAN Isoform 4 of Sodium/potassium-transporting ATPase subunit alpha-1 OS=Homo sapiens GN=ATP1A1;>sp|P05023|AT1A1_HUMAN Sodium/potassium-transporting ATPase subunit alpha-1 OS=Homo sapiens GN=ATP1A1 PE=1 SV=1;>sp|P05023-3|AT1A1_HUMAN Is	0	41.733	3208500000	113	55	15	15	15	19.1	19.1	19.1	By MS/MS	By MS/MS	By MS/MS	By MS/MS	By MS/MS	By MS/MS	14	13	13	13	14	14	14	13	13	13	14	14	14	13	13	13	14	14	519960000
Acetoacetyl-CoA synthetase	AACS	0.033603	0.0836357		27.3018	27.3608	27.2598	27.2952	27.5036	27.0228	Q86V21;Q86V21-2;Q86V21-3;E7EW25	Q86V21;Q86V21-2;Q86V21-3	>sp|Q86V21|AACS_HUMAN Acetoacetyl-CoA synthetase OS=Homo sapiens GN=AACS PE=1 SV=1;>sp|Q86V21-2|AACS_HUMAN Isoform 2 of Acetoacetyl-CoA synthetase OS=Homo sapiens GN=AACS;>sp|Q86V21-3|AACS_HUMAN Isoform 3 of Acetoacetyl-CoA synthetase OS=Homo sapiens GN=AA	0	13.558	1012500000	75.143	18	6	6	6	10.1	10.1	10.1	By MS/MS	By MS/MS	By MS/MS	By MS/MS	By MS/MS	By MS/MS	6	5	5	6	6	6	6	5	5	6	6	6	6	5	5	6	6	6	149160000
E3 ubiquitin-protein ligase UBR5	UBR5	0.0335592	0.136569		30.9099	30.6342	30.8126	30.7821	30.6702	30.8037	O95071-2;O95071;E7EMW7;E7ET84;E5RFK7	O95071-2;O95071;E7EMW7	>sp|O95071-2|UBR5_HUMAN Isoform 2 of E3 ubiquitin-protein ligase UBR5 OS=Homo sapiens GN=UBR5;>sp|O95071|UBR5_HUMAN E3 ubiquitin-protein ligase UBR5 OS=Homo sapiens GN=UBR5 PE=1 SV=2;>tr|E7EMW7|E7EMW7_HUMAN E3 ubiquitin-protein ligase UBR5 OS=Homo sapiens	0	46.536	11236000000	309.22	55	21	21	21	12.2	12.2	12.2	By MS/MS	By MS/MS	By MS/MS	By MS/MS	By MS/MS	By MS/MS	20	19	20	19	21	18	20	19	20	19	21	18	20	19	20	19	21	18	2444800000
Elongation factor Ts, mitochondrial;Elongation factor Ts	TSFM	0.0329959	0.243444		29.3882	29.4068	29.403	29.2803	29.4636	29.3552	P43897;P43897-2;C9JT21;C9JG32;F8VPA7;F8VS27;P43897-4;F8WCK2;P43897-3	P43897;P43897-2;C9JT21	>sp|P43897|EFTS_HUMAN Elongation factor Ts, mitochondrial OS=Homo sapiens GN=TSFM PE=1 SV=2;>sp|P43897-2|EFTS_HUMAN Isoform 2 of Elongation factor Ts, mitochondrial OS=Homo sapiens GN=TSFM;>tr|C9JT21|C9JT21_HUMAN Elongation factor Ts (Fragment) OS=Homo sap	0	57.287	4626200000	35.39	41	8	8	8	43.4	43.4	43.4	By MS/MS	By MS/MS	By MS/MS	By MS/MS	By MS/MS	By MS/MS	8	7	8	7	8	8	8	7	8	7	8	8	8	7	8	7	8	8	819320000
Phosphatidylglycerophosphatase and protein-tyrosine phosphatase 1	PTPMT1	0.0328465	0.0713548		25.3669	25.4097	25.611	25.5943	25.1458	25.5491	Q8WUK0-2;Q8WUK0;E9PQM0;Q8WUK0-3	Q8WUK0-2;Q8WUK0;E9PQM0;Q8WUK0-3	>sp|Q8WUK0-2|PTPM1_HUMAN Isoform 2 of Phosphatidylglycerophosphatase and protein-tyrosine phosphatase 1 OS=Homo sapiens GN=PTPMT1;>sp|Q8WUK0|PTPM1_HUMAN Phosphatidylglycerophosphatase and protein-tyrosine phosphatase 1 OS=Homo sapiens GN=PTPMT1 PE=1 SV=1;>	0	10.744	280680000	15.689	24	3	3	3	24.8	24.8	24.8	By MS/MS	By MS/MS	By MS/MS	By MS/MS	By MS/MS	By MS/MS	3	3	3	3	3	3	3	3	3	3	3	3	3	3	3	3	3	3	45436000
DAZ-associated protein 1	DAZAP1	0.0326932	0.209463		28.8247	28.895	28.9652	28.9498	28.8017	28.8352	K7EQ02;K7EQ55;K7EK33;Q96EP5-2;Q96EP5	K7EQ02;K7EQ55;K7EK33;Q96EP5-2;Q96EP5	>tr|K7EQ02|K7EQ02_HUMAN DAZ-associated protein 1 (Fragment) OS=Homo sapiens GN=DAZAP1 PE=1 SV=2;>tr|K7EQ55|K7EQ55_HUMAN DAZ-associated protein 1 OS=Homo sapiens GN=DAZAP1 PE=1 SV=2;>tr|K7EK33|K7EK33_HUMAN DAZ-associated protein 1 OS=Homo sapiens GN=DAZAP1	0	95.853	3168600000	35.02	27	4	4	4	17.7	17.7	17.7	By MS/MS	By MS/MS	By MS/MS	By MS/MS	By MS/MS	By MS/MS	4	4	4	4	4	4	4	4	4	4	4	4	4	4	4	4	4	4	576590000
Small ubiquitin-related modifier 2	SUMO2	0.0323575	0.085465		28.2592	27.9838	28.0631	28.256	28.0655	27.8875	P61956-2;P61956	P61956-2;P61956	>sp|P61956-2|SUMO2_HUMAN Isoform 2 of Small ubiquitin-related modifier 2 OS=Homo sapiens GN=SUMO2;>sp|P61956|SUMO2_HUMAN Small ubiquitin-related modifier 2 OS=Homo sapiens GN=SUMO2 PE=1 SV=3	0	5.1183	1761600000	8.1111	12	2	2	1	31	31	14.1	By MS/MS	By MS/MS	By MS/MS	By MS/MS	By MS/MS	By MS/MS	2	2	2	2	2	2	2	2	2	2	2	2	1	1	1	1	1	1	296270000
Propionyl-CoA carboxylase beta chain, mitochondrial	PCCB	0.0323499	0.306314		37.1532	37.0089	37.0755	37.0659	37.0293	37.0454	E9PDR0;P05166;C9JQS9;E7EX59;P05166-2;E7ETT1;E7ETT4;E7EUY3;E9PEC3;F8WBI9;E7ENC1;H7C5C9;C9JVW9;C9JVY9;C9JAW3	E9PDR0;P05166;C9JQS9;E7EX59;P05166-2;E7ETT1;E7ETT4;E7EUY3;E9PEC3;F8WBI9	>tr|E9PDR0|E9PDR0_HUMAN Propionyl-CoA carboxylase beta chain, mitochondrial OS=Homo sapiens GN=PCCB PE=1 SV=1;>sp|P05166|PCCB_HUMAN Propionyl-CoA carboxylase beta chain, mitochondrial OS=Homo sapiens GN=PCCB PE=1 SV=3;>tr|C9JQS9|C9JQS9_HUMAN Propionyl-CoA	0	323.31	1001000000000	59.403	775	32	32	32	72.4	72.4	72.4	By MS/MS	By MS/MS	By MS/MS	By MS/MS	By MS/MS	By MS/MS	31	32	32	31	30	30	31	32	32	31	30	30	31	32	32	31	30	30	171650000000
Serine/threonine-protein kinase Nek9	NEK9	0.0322914	0.101384		27.1456	27.0967	27.1194	27.1766	27.2253	26.8629	Q8TD19;G3V459	Q8TD19	>sp|Q8TD19|NEK9_HUMAN Serine/threonine-protein kinase Nek9 OS=Homo sapiens GN=NEK9 PE=1 SV=2	0	9.1825	892880000	107.17	16	5	5	5	7.3	7.3	7.3	By MS/MS	By MS/MS	By MS/MS	By MS/MS	By MS/MS	By MS/MS	5	5	5	5	5	5	5	5	5	5	5	5	5	5	5	5	5	5	116750000
Voltage-dependent anion-selective channel protein 1	VDAC1	0.0319303	0.154456		30.4548	30.5698	30.5488	30.4661	30.389	30.6226	P21796;C9JI87	P21796;C9JI87	>sp|P21796|VDAC1_HUMAN Voltage-dependent anion-selective channel protein 1 OS=Homo sapiens GN=VDAC1 PE=1 SV=2;>tr|C9JI87|C9JI87_HUMAN Voltage-dependent anion-selective channel protein 1 (Fragment) OS=Homo sapiens GN=VDAC1 PE=1 SV=3	0	89.72	9701400000	30.772	101	12	12	12	57.6	57.6	57.6	By MS/MS	By MS/MS	By MS/MS	By MS/MS	By MS/MS	By MS/MS	11	11	11	12	12	12	11	11	11	12	12	12	11	11	11	12	12	12	1612900000
Actin-related protein 2/3 complex subunit 1B	ARPC1B	0.031648	0.295931		29.7768	29.8986	29.8025	29.7757	29.839	29.7682	O15143;C9JBJ7;C9K057;C9J4Z7;F8VXW2;C9JEY1;C9JQM8;C9JFG9;C9J6C8;C9JTT6;C9JM51;F8WEB3;E9PF58;Q92747-2;Q92747	O15143;C9JBJ7;C9K057;C9J4Z7;F8VXW2;C9JEY1;C9JQM8;C9JFG9;C9J6C8	>sp|O15143|ARC1B_HUMAN Actin-related protein 2/3 complex subunit 1B OS=Homo sapiens GN=ARPC1B PE=1 SV=3;>tr|C9JBJ7|C9JBJ7_HUMAN Actin-related protein 2/3 complex subunit 1B (Fragment) OS=Homo sapiens GN=ARPC1B PE=1 SV=1;>tr|C9K057|C9K057_HUMAN Actin-relate	0	36.516	5866700000	40.949	83	8	8	8	32.3	32.3	32.3	By MS/MS	By MS/MS	By MS/MS	By MS/MS	By MS/MS	By MS/MS	8	8	7	8	8	8	8	8	7	8	8	8	8	8	7	8	8	8	992680000
Delta-1-pyrroline-5-carboxylate synthase;Glutamate 5-kinase;Gamma-glutamyl phosphate reductase	ALDH18A1	0.0315272	0.297834		30.5214	30.3796	30.4319	30.4297	30.391	30.4176	P54886-2;P54886	P54886-2;P54886	>sp|P54886-2|P5CS_HUMAN Isoform Short of Delta-1-pyrroline-5-carboxylate synthase OS=Homo sapiens GN=ALDH18A1;>sp|P54886|P5CS_HUMAN Delta-1-pyrroline-5-carboxylate synthase OS=Homo sapiens GN=ALDH18A1 PE=1 SV=2	0	132.33	9178700000	87.088	161	26	26	26	39.1	39.1	39.1	By MS/MS	By MS/MS	By MS/MS	By MS/MS	By MS/MS	By MS/MS	26	25	25	25	25	25	26	25	25	25	25	25	26	25	25	25	25	25	1593600000
Acetyl-CoA acetyltransferase, mitochondrial	ACAT1	0.0314395	0.314055		30.4912	30.4055	30.4303	30.369	30.3899	30.4738	P24752;H0YEL7;E9PRQ6;P24752-2	P24752	>sp|P24752|THIL_HUMAN Acetyl-CoA acetyltransferase, mitochondrial OS=Homo sapiens GN=ACAT1 PE=1 SV=1	0	100.17	9134700000	45.199	107	14	14	14	43.6	43.6	43.6	By MS/MS	By MS/MS	By MS/MS	By MS/MS	By MS/MS	By MS/MS	14	14	14	13	14	12	14	14	14	13	14	12	14	14	14	13	14	12	1798900000
Forkhead box protein P4;Forkhead box protein P1	FOXP4;FOXP1	0.0308984	0.0751554		24.2362	24.4525	24.1154	24.2585	24.0445	24.4083	B7ZBM3;Q8IVH2-3;Q8IVH2-2;Q8IVH2;G5E965;H0Y882;A0A0B4J2F3;C9J0F0;E9PFD3;A0A087X299;Q9H334-2;Q9H334-3;Q9H334-6;Q9H334-4;Q9H334-7;Q9H334;Q9H334-8	B7ZBM3;Q8IVH2-3;Q8IVH2-2;Q8IVH2;G5E965;H0Y882;A0A0B4J2F3;C9J0F0;E9PFD3;A0A087X299;Q9H334-2;Q9H334-3;Q9H334-6;Q9H334-4;Q9H334-7;Q9H334;Q9H334-8	>tr|B7ZBM3|B7ZBM3_HUMAN Forkhead box protein P4 OS=Homo sapiens GN=FOXP4 PE=1 SV=1;>sp|Q8IVH2-3|FOXP4_HUMAN Isoform 3 of Forkhead box protein P4 OS=Homo sapiens GN=FOXP4;>sp|Q8IVH2-2|FOXP4_HUMAN Isoform 2 of Forkhead box protein P4 OS=Homo sapiens GN=FOXP4	0	5.3371	124370000	72.286	11	2	2	2	3.6	3.6	3.6	By MS/MS	By MS/MS	By MS/MS	By matching	By MS/MS	By MS/MS	2	2	2	2	2	2	2	2	2	2	2	2	2	2	2	2	2	2	20682000
Desmoplakin	DSP	0.03088	0.118634		28.4896	28.415	28.6439	28.3935	28.615	28.4475	P15924;P15924-2;P15924-3	P15924;P15924-2;P15924-3	>sp|P15924|DESP_HUMAN Desmoplakin OS=Homo sapiens GN=DSP PE=1 SV=3;>sp|P15924-2|DESP_HUMAN Isoform DPII of Desmoplakin OS=Homo sapiens GN=DSP;>sp|P15924-3|DESP_HUMAN Isoform DSPIa of Desmoplakin OS=Homo sapiens GN=DSP	0	44.547	2521600000	331.77	55	17	17	17	7.1	7.1	7.1	By MS/MS	By MS/MS	By MS/MS	By MS/MS	By MS/MS	By MS/MS	17	16	15	16	16	13	17	16	15	16	16	13	17	16	15	16	16	13	422560000
Isocitrate dehydrogenase [NAD] subunit alpha, mitochondrial	IDH3A	0.0308755	0.219974		30.5948	30.6745	30.7648	30.6061	30.6895	30.6457	P50213;H0YLI6;H0YMU3;P50213-2;H0YKD0;H0YL72;H0YM64	P50213;H0YLI6;H0YMU3;P50213-2;H0YKD0;H0YL72	>sp|P50213|IDH3A_HUMAN Isocitrate dehydrogenase [NAD] subunit alpha, mitochondrial OS=Homo sapiens GN=IDH3A PE=1 SV=1;>tr|H0YLI6|H0YLI6_HUMAN Isocitrate dehydrogenase [NAD] subunit alpha, mitochondrial (Fragment) OS=Homo sapiens GN=IDH3A PE=1 SV=1;>tr|H0YM	0	78.189	10519000000	39.591	64	12	12	12	33.6	33.6	33.6	By MS/MS	By MS/MS	By MS/MS	By MS/MS	By MS/MS	By MS/MS	12	12	12	12	11	9	12	12	12	12	11	9	12	12	12	12	11	9	1818900000
Protein HGH1 homolog	HGH1	0.0308259	0.126655		28.5575	28.4847	28.7637	28.5329	28.6328	28.5476	Q9BTY7;E9PIX0	Q9BTY7	>sp|Q9BTY7|HGH1_HUMAN Protein HGH1 homolog OS=Homo sapiens GN=HGH1 PE=1 SV=1	0	37.033	2462000000	42.129	39	9	9	9	35.9	35.9	35.9	By MS/MS	By MS/MS	By MS/MS	By MS/MS	By MS/MS	By MS/MS	8	8	8	8	9	9	8	8	8	8	9	9	8	8	8	8	9	9	357090000
Non-specific lipid-transfer protein	SCP2	0.0306428	0.213776		27.7535	27.8655	27.7369	27.7107	27.8309	27.7223	P22307-2;P22307-4;P22307-7;P22307-8;P22307;P22307-6;H0YF61;H0YD06;P22307-5	P22307-2;P22307-4;P22307-7;P22307-8;P22307;P22307-6;H0YF61	>sp|P22307-2|NLTP_HUMAN Isoform SCP2 of Non-specific lipid-transfer protein OS=Homo sapiens GN=SCP2;>sp|P22307-4|NLTP_HUMAN Isoform 4 of Non-specific lipid-transfer protein OS=Homo sapiens GN=SCP2;>sp|P22307-7|NLTP_HUMAN Isoform 7 of Non-specific lipid-tra	0	13.515	1408800000	15.401	36	6	6	6	43.4	43.4	43.4	By MS/MS	By MS/MS	By MS/MS	By MS/MS	By MS/MS	By MS/MS	5	6	6	6	5	6	5	6	6	6	5	6	5	6	6	6	5	6	192620000
Lysine--tRNA ligase	KARS	0.0305754	0.365529		29.3063	29.3378	29.3791	29.2887	29.3658	29.277	Q15046;Q15046-2;H3BVA8;J3KRL2;H3BPV7;H3BRC9	Q15046;Q15046-2	>sp|Q15046|SYK_HUMAN Lysine--tRNA ligase OS=Homo sapiens GN=KARS PE=1 SV=3;>sp|Q15046-2|SYK_HUMAN Isoform Mitochondrial of Lysine--tRNA ligase OS=Homo sapiens GN=KARS	0	44.634	4190800000	68.047	92	15	15	15	27.6	27.6	27.6	By MS/MS	By MS/MS	By MS/MS	By MS/MS	By MS/MS	By MS/MS	14	13	13	12	13	13	14	13	13	12	13	13	14	13	13	12	13	13	690580000
Midasin	MDN1	0.0305595	0.327352		29.095	29.1971	29.1676	29.1073	29.0918	29.1688	Q9NU22;Q5T795;M0QXR3	Q9NU22	>sp|Q9NU22|MDN1_HUMAN Midasin OS=Homo sapiens GN=MDN1 PE=1 SV=2	0	42.326	3664200000	632.81	68	20	20	20	5	5	5	By MS/MS	By MS/MS	By MS/MS	By MS/MS	By MS/MS	By MS/MS	19	18	19	20	20	20	19	18	19	20	20	20	19	18	19	20	20	20	533610000
UDP-glucose 4-epimerase	GALE	0.030461	0.205292		30.1437	29.9647	30.1133	30.037	30.0723	30.0211	Q14376;Q14376-2;Q5QPP1;A0A0E3D6K8;Q5QPP3;Q5QPP4;Q5QPP9	Q14376;Q14376-2;Q5QPP1;A0A0E3D6K8;Q5QPP3;Q5QPP4	>sp|Q14376|GALE_HUMAN UDP-glucose 4-epimerase OS=Homo sapiens GN=GALE PE=1 SV=2;>sp|Q14376-2|GALE_HUMAN Isoform 2 of UDP-glucose 4-epimerase OS=Homo sapiens GN=GALE;>tr|Q5QPP1|Q5QPP1_HUMAN UDP-glucose 4-epimerase (Fragment) OS=Homo sapiens GN=GALE PE=1 SV=	0	94.45	6896400000	38.281	105	14	14	14	68.1	68.1	68.1	By MS/MS	By MS/MS	By MS/MS	By MS/MS	By MS/MS	By MS/MS	13	13	10	14	12	11	13	13	10	14	12	11	13	13	10	14	12	11	1292700000
Glutamine-rich protein 1	QRICH1	0.030337	0.110343		27.2691	27.3028	27.3061	27.0695	27.3215	27.396	Q2TAL8	Q2TAL8	>sp|Q2TAL8|QRIC1_HUMAN Glutamine-rich protein 1 OS=Homo sapiens GN=QRICH1 PE=1 SV=1	0	15.745	999790000	86.435	32	5	5	5	8.5	8.5	8.5	By MS/MS	By MS/MS	By MS/MS	By MS/MS	By MS/MS	By MS/MS	5	5	4	5	5	4	5	5	4	5	5	4	5	5	4	5	5	4	166700000
Down syndrome critical region protein 3	DSCR3	0.0301692	0.152421		24.8747	24.6622	24.8037	24.8196	24.7477	24.6828	A8MTY9;O14972-2;O14972;A8MY26	A8MTY9;O14972-2;O14972;A8MY26	>tr|A8MTY9|A8MTY9_HUMAN Down syndrome critical region protein 3 OS=Homo sapiens GN=DSCR3 PE=1 SV=1;>sp|O14972-2|DSCR3_HUMAN Isoform 2 of Down syndrome critical region protein 3 OS=Homo sapiens GN=DSCR3;>sp|O14972|DSCR3_HUMAN Down syndrome critical region p	0.00045269	4.0615	175300000	27.958	14	2	2	2	8	8	8	By MS/MS	By MS/MS	By MS/MS	By MS/MS	By MS/MS	By MS/MS	2	2	2	2	2	2	2	2	2	2	2	2	2	2	2	2	2	2	29900000
60S ribosomal protein L5	RPL5	0.0299562	0.108242		30.9963	31.0584	30.9655	30.9939	31.1342	30.8023	P46777;Q5T7N0	P46777	>sp|P46777|RL5_HUMAN 60S ribosomal protein L5 OS=Homo sapiens GN=RPL5 PE=1 SV=3	0	29.428	14526000000	34.362	114	10	10	10	38.4	38.4	38.4	By MS/MS	By MS/MS	By MS/MS	By MS/MS	By MS/MS	By MS/MS	8	10	9	10	10	10	8	10	9	10	10	10	8	10	9	10	10	10	2268200000
ATP-dependent RNA helicase DDX3X;ATP-dependent RNA helicase DDX3Y	DDX3X;DDX3Y	0.0299276	0.251018		32.1881	32.065	32.0467	32.0839	32.0376	32.0884	A0A0D9SFB3;A0A0D9SG12;A0A0D9SF53;O00571;O00571-2;O15523-2;O15523;O15523-3;B4DLA0;A0A087WX09;A0A087WVZ1;C9J8G5;C9J081;D6RCM4;Q9NQI0-3;Q9NQI0-2;Q9NQI0-4;Q9NQI0	A0A0D9SFB3;A0A0D9SG12;A0A0D9SF53;O00571;O00571-2;O15523-2;O15523	>tr|A0A0D9SFB3|A0A0D9SFB3_HUMAN ATP-dependent RNA helicase DDX3X OS=Homo sapiens GN=DDX3X PE=4 SV=1;>tr|A0A0D9SG12|A0A0D9SG12_HUMAN ATP-dependent RNA helicase DDX3X OS=Homo sapiens GN=DDX3X PE=4 SV=1;>tr|A0A0D9SF53|A0A0D9SF53_HUMAN ATP-dependent RNA helica	0	281.69	28435000000	70.839	155	24	23	23	46.4	44.7	44.7	By MS/MS	By MS/MS	By MS/MS	By MS/MS	By MS/MS	By MS/MS	23	23	20	23	22	24	22	22	19	22	21	23	22	22	19	22	21	23	4708900000
Phosphoglycerate kinase 1	PGK1	0.0299149	0.308916		35.1343	35.0397	35.1061	35.0228	35.1166	35.051	P00558;P00558-2;P07205	P00558;P00558-2	>sp|P00558|PGK1_HUMAN Phosphoglycerate kinase 1 OS=Homo sapiens GN=PGK1 PE=1 SV=3;>sp|P00558-2|PGK1_HUMAN Isoform 2 of Phosphoglycerate kinase 1 OS=Homo sapiens GN=PGK1	0	323.31	258880000000	44.614	613	32	32	32	77.7	77.7	77.7	By MS/MS	By MS/MS	By MS/MS	By MS/MS	By MS/MS	By MS/MS	31	32	31	32	32	32	31	32	31	32	32	32	31	32	31	32	32	32	43820000000
AP-3 complex subunit mu-1	AP3M1	0.029904	0.107345		27.6571	27.7797	27.5382	27.527	27.5894	27.7689	Q9Y2T2;H0YBM0;E5RJ52;P53677	Q9Y2T2	>sp|Q9Y2T2|AP3M1_HUMAN AP-3 complex subunit mu-1 OS=Homo sapiens GN=AP3M1 PE=1 SV=1	0	19.514	1297000000	46.939	21	4	4	4	16.7	16.7	16.7	By MS/MS	By MS/MS	By MS/MS	By MS/MS	By MS/MS	By MS/MS	3	4	4	4	4	4	3	4	4	4	4	4	3	4	4	4	4	4	189970000
Methylcrotonoyl-CoA carboxylase beta chain, mitochondrial	MCCC2	0.0298106	0.112923		27.9764	27.8274	27.9392	28.0338	27.8789	27.7408	Q9HCC0-2;Q9HCC0;D6R9R1;D6RDF7;D6RD67	Q9HCC0-2;Q9HCC0	>sp|Q9HCC0-2|MCCB_HUMAN Isoform 2 of Methylcrotonoyl-CoA carboxylase beta chain, mitochondrial OS=Homo sapiens GN=MCCC2;>sp|Q9HCC0|MCCB_HUMAN Methylcrotonoyl-CoA carboxylase beta chain, mitochondrial OS=Homo sapiens GN=MCCC2 PE=1 SV=1	0	21.047	1564900000	57.518	29	11	11	11	26.3	26.3	26.3	By MS/MS	By MS/MS	By MS/MS	By MS/MS	By MS/MS	By MS/MS	9	9	8	9	10	10	9	9	8	9	10	10	9	9	8	9	10	10	227510000
Vesicle-trafficking protein SEC22b	SEC22B	0.0296535	0.130415		28.7353	28.8459	28.7211	28.7229	28.8722	28.6183	O75396;A0A087X1A9	O75396	>sp|O75396|SC22B_HUMAN Vesicle-trafficking protein SEC22b OS=Homo sapiens GN=SEC22B PE=1 SV=4	0	75.227	2789600000	24.593	47	6	6	6	34	34	34	By MS/MS	By MS/MS	By MS/MS	By MS/MS	By MS/MS	By MS/MS	6	6	6	6	6	6	6	6	6	6	6	6	6	6	6	6	6	6	471230000
Trafficking protein particle complex subunit 8	TRAPPC8	0.0294336	0.120698		29.4804	29.4962	29.3101	29.4941	29.2722	29.432	J3QQJ5;Q9Y2L5-2;Q9Y2L5;J3KSL8;J3QQS5;J3QSA1	J3QQJ5;Q9Y2L5-2;Q9Y2L5;J3KSL8	>tr|J3QQJ5|J3QQJ5_HUMAN Trafficking protein particle complex subunit 8 OS=Homo sapiens GN=TRAPPC8 PE=1 SV=1;>sp|Q9Y2L5-2|TPPC8_HUMAN Isoform 2 of Trafficking protein particle complex subunit 8 OS=Homo sapiens GN=TRAPPC8;>sp|Q9Y2L5|TPPC8_HUMAN Trafficking p	0.00043725	3.7135	4406800000	154.98	4	3	3	3	2	2	2	By matching	By MS/MS	By matching	By MS/MS	By MS/MS	By matching	3	3	2	2	3	3	3	3	2	2	3	3	3	3	2	2	3	3	769860000
Eukaryotic translation initiation factor 2A;Eukaryotic translation initiation factor 2A, N-terminally processed	EIF2A	0.0294196	0.361103		30.2534	30.3129	30.3374	30.2368	30.3154	30.2632	Q9BY44;Q9BY44-3;F8WAE5;Q9BY44-4;C9IZE1;Q9BY44-2;H7C5R5;H7C5Q3;F8WF18;F8WAT3	Q9BY44;Q9BY44-3;F8WAE5;Q9BY44-4	>sp|Q9BY44|EIF2A_HUMAN Eukaryotic translation initiation factor 2A OS=Homo sapiens GN=EIF2A PE=1 SV=3;>sp|Q9BY44-3|EIF2A_HUMAN Isoform 3 of Eukaryotic translation initiation factor 2A OS=Homo sapiens GN=EIF2A;>tr|F8WAE5|F8WAE5_HUMAN Eukaryotic translation	0	105.32	8134700000	64.989	100	17	17	17	41.9	41.9	41.9	By MS/MS	By MS/MS	By MS/MS	By MS/MS	By MS/MS	By MS/MS	16	17	16	16	17	16	16	17	16	16	17	16	16	17	16	16	17	16	1241600000
Importin subunit beta-1	KPNB1	0.0293503	0.132527		32.6723	32.6982	32.6975	32.6461	32.8068	32.527	Q14974;Q14974-2;J3KTM9;J3QR48;J3QKQ5;J3QRG4;J3KS06	Q14974;Q14974-2;J3KTM9	>sp|Q14974|IMB1_HUMAN Importin subunit beta-1 OS=Homo sapiens GN=KPNB1 PE=1 SV=2;>sp|Q14974-2|IMB1_HUMAN Isoform 2 of Importin subunit beta-1 OS=Homo sapiens GN=KPNB1;>tr|J3KTM9|J3KTM9_HUMAN Importin subunit beta-1 (Fragment) OS=Homo sapiens GN=KPNB1 PE=1	0	282.76	45611000000	97.169	340	33	33	33	54.2	54.2	54.2	By MS/MS	By MS/MS	By MS/MS	By MS/MS	By MS/MS	By MS/MS	31	31	30	31	32	30	31	31	30	31	32	30	31	31	30	31	32	30	7294000000
28S ribosomal protein S23, mitochondrial	MRPS23	0.0292104	0.0720845		26.7941	26.7977	27.0351	26.8248	27.0599	26.6546	J3QLR8;Q9Y3D9	J3QLR8;Q9Y3D9	>tr|J3QLR8|J3QLR8_HUMAN 28S ribosomal protein S23, mitochondrial OS=Homo sapiens GN=MRPS23 PE=1 SV=1;>sp|Q9Y3D9|RT23_HUMAN 28S ribosomal protein S23, mitochondrial OS=Homo sapiens GN=MRPS23 PE=1 SV=2	0	7.8567	756910000	17.517	15	3	3	3	21.1	21.1	21.1	By MS/MS	By MS/MS	By MS/MS	By MS/MS	By MS/MS	By MS/MS	2	3	3	3	3	3	2	3	3	3	3	3	2	3	3	3	3	3	105730000
Transcription elongation factor B polypeptide 2	TCEB2	0.0291812	0.135285		29.1767	29.1733	29.1046	28.9707	29.207	29.1894	B8ZZU8;Q15370;Q15370-2;I3L0M9;A0A0B4J296	B8ZZU8;Q15370;Q15370-2;I3L0M9	>tr|B8ZZU8|B8ZZU8_HUMAN Transcription elongation factor B (SIII), polypeptide 2 (18kDa, elongin B), isoform CRA_b OS=Homo sapiens GN=TCEB2 PE=1 SV=1;>sp|Q15370|ELOB_HUMAN Transcription elongation factor B polypeptide 2 OS=Homo sapiens GN=TCEB2 PE=1 SV=1;>s	0	14.384	3630800000	12.527	32	6	6	6	47.8	47.8	47.8	By MS/MS	By MS/MS	By MS/MS	By MS/MS	By MS/MS	By MS/MS	5	4	4	5	5	5	5	4	4	5	5	5	5	4	4	5	5	5	609240000
Transcription intermediary factor 1-alpha	TRIM24	0.0288391	0.108419		27.0234	26.899	27.0765	26.9436	27.1217	26.8471	A0A087X1V3;O15164-2;O15164	A0A087X1V3;O15164-2;O15164	>tr|A0A087X1V3|A0A087X1V3_HUMAN Transcription intermediary factor 1-alpha OS=Homo sapiens GN=TRIM24 PE=1 SV=1;>sp|O15164-2|TIF1A_HUMAN Isoform Short of Transcription intermediary factor 1-alpha OS=Homo sapiens GN=TRIM24;>sp|O15164|TIF1A_HUMAN Transcription	0	17.925	823990000	113.05	29	8	8	8	9.9	9.9	9.9	By MS/MS	By MS/MS	By MS/MS	By MS/MS	By MS/MS	By MS/MS	7	8	8	8	8	8	7	8	8	8	8	8	7	8	8	8	8	8	122540000
DNA primase large subunit	PRIM2	0.0288099	0.101289		28.1728	28.1651	28.3873	28.1885	28.3475	28.1028	P49643;P49643-2;A0A096LP51	P49643	>sp|P49643|PRI2_HUMAN DNA primase large subunit OS=Homo sapiens GN=PRIM2 PE=1 SV=2	0	34.714	1943400000	58.805	47	8	8	8	18.3	18.3	18.3	By MS/MS	By MS/MS	By MS/MS	By MS/MS	By MS/MS	By MS/MS	7	8	7	7	7	7	7	8	7	7	7	7	7	8	7	7	7	7	312860000
DNA-directed RNA polymerase;DNA-directed RNA polymerase II subunit RPB2	POLR2B	0.028731	0.162613		30.0178	29.9875	29.9923	29.8663	29.9531	30.0921	C9J2Y9;P30876;C9J4M6	C9J2Y9;P30876;C9J4M6	>tr|C9J2Y9|C9J2Y9_HUMAN DNA-directed RNA polymerase OS=Homo sapiens GN=POLR2B PE=1 SV=2;>sp|P30876|RPB2_HUMAN DNA-directed RNA polymerase II subunit RPB2 OS=Homo sapiens GN=POLR2B PE=1 SV=1;>tr|C9J4M6|C9J4M6_HUMAN DNA-directed RNA polymerase OS=Homo sapien	0	89.121	6597500000	133.06	101	21	21	21	20.9	20.9	20.9	By MS/MS	By MS/MS	By MS/MS	By MS/MS	By MS/MS	By MS/MS	18	19	20	20	20	20	18	19	20	20	20	20	18	19	20	20	20	20	1050200000
2-oxoglutarate dehydrogenase, mitochondrial	OGDH	0.0287196	0.346803		35.5779	35.5068	35.6116	35.521	35.5667	35.5225	Q02218;A0A0D9SFS3;E9PCR7;E9PDF2;Q02218-2;E9PFG7;Q02218-3;C9J4G7;Q9ULD0;Q9ULD0-3;Q9ULD0-2	Q02218;A0A0D9SFS3;E9PCR7;E9PDF2;Q02218-2;E9PFG7;Q02218-3	>sp|Q02218|ODO1_HUMAN 2-oxoglutarate dehydrogenase, mitochondrial OS=Homo sapiens GN=OGDH PE=1 SV=3;>tr|A0A0D9SFS3|A0A0D9SFS3_HUMAN 2-oxoglutarate dehydrogenase, mitochondrial OS=Homo sapiens GN=OGDH PE=4 SV=1;>tr|E9PCR7|E9PCR7_HUMAN 2-oxoglutarate dehydro	0	323.31	339770000000	115.93	824	56	56	56	61.4	61.4	61.4	By MS/MS	By MS/MS	By MS/MS	By MS/MS	By MS/MS	By MS/MS	54	53	54	53	53	54	54	53	54	53	53	54	54	53	54	53	53	54	56281000000
Filamin-B	FLNB	0.0284742	0.286206		31.3996	31.4676	31.3351	31.3698	31.3946	31.3524	O75369-8;O75369-2;O75369-9;O75369;O75369-6;O75369-3;E7EN95;O75369-7;O75369-5;O75369-4;H7C5L4;A0A0A0MT44;A0A0C4DGA1	O75369-8;O75369-2;O75369-9;O75369;O75369-6;O75369-3;E7EN95;O75369-7;O75369-5;O75369-4	>sp|O75369-8|FLNB_HUMAN Isoform 8 of Filamin-B OS=Homo sapiens GN=FLNB;>sp|O75369-2|FLNB_HUMAN Isoform 2 of Filamin-B OS=Homo sapiens GN=FLNB;>sp|O75369-9|FLNB_HUMAN Isoform 9 of Filamin-B OS=Homo sapiens GN=FLNB;>sp|O75369|FLNB_HUMAN Filamin-B OS=Homo sap	0	244.17	17300000000	281.63	343	66	60	59	34	32	31.4	By MS/MS	By MS/MS	By MS/MS	By MS/MS	By MS/MS	By MS/MS	64	61	60	63	61	60	58	55	55	58	55	55	57	54	54	57	54	54	2960900000
Dolichyl-diphosphooligosaccharide--protein glycosyltransferase subunit 2	RPN2	0.0284481	0.344569		29.612	29.5743	29.5612	29.5278	29.6151	29.5193	P04844-2;P04844;Q5JYR7;Q5JYR4;F2Z3K5;Q5JYR3;H0Y5M1	P04844-2;P04844	>sp|P04844-2|RPN2_HUMAN Isoform 2 of Dolichyl-diphosphooligosaccharide--protein glycosyltransferase subunit 2 OS=Homo sapiens GN=RPN2;>sp|P04844|RPN2_HUMAN Dolichyl-diphosphooligosaccharide--protein glycosyltransferase subunit 2 OS=Homo sapiens GN=RPN2 PE=	0	134.34	4923000000	67.723	85	12	12	12	31.5	31.5	31.5	By MS/MS	By MS/MS	By MS/MS	By MS/MS	By MS/MS	By MS/MS	11	11	11	12	12	9	11	11	11	12	12	9	11	11	11	12	12	9	800610000
T-complex protein 1 subunit delta	CCT4	0.0284297	0.458358		34.1286	34.1629	34.2152	34.1224	34.1478	34.1512	P50991;P50991-2	P50991;P50991-2	>sp|P50991|TCPD_HUMAN T-complex protein 1 subunit delta OS=Homo sapiens GN=CCT4 PE=1 SV=4;>sp|P50991-2|TCPD_HUMAN Isoform 2 of T-complex protein 1 subunit delta OS=Homo sapiens GN=CCT4	0	323.31	130000000000	57.924	392	29	29	29	64.4	64.4	64.4	By MS/MS	By MS/MS	By MS/MS	By MS/MS	By MS/MS	By MS/MS	26	27	28	29	27	28	26	27	28	29	27	28	26	27	28	29	27	28	22182000000
ATP-dependent RNA helicase DDX39A	DDX39A	0.0283572	0.268027		32.3231	32.3968	32.4053	32.2968	32.4098	32.3335	O00148;O00148-2;K7EQN7;O00148-3;K7EPJ3;A0A0D9SEM9;K7EN69;K7ENP6;K7EL56;K7EIL8;F6U6E2;F6S2B7;F6SXL5	O00148;O00148-2;K7EQN7;O00148-3	>sp|O00148|DX39A_HUMAN ATP-dependent RNA helicase DDX39A OS=Homo sapiens GN=DDX39A PE=1 SV=2;>sp|O00148-2|DX39A_HUMAN Isoform 2 of ATP-dependent RNA helicase DDX39A OS=Homo sapiens GN=DDX39A;>tr|K7EQN7|K7EQN7_HUMAN ATP-dependent RNA helicase DDX39A (Fragme	0	171.57	37166000000	49.129	169	16	16	7	46.1	46.1	25.3	By MS/MS	By MS/MS	By MS/MS	By MS/MS	By MS/MS	By MS/MS	16	16	16	16	16	16	16	16	16	16	16	16	7	7	7	7	7	7	6229800000
Dynactin subunit 4	DCTN4	0.0282319	0.0812523		26.8387	26.8908	27.1226	26.8667	26.8088	27.0918	Q9UJW0;Q9UJW0-3;Q9UJW0-2;E5RI97;E5RGG1;H9KVE0	Q9UJW0;Q9UJW0-3;Q9UJW0-2	>sp|Q9UJW0|DCTN4_HUMAN Dynactin subunit 4 OS=Homo sapiens GN=DCTN4 PE=1 SV=1;>sp|Q9UJW0-3|DCTN4_HUMAN Isoform 3 of Dynactin subunit 4 OS=Homo sapiens GN=DCTN4;>sp|Q9UJW0-2|DCTN4_HUMAN Isoform 2 of Dynactin subunit 4 OS=Homo sapiens GN=DCTN4	0	13.855	795250000	52.337	16	4	4	4	18.3	18.3	18.3	By MS/MS	By MS/MS	By MS/MS	By MS/MS	By MS/MS	By MS/MS	3	4	4	4	4	4	3	4	4	4	4	4	3	4	4	4	4	4	111190000
Actin-related protein 2	ACTR2	0.0282078	0.394286		30.2379	30.1988	30.2414	30.2295	30.2197	30.1442	P61160;P61160-2;F5H6T1	P61160;P61160-2;F5H6T1	>sp|P61160|ARP2_HUMAN Actin-related protein 2 OS=Homo sapiens GN=ACTR2 PE=1 SV=1;>sp|P61160-2|ARP2_HUMAN Isoform 2 of Actin-related protein 2 OS=Homo sapiens GN=ACTR2;>tr|F5H6T1|F5H6T1_HUMAN ARP2 actin-related protein 2 homolog (Yeast), isoform CRA_d OS=Ho	0	39.723	8931800000	44.76	117	12	12	12	38.8	38.8	38.8	By MS/MS	By MS/MS	By MS/MS	By MS/MS	By MS/MS	By MS/MS	12	12	12	12	12	12	12	12	12	12	12	12	12	12	12	12	12	12	1384800000
DNA-dependent protein kinase catalytic subunit	PRKDC	0.0281982	0.362669		33.6281	33.6522	33.5455	33.586	33.578	33.5772	P78527;P78527-2;F5GX40;H0YG84	P78527;P78527-2	>sp|P78527|PRKDC_HUMAN DNA-dependent protein kinase catalytic subunit OS=Homo sapiens GN=PRKDC PE=1 SV=3;>sp|P78527-2|PRKDC_HUMAN Isoform 2 of DNA-dependent protein kinase catalytic subunit OS=Homo sapiens GN=PRKDC	0	323.31	85199000000	469.08	932	130	130	130	37.8	37.8	37.8	By MS/MS	By MS/MS	By MS/MS	By MS/MS	By MS/MS	By MS/MS	122	125	126	124	124	124	122	125	126	124	124	124	122	125	126	124	124	124	14243000000
Protein-glutamine gamma-glutamyltransferase 2	TGM2	0.027977	0.416575		30.5763	30.6068	30.5705	30.5692	30.5944	30.5061	P21980;P21980-2;A2A299;P21980-3;A2A2A0	P21980;P21980-2	>sp|P21980|TGM2_HUMAN Protein-glutamine gamma-glutamyltransferase 2 OS=Homo sapiens GN=TGM2 PE=1 SV=2;>sp|P21980-2|TGM2_HUMAN Isoform 2 of Protein-glutamine gamma-glutamyltransferase 2 OS=Homo sapiens GN=TGM2	0	104.78	10366000000	77.328	152	18	18	18	30.9	30.9	30.9	By MS/MS	By MS/MS	By MS/MS	By MS/MS	By MS/MS	By MS/MS	17	17	17	16	17	17	17	17	17	16	17	17	17	17	17	16	17	17	1836000000
Ras-related protein Rab-1B	RAB1B	0.0274919	0.106241		27.5798	27.5194	27.7358	27.7131	27.5543	27.485	E9PLD0;Q9H0U4;A0A087WTI1	E9PLD0;Q9H0U4;A0A087WTI1	>tr|E9PLD0|E9PLD0_HUMAN Ras-related protein Rab-1B OS=Homo sapiens GN=RAB1B PE=1 SV=1;>sp|Q9H0U4|RAB1B_HUMAN Ras-related protein Rab-1B OS=Homo sapiens GN=RAB1B PE=1 SV=1;>tr|A0A087WTI1|A0A087WTI1_HUMAN Ras-related protein Rab-1B OS=Homo sapiens GN=RAB1B P	0.00045331	4.0699	1259200000	18.483	9	5	2	2	42	14.8	14.8	By MS/MS	By MS/MS	By MS/MS	By MS/MS	By MS/MS	By matching	5	5	5	5	5	5	2	2	2	2	2	2	2	2	2	2	2	2	175770000
[truncated: 1,270 more rows]
[truncated: 11 more columns]
